# Supplementary material for: Whole genome detection of sequence and structural polymorphism in six diverse horses
Source: PLoS One. 2020 Apr 9;15(4):e0230899. doi: 10.1371/journal.pone.0230899 (PMC7144971; doi:10.1371/journal.pone.0230899)
Supplement: S2 Table — xenoRefGene genes names overlapping the variants locations are given. (XLSX) [file pone.0230899.s002.xlsx]

## Sheet: ARB
chr1	6960615	7150645	1	loss	chr1	6828892	7255279	ADAM12
chr1	6960615	7150645	1	loss	chr1	6829078	7257837	Adam12
chr1	9970445	9976575	6	gain	chr1	9967214	9985071	PSTK
chr1	40041160	40126980	1	loss	chr1	40001689	40299409	lipa
chr1	40041160	40126980	1	loss	chr1	40014230	40299418	LIPF
chr1	40041160	40126980	1	loss	chr1	40001743	40293335	Lipo1
chr1	40041160	40126980	1	loss	chr1	39924907	40300115	Lipk
chr1	40041160	40126980	1	loss	chr1	39838641	40299415	lipl-1
chr1	40041160	40126980	1	loss	chr1	39834326	40293353	Lipo4
chr1	40041160	40126980	1	loss	chr1	39838641	40299418	lipl-2
chr1	72839725	72977650	1	loss	chr1	72506562	73033590	Chrm3
chr1	95612675	95618805	11	gain	chr1	95599669	95621492	mrpl46
chr1	98493775	98585725	1	loss	chr1	98413238	98608774	SV2B
chr1	114968150	115020255	3	gain	chr1	114963485	115047699	CYFIP1
chr1	114968150	115020255	3	gain	chr1	114965984	115021136	gex-2
chr1	114968150	115020255	3	gain	chr1	114967925	115021314	Sra-1
chr1	114968150	115020255	3	gain	chr1	114965897	115021317	LOC100533349
chr1	114968150	115020255	3	gain	chr1	114855904	115198703	TUBGCP5
chr1	151607160	152014805	1	loss	chr1	151535082	152236981	LOC100289495
chr1	151607160	152014805	1	loss	chr1	151535099	152236978	TIGD1
chr1	151607160	152014805	1	loss	chr1	151535387	152236757	COA1
chr1	151607160	152014805	1	loss	chr1	151535391	152236835	NR3C2
chr1	151607160	152014805	1	loss	chr1	151535081	152236857	ASPA
chr1	151607160	152014805	1	loss	chr1	151535976	152237047	MIA2
chr1	151607160	152014805	1	loss	chr1	151535077	152236999	ZNF621
chr1	159432105	159435170	12	gain	chr1	159410169	159445100	Ear6
chr1	159432105	159435170	12	gain	chr1	159409875	159445223	RNASE2
chr1	159432105	159435170	12	gain	chr1	159409883	159445081	ECRP
chr1	159432105	159435170	12	gain	chr1	159410196	159445077	Ear10
chr1	159432105	159435170	12	gain	chr1	159410196	159445077	Ear11
chr1	159432105	159435170	12	gain	chr1	159410169	159445104	Rnase2a
chr1	159432105	159435170	12	gain	chr1	159410169	159445100	Ear1
chr1	159432105	159435170	12	gain	chr1	159410151	159445065	Rnase2b
chr1	162138500	162230450	0	loss	chr1	161306137	162562654	LOC102158035
chr1	162138500	162230450	0	loss	chr1	161654581	162562654	LOC102166266
chr1	164207375	164314650	3	gain	chr1	164158730	164438190	LOC100125946
chr1	164207375	164314650	3	gain	chr1	164201623	164331853	CTSG
chr1	164207375	164314650	3	gain	chr1	164158684	164438187	GZMB
chr1	164207375	164314650	3	gain	chr1	164158717	164369528	Mcpt4
chr1	164314650	164351430	6	gain	chr1	164264868	164438192	Gzmbl3
chr1	164314650	164351430	6	gain	chr1	164239150	164438190	MCP-3
chr1	164314650	164351430	6	gain	chr1	164294198	164438187	Gzmn
chr1	164314650	164351430	6	gain	chr1	164264747	164469606	GZMH
chr1	164314650	164351430	6	gain	chr1	164264865	164438187	Gzmf
chr1	164314650	164351430	6	gain	chr1	164264865	164777648	Mcpt9
chr1	164314650	164351430	6	gain	chr1	164264883	164793529	Mcpt1
chr1	164314650	164351430	6	gain	chr1	164264868	164660534	Gzmc
chr1	164314650	164351430	6	gain	chr1	164264865	164777648	Mcpt8
chr1	164314650	164351430	6	gain	chr1	164264865	164777648	Mcpt10
chr1	164314650	164351430	6	gain	chr1	164294171	164768001	Gzme
chr1	164314650	164351430	6	gain	chr1	164264865	164777648	Mcpt8l2
chr1	164351430	164461770	1	loss	chr1	164343622	164550620	MCP1
chr1	164547590	164611955	4	gain	chr1	164493420	164777654	Mcpt2
chr1	164547590	164611955	4	gain	chr1	164420498	164768001	Gzmg
chr1	164547590	164611955	4	gain	chr1	164547401	164965717	Gzmd
chr1	164801985	164912325	1	loss	chr1	164564737	165170334	Cma2
chr1	164801985	164912325	1	loss	chr1	164564735	165014467	LOC691670
chr1	164801985	164912325	1	loss	chr1	164564737	165014473	Mcpt1l1
chr1	164801985	164912325	1	loss	chr1	164564737	165170334	LOC101843106
chr10	1639775	1762375	0	loss	chr10	1619861	1888405	ccne1
chr10	5425050	5428115	5	gain	chr10	5397754	5446546	Lsm14a
chr10	5425050	5428115	5	gain	chr10	5397756	5439445	lsm14a.L
chr10	5425050	5428115	5	gain	chr10	5397756	5439445	lsm14aa
chr10	5425050	5428115	5	gain	chr10	5397756	5439445	lsm14a.S
chr10	5425050	5428115	5	gain	chr10	5397756	5439445	lsm14ab
chr10	8333735	8361320	1	loss	chr10	7423843	8379759	Zfp948
chr10	8333735	8361320	1	loss	chr10	8085185	8371618	zn572
chr10	8333735	8361320	1	loss	chr10	7506738	8379759	ZNF90
chr10	8333735	8361320	1	loss	chr10	7424151	8379759	Zfp60
chr10	8333735	8361320	1	loss	chr10	7424332	8371924	zf(c2h2)-138
chr10	8333735	8361320	1	loss	chr10	7622074	9136143	ZNF117
chr10	8333735	8361320	1	loss	chr10	8321930	9112140	ZNF461
chr10	8333735	8361320	1	loss	chr10	7571753	8748630	ZNF100
chr10	8333735	8361320	1	loss	chr10	7929618	8882558	ZNF559
chr10	8333735	8361320	1	loss	chr10	7654732	8547003	ZNF510
chr10	8333735	8361320	1	loss	chr10	7519688	9136144	ZNF85
chr10	8333735	8361320	1	loss	chr10	7621150	8585710	ZNF83
chr10	8333735	8361320	1	loss	chr10	7856832	8702700	ZNF257
chr10	8333735	8361320	1	loss	chr10	7420838	8882551	ZFP14
chr10	8333735	8361320	1	loss	chr10	7519295	9015671	Zfp568
chr10	8333735	8361320	1	loss	chr10	8321924	8702794	Zfp2
chr10	8333735	8361320	1	loss	chr10	8176317	8734320	znf1059
chr10	8333735	8361320	1	loss	chr10	7987970	9136932	ZNF3
chr10	8333735	8361320	1	loss	chr10	7519295	8703076	ZNF302
chr10	8333735	8361320	1	loss	chr10	7424146	8632369	ZNF525
chr10	8333735	8361320	1	loss	chr10	7519301	9136158	ZNF138
chr10	8333735	8361320	1	loss	chr10	7856826	8585579	ZNF267
chr10	8333735	8361320	1	loss	chr10	7830240	8926212	ZNF765
chr10	8333735	8361320	1	loss	chr10	7892007	8740021	ZNF331
chr10	8333735	8361320	1	loss	chr10	7621150	9136471	ZNF813
chr10	8333735	8361320	1	loss	chr10	7929173	8817913	ZNF543
chr10	8333735	8361320	1	loss	chr10	7026821	8632372	Zfp229
chr10	8333735	8361320	1	loss	chr10	7423798	8734854	ZNF345
chr10	8333735	8361320	1	loss	chr10	7424161	8882557	Zfp300
chr10	8333735	8361320	1	loss	chr10	7424179	8631865	Zfp945
chr10	8333735	8361320	1	loss	chr10	7424179	8632369	Zfp52
chr10	8333735	8361320	1	loss	chr10	7424335	8882545	Zfp40
chr10	8333735	8361320	1	loss	chr10	7424521	8542947	znf484
chr10	8333735	8361320	1	loss	chr10	7471995	8926671	zgc:113209
chr10	8333735	8361320	1	loss	chr10	7471995	9073768	Zfp967
chr10	8333735	8361320	1	loss	chr10	7471995	9073768	Zfp966
chr10	8333735	8361320	1	loss	chr10	7471995	9137021	Gm14440
chr10	8333735	8361320	1	loss	chr10	7472010	9136444	znf470
chr10	8333735	8361320	1	loss	chr10	7472016	8926749	LOC100301958
chr10	8333735	8361320	1	loss	chr10	7472115	8585680	znf983
chr10	8333735	8361320	1	loss	chr10	7472115	9137171	znf484.L
chr10	8333735	8361320	1	loss	chr10	7498783	8585482	Zfp850
chr10	8333735	8361320	1	loss	chr10	7506251	8632369	Zfp677
chr10	8333735	8361320	1	loss	chr10	7519285	9112411	Zfp607a
chr10	8333735	8361320	1	loss	chr10	7519289	8585152	Zfp141
chr10	8333735	8361320	1	loss	chr10	7519289	9136318	LOC469022
chr10	8333735	8361320	1	loss	chr10	7519289	9137790	Zfp51
chr10	8333735	8361320	1	loss	chr10	7519301	8524224	Zfp874b
chr10	8333735	8361320	1	loss	chr10	7519301	8585195	Zfp87
chr10	8333735	8361320	1	loss	chr10	7519301	8585326	Zfp457
chr10	8333735	8361320	1	loss	chr10	7519301	8702662	Zfp708
chr10	8333735	8361320	1	loss	chr10	7519301	8925212	Zfp65
chr10	8333735	8361320	1	loss	chr10	7519301	8926755	Zfp759
chr10	8333735	8361320	1	loss	chr10	7519301	9136021	Zfp458
chr10	8333735	8361320	1	loss	chr10	7519301	9136434	Zfp748
chr10	8333735	8361320	1	loss	chr10	7519301	9136537	Gm7072
chr10	8333735	8361320	1	loss	chr10	7543025	8926161	zgc:173816
chr10	8333735	8361320	1	loss	chr10	7543052	8586166	Fbxl12os
chr10	8333735	8361320	1	loss	chr10	7543061	8702248	LOC441666
chr10	8333735	8361320	1	loss	chr10	7572865	8882545	Zfp994
chr10	8333735	8361320	1	loss	chr10	7572880	8631865	Gm16386
chr10	8333735	8361320	1	loss	chr10	7572958	8882551	Zfp780b
chr10	8333735	8361320	1	loss	chr10	7573003	8882542	RGD1566325
chr10	8333735	8361320	1	loss	chr10	7573009	8733978	Zfp347
chr10	8333735	8361320	1	loss	chr10	7573174	8542968	LOC549508
chr10	8333735	8361320	1	loss	chr10	7573177	8807885	prdm9.L
chr10	8333735	8361320	1	loss	chr10	7573216	8546996	Zfp39
chr10	8333735	8361320	1	loss	chr10	7573798	8882551	Zfp607b
chr10	8333735	8361320	1	loss	chr10	7621153	9136831	ZNF733P
chr10	8333735	8361320	1	loss	chr10	7621165	8702086	Zfp995
chr10	8333735	8361320	1	loss	chr10	7621192	9073652	Gm6710
chr10	8333735	8361320	1	loss	chr10	7631902	8702072	ZNF718
chr10	8333735	8361320	1	loss	chr10	7654647	8542764	zgc:174275
chr10	8333735	8361320	1	loss	chr10	7655066	8850313	Zfp715
chr10	8333735	8361320	1	loss	chr10	7721214	9137179	Zfp738
chr10	8333735	8361320	1	loss	chr10	7721218	8586220	Rsl1
chr10	8333735	8361320	1	loss	chr10	7721220	8419894	LOC682870
chr10	8333735	8361320	1	loss	chr10	7721223	8926052	Zfp760
chr10	8333735	8361320	1	loss	chr10	7721226	8925327	Zfp595
chr10	8333735	8361320	1	loss	chr10	7727618	8926560	zgc:136308
chr10	8333735	8361320	1	loss	chr10	7817132	8476161	Zfp940
chr10	8333735	8361320	1	loss	chr10	7817132	8702383	Zfp455
chr10	8333735	8361320	1	loss	chr10	7817132	9015061	Zfp979
chr10	8333735	8361320	1	loss	chr10	7891966	9137188	Zfp944
chr10	8333735	8361320	1	loss	chr10	7892007	9136914	Zfp72
chr10	8333735	8361320	1	loss	chr10	7892022	8586082	Rslcan18
chr10	8333735	8361320	1	loss	chr10	7892022	8586220	Zfp429
chr10	8333735	8361320	1	loss	chr10	7892022	9073891	Zfp712
chr10	8333735	8361320	1	loss	chr10	7902272	8524784	LOC400682
chr10	8333735	8361320	1	loss	chr10	7929285	8817901	Gm14139
chr10	8333735	8361320	1	loss	chr10	8084264	8877287	znf16.S
chr10	8333735	8361320	1	loss	chr10	8084422	8734084	znf214
chr10	8333735	8361320	1	loss	chr10	8084444	8877488	znf585b.L
chr10	8333735	8361320	1	loss	chr10	8084523	8882551	ZNF596
chr10	8333735	8361320	1	loss	chr10	8084535	8733990	zgc:173517
chr10	8333735	8361320	1	loss	chr10	8084564	8733978	znf519
chr10	8333735	8361320	1	loss	chr10	8084972	8877644	znf1160
chr10	8333735	8361320	1	loss	chr10	8133256	9073495	Zfp735
chr10	8333735	8361320	1	loss	chr10	8133271	9112422	Zfp26
chr10	8333735	8361320	1	loss	chr10	8133271	9136836	Gm10324
chr10	8333735	8361320	1	loss	chr10	8176278	8734148	zgc:174650
chr10	8333735	8361320	1	loss	chr10	8176314	8543520	znf1147
chr10	8333735	8361320	1	loss	chr10	8176314	8734128	zgc:174315
chr10	8333735	8361320	1	loss	chr10	8176494	8817907	Zfp599
chr10	8333735	8361320	1	loss	chr10	8176527	8618447	XFG 5-1
chr10	8333735	8361320	1	loss	chr10	8280858	9136258	Znf41-ps
chr10	8333735	8361320	1	loss	chr10	8280873	8701809	Zfp953
chr10	8333735	8361320	1	loss	chr10	8280873	8926000	Zfp445
chr10	8333735	8361320	1	loss	chr10	8321924	9015560	Zfp534
chr10	8333735	8361320	1	loss	chr10	8321924	9073477	Gm10509
chr10	8333735	8361320	1	loss	chr10	8321924	9137171	Zfp991
chr10	8333735	8361320	1	loss	chr10	8321924	9137180	Zfp992
chr10	8333735	8361320	1	loss	chr10	8321930	8585704	Zfp84
chr10	8333735	8361320	1	loss	chr10	8321936	8925453	ZNF92
chr10	8333735	8361320	1	loss	chr10	7902272	9136472	ZNF254
chr10	8333735	8361320	1	loss	chr10	7543265	8926629	ZNF43
chr10	8333735	8361320	1	loss	chr10	7519289	9136666	ZNF761
chr10	8333735	8361320	1	loss	chr10	8280867	9137117	ZNF544
chr10	8333735	8361320	1	loss	chr10	7519209	9073795	ZNF727
chr10	8333735	8361320	1	loss	chr10	8321930	9136200	ZNF514
chr10	8333735	8361320	1	loss	chr10	7423894	8781808	ZNF807P
chr10	8333735	8361320	1	loss	chr10	7519292	8585707	ZNF595
chr10	8333735	8361320	1	loss	chr10	8280864	9137161	ZNF540
chr10	8333735	8361320	1	loss	chr10	8288942	9015719	ZNF473
chr10	8333735	8361320	1	loss	chr10	8084480	8847605	zgc:174268
chr10	8333735	8361320	1	loss	chr10	7519288	8925703	ZNF557
chr10	8333735	8361320	1	loss	chr10	7519295	8702371	ZNF333
chr10	8333735	8361320	1	loss	chr10	7519301	8926587	Zfp729a
chr10	8333735	8361320	1	loss	chr10	7680000	9136253	ZNF283
chr10	8333735	8361320	1	loss	chr10	7543685	8523914	Zfp11
chr10	8333735	8361320	1	loss	chr10	7727501	8585320	ZNF253
chr10	8333735	8361320	1	loss	chr10	7519301	9073855	Zfp729b
chr10	8333735	8361320	1	loss	chr10	8321918	9137161	ZNF845
chr10	8333735	8361320	1	loss	chr10	7472175	9136339	Zfp473
chr10	8333735	8361320	1	loss	chr10	7519301	8584925	ZNF429
chr10	8333735	8361320	1	loss	chr10	8084558	8882548	ZNF589
chr10	8333735	8361320	1	loss	chr10	7423948	8740120	ZNF883
chr10	8333735	8361320	1	loss	chr10	7817132	8926644	Zfp982
chr10	8333735	8361320	1	loss	chr10	7519301	8585117	ZNF724
chr10	8333735	8361320	1	loss	chr10	7472334	8524847	LOC100191026
chr10	8333735	8361320	1	loss	chr10	7621159	8703076	ZNF181
chr10	8333735	8361320	1	loss	chr10	7776970	8925501	ZSCAN12
chr10	8333735	8361320	1	loss	chr10	8332524	8702749	zf(c2h2)-82
chr10	8333735	8361320	1	loss	chr10	7721223	8524766	Zfp85
chr10	8333735	8361320	1	loss	chr10	7423767	8882551	ZNF208
chr10	8333735	8361320	1	loss	chr10	8149414	8926710	znf569.L
chr10	8333735	8361320	1	loss	chr10	8321936	9136202	ZNF728
chr10	8333735	8361320	1	loss	chr10	7817126	8585882	Zfp157
chr10	8333735	8361320	1	loss	chr10	7543208	9136158	RPSAP58
chr10	8333735	8361320	1	loss	chr10	7472340	9015926	ZNF268
chr10	8333735	8361320	1	loss	chr10	7621153	9073726	ZNF91
chr10	8333735	8361320	1	loss	chr10	7621153	9073543	ZNF542P
chr10	8333735	8361320	1	loss	chr10	7519295	9136702	ZNF778
chr10	8333735	8361320	1	loss	chr10	7892022	8586122	Zfp459
chr10	8333735	8361320	1	loss	chr10	7856814	9084321	ZNF607
chr10	8333735	8361320	1	loss	chr10	7573433	8882542	ZNF66
chr10	8333735	8361320	1	loss	chr10	7498783	9015173	Zfp626
chr10	8333735	8361320	1	loss	chr10	7571759	8748630	ZNF492
chr10	8333735	8361320	1	loss	chr10	7929242	8748630	ZNF107
chr10	8333735	8361320	1	loss	chr10	7621149	9136492	ZNF808
chr10	8333735	8361320	1	loss	chr10	7506608	8882542	ZNF681
chr10	8333735	8361320	1	loss	chr10	7721212	8702791	Zfp78
chr10	8333735	8361320	1	loss	chr10	7519045	9137162	ZNF850
chr10	8333735	8361320	1	loss	chr10	8084648	8850330	ZNF394
chr10	8333735	8361320	1	loss	chr10	8176350	8817897	Zfp747
chr10	8333735	8361320	1	loss	chr10	7817117	8702995	ZNF426
chr10	8333735	8361320	1	loss	chr10	7349685	8926699	zgc:175284
chr10	8333735	8361320	1	loss	chr10	7519301	9136190	ZNF738
chr10	8333735	8361320	1	loss	chr10	7519301	9136453	ZNF534
chr10	8333735	8361320	1	loss	chr10	7519301	9136831	ZNF493
chr10	8333735	8361320	1	loss	chr10	7621165	9136117	ZNF99
chr10	8333735	8361320	1	loss	chr10	8288381	9016055	zgc:173607
chr10	8333735	8361320	1	loss	chr10	7423864	8882554	Zfp7
chr10	8333735	8361320	1	loss	chr10	7901235	9137183	ZNF781
chr10	8333735	8361320	1	loss	chr10	8176287	8882554	Zim1
chr10	8333735	8361320	1	loss	chr10	7929198	8632357	ZNF273
chr10	8333735	8361320	1	loss	chr10	7654473	8817922	Zfp169
chr10	8333735	8361320	1	loss	chr10	7621165	8419456	ZNF251
chr10	8333735	8361320	1	loss	chr10	7727948	9136240	Zfp37
chr10	8333735	8361320	1	loss	chr10	8133319	8585797	Zkscan3
chr10	8333735	8361320	1	loss	chr10	7621195	9015257	5730507C01Rik
chr10	8333735	8361320	1	loss	chr10	7519301	9136144	ZNF93
chr10	8333735	8361320	1	loss	chr10	8084209	8882563	Zfp58
chr10	8333735	8361320	1	loss	chr10	7519301	8584739	ZNF682
chr10	8333735	8361320	1	loss	chr10	7621165	8926303	ZNF430
chr10	8333735	8361320	1	loss	chr10	7817117	9073801	Zfp426
chr10	8333735	8361320	1	loss	chr10	7519301	8702579	Zfp790
chr10	8333735	8361320	1	loss	chr10	7621153	9136831	ZNF479
chr10	8333735	8361320	1	loss	chr10	7519301	8702641	ZNF610
chr10	8333735	8361320	1	loss	chr10	7621165	9136153	ZNF708
chr10	8333735	8361320	1	loss	chr10	7519301	8926303	ZNF98
chr10	8333735	8361320	1	loss	chr10	7471830	9135991	ZNF841
chr10	8333735	8361320	1	loss	chr10	7573040	8787475	ZNF354A
chr10	8333735	8361320	1	loss	chr10	7891998	8585729	ZNF431
chr10	8333735	8361320	1	loss	chr10	8084519	8817913	ZNF460
chr10	8333735	8361320	1	loss	chr10	7817117	9137192	ZNF562
chr10	8333735	8361320	1	loss	chr10	7519289	8419996	Zfp68
chr10	8333735	8361320	1	loss	chr10	7519289	9015846	ZNF780A
chr10	8333735	8361320	1	loss	chr10	8288420	8926302	zgc:173575
chr10	8333735	8361320	1	loss	chr10	8084558	8850326	A430033K04Rik
chr10	8333735	8361320	1	loss	chr10	7856826	8702545	ZNF723
chr10	8333735	8361320	1	loss	chr10	7621153	9015306	ZNF716
chr10	8333735	8361320	1	loss	chr10	7519289	8587238	ZNF780B
chr10	8333735	8361320	1	loss	chr10	7423894	8877335	ZNF594
chr10	8333735	8361320	1	loss	chr10	7621165	9137039	ZNF729
chr10	8333735	8361320	1	loss	chr10	7519284	9137167	Zfp59
chr10	8333735	8361320	1	loss	chr10	7654728	8546996	RGD1566386
chr10	8333735	8361320	1	loss	chr10	7655043	8817913	Zfp868
chr10	8333735	8361320	1	loss	chr10	7572871	8542674	znf1041
chr10	8333735	8361320	1	loss	chr10	7902341	8523956	Zfp483
chr10	8333735	8361320	1	loss	chr10	8321933	9073906	ZNF354C
chr10	8333735	8361320	1	loss	chr10	7777026	8926662	zgc:112998
chr10	8333735	8361320	1	loss	chr10	7472016	9136830	si:ch211-161m3.6
chr10	8333735	8361320	1	loss	chr10	7572940	8542537	znf182
chr10	8333735	8361320	1	loss	chr10	8280873	8701976	ZNF680
chr10	8333735	8361320	1	loss	chr10	7499161	9136357	Zfp974
chr10	8333735	8361320	1	loss	chr10	7519301	8586196	ZNF737
chr10	8333735	8361320	1	loss	chr10	7817132	8702000	ZNF721
chr10	8333735	8361320	1	loss	chr10	8321921	9112638	ZNF676
chr10	8333735	8361320	1	loss	chr10	7423963	8808053	ZNF337
chr10	8333735	8361320	1	loss	chr10	7573181	8882542	ZNF626
chr10	8333735	8361320	1	loss	chr10	7817138	9136764	Zfp120
chr10	8333735	8361320	1	loss	chr10	8321936	9136471	ZNF415
chr10	8333735	8361320	1	loss	chr10	7506302	8882542	ZNF605
chr10	8333735	8361320	1	loss	chr10	8084240	8542965	LOC100301947
chr10	8333735	8361320	1	loss	chr10	7929168	8882555	Zfp354c
chr10	8333735	8361320	1	loss	chr10	7423840	8882563	ZNF19
chr10	8333735	8361320	1	loss	chr10	7632376	8586083	Gm14403
chr10	8333735	8361320	1	loss	chr10	8149666	9136324	ZNF600
chr10	8333735	8361320	1	loss	chr10	8084635	8748642	Zfp983
chr10	8333735	8361320	1	loss	chr10	7776897	9015647	znf990
chr10	8333735	8361320	1	loss	chr10	7519301	8585323	ZNF506
chr10	8333735	8361320	1	loss	chr10	7817126	8585567	ZNF471
chr10	8333735	8361320	1	loss	chr10	7631992	8702972	Gm14325
chr10	8333735	8361320	1	loss	chr10	8333145	8926755	blf
chr10	8333735	8361320	1	loss	chr10	7632322	8450047	zgc:113030
chr10	8333735	8361320	1	loss	chr10	7654413	8882545	ZNF468
chr10	8333735	8361320	1	loss	chr10	7519295	8925797	ZNF705D
chr10	8333735	8361320	1	loss	chr10	7472010	8419906	znf1157
chr10	8333735	8361320	1	loss	chr10	7519301	8585305	ZNF732
chr10	8333735	8361320	1	loss	chr10	8332692	8449921	zf(c2h2)-10
chr10	8333735	8361320	1	loss	chr10	7424512	8542806	LOC110437714
chr10	8333735	8361320	1	loss	chr10	7424167	8850326	ZNF252
chr10	8333735	8361320	1	loss	chr10	7572943	8808044	Prdm9
chr10	8333735	8361320	1	loss	chr10	7519289	9136471	ZNF28
chr10	8333735	8361320	1	loss	chr10	7519664	9136837	ERV3-1-ZNF117
chr10	11806380	11812510	5	gain	chr10	11803360	11812647	CYP2AB3
chr10	11806380	11812510	5	gain	chr10	11803342	11815999	Cyp2b12
chr10	11806380	11812510	5	gain	chr10	11803251	11816022	CYP2B6
chr10	11806380	11812510	5	gain	chr10	11803265	11816008	CYP2B7P
chr10	11806380	11812510	5	gain	chr10	11803270	11815991	LOC100328948
chr10	11806380	11812510	5	gain	chr10	11803262	11815991	CYP2B4
chr10	11806380	11812510	5	gain	chr10	11803273	11815996	Cyp2b2
chr10	11806380	11812510	5	gain	chr10	11803268	11815996	Cyp2b13
chr10	11806380	11812510	5	gain	chr10	11803269	11815996	Cyp2b9
chr10	11806380	11812510	5	gain	chr10	11803342	11815975	Cyp2b19
chr10	11806380	11812510	5	gain	chr10	11803264	11815996	Cyp2b1
chr10	11806380	11812510	5	gain	chr10	11803315	11815975	Cyp2b15
chr10	11806380	11812510	5	gain	chr10	11803268	11815996	Cyp2b21
chr10	11806380	11812510	5	gain	chr10	11803273	11815996	Cyp2b23
chr10	11806380	11812510	5	gain	chr10	11803263	11815936	Cyp2b3
chr10	11806380	11812510	5	gain	chr10	11803259	11815999	Cyp2b10
chr10	11806380	11812510	5	gain	chr10	11709779	11816281	CYP2B22
chr10	11806380	11812510	5	gain	chr10	11710468	11931482	cyp2c18
chr10	11806380	11812510	5	gain	chr10	11710474	11815879	cyp2c8.2.L
chr10	11806380	11812510	5	gain	chr10	11710719	11815879	LOC100145285
chr10	11806380	11812510	5	gain	chr10	11710728	11812644	cyp2e1
chr10	11806380	11812510	5	gain	chr10	11710737	11812719	cyp2d6
chr10	11806380	11812510	5	gain	chr10	11758289	11862089	cyp2a6
chr10	11806380	11812510	5	gain	chr10	11758289	11862089	cyp2a6.L
chr10	11806380	11812510	5	gain	chr10	11583997	11815975	LOC101844487
chr10	11806380	11812510	5	gain	chr10	11709851	11815879	cyp2ad2
chr10	11806380	11812510	5	gain	chr10	11710734	11815879	cyp2a13
chr10	11806380	11812510	5	gain	chr10	11454881	11931470	cyp2p6
chr10	11806380	11812510	5	gain	chr10	11301729	11815879	cyp2f1
chr10	11806380	11812510	5	gain	chr10	11301729	11815879	cyp2f1.S
chr10	11806380	11812510	5	gain	chr10	11327654	11813034	MGC68450
chr10	11806380	11812510	5	gain	chr10	11453445	11812719	MGC108322
chr10	11806380	11812510	5	gain	chr10	11453487	11815879	LOC100036663.L
chr10	11806380	11812510	5	gain	chr10	11477851	11931301	CYP2AC7
chr10	11806380	11812510	5	gain	chr10	11477782	11931470	LOC100127252
chr10	11806380	11812510	5	gain	chr10	11478271	11815880	LOC100145084
chr10	11806380	11812510	5	gain	chr10	11478271	11815882	LOC100145323
chr10	11806380	11812510	5	gain	chr10	11482277	11931473	cyp2p3
chr10	11806380	11812510	5	gain	chr10	11454506	11815879	CYP2J23
chr10	11806380	11812510	5	gain	chr10	11394881	11815882	cyp2v1
chr10	11806380	11812510	5	gain	chr10	11327648	11812737	cyp2k6
chr10	11806380	11812510	5	gain	chr10	11301672	11815880	CYP2AC1
chr10	11806380	11812510	5	gain	chr10	11301675	11815879	CYP2C45
chr10	11806380	11812510	5	gain	chr10	11453061	11815912	Cyp2a1
chr10	11806380	11812510	5	gain	chr10	11477751	11815912	Cyp2a12
chr10	11806380	11812510	5	gain	chr10	11477818	11815978	Cyp2c67
chr10	12480680	12483745	4	gain	chr10	12248261	12493268	Cgm4
chr10	12480680	12483745	4	gain	chr10	12264860	12493270	Psg19
chr10	12480680	12483745	4	gain	chr10	12264863	12493256	Psgb1
chr10	12480680	12483745	4	gain	chr10	12364940	12548509	Ceacam10
chr10	12480680	12483745	4	gain	chr10	12248279	12852370	CEACAM6
chr10	12480680	12483745	4	gain	chr10	12316628	12846188	PSG8
chr10	12480680	12483745	4	gain	chr10	12264863	12847682	Ceacam3
chr10	12480680	12483745	4	gain	chr10	12317639	13357832	Ceacam1
chr10	12480680	12483745	4	gain	chr10	12362896	12971671	Speradb
chr10	12480680	12483745	4	gain	chr10	12248261	12906546	Psg27
chr10	12480680	12483745	4	gain	chr10	12263762	12841481	Ceacam12
chr10	12480680	12483745	4	gain	chr10	12264850	12847667	CEACAM28
chr10	12480680	12483745	4	gain	chr10	12264875	12722473	LOC102557319
chr10	12480680	12483745	4	gain	chr10	12317628	12847637	Psg26
chr10	12480680	12483745	4	gain	chr10	12317628	13327396	Psg25
chr10	12480680	12483745	4	gain	chr10	12317639	12722482	Ceacam4
chr10	12480680	12483745	4	gain	chr10	12364960	12847637	Psg-ps1
chr10	12480680	12483745	4	gain	chr10	12398844	12851745	PSG10P
chr10	12480680	12483745	4	gain	chr10	12248276	13469758	PSG4
chr10	12480680	12483745	4	gain	chr10	12263872	12846091	PSG9
chr10	12480680	12483745	4	gain	chr10	12248255	12846091	PSG5
chr10	12480680	12483745	4	gain	chr10	12316631	12726803	PSG1
chr10	12480680	12483745	4	gain	chr10	12248255	12726803	PSG7
chr10	12480680	12483745	4	gain	chr10	12409078	12847671	CEACAM21
chr10	12480680	12483745	4	gain	chr10	12305017	12847741	Ceacam5
chr10	12480680	12483745	4	gain	chr10	12398844	12846091	PSG3
chr10	12480680	12483745	4	gain	chr10	12248261	13327397	Psg22
chr10	12480680	12483745	4	gain	chr10	12409067	13327396	Psg16
chr10	12480680	12483745	4	gain	chr10	12248276	12846091	PSG6
chr10	12480680	12483745	4	gain	chr10	12317622	13327396	Psg18
chr10	12480680	12483745	4	gain	chr10	12398847	12846037	PSG11
chr10	12480680	12483745	4	gain	chr10	12363846	12846091	PSG2
chr10	12480680	12483745	4	gain	chr10	12362896	13221856	Sperada
chr10	12480680	12483745	4	gain	chr10	12248261	13327396	Psg17
chr10	12581825	12594085	9	gain	chr10	12548419	12722475	Ceacam13
chr10	13007860	13026250	4	gain	chr10	12721084	13449140	Psg23
chr10	13007860	13026250	4	gain	chr10	12721090	13327396	Psg28
chr10	13007860	13026250	4	gain	chr10	12722378	13327393	Psg20
chr10	13007860	13026250	4	gain	chr10	12769084	13077490	Cxcl17
chr10	13007860	13026250	4	gain	chr10	12941550	13594063	LIPE
chr10	13007860	13026250	4	gain	chr10	12966318	13348512	Ceacam9
chr10	13007860	13026250	4	gain	chr10	12722374	13222053	Ceacam2
chr10	13007860	13026250	4	gain	chr10	12721084	13327399	Psg21
chr10	13133525	13234670	1	loss	chr10	13113196	13391027	Fundc1
chr10	13332750	13341945	4	gain	chr10	13307329	13577837	LIPE-AS1
chr10	13332750	13341945	4	gain	chr10	13294573	13408848	PAP1
chr10	13332750	13341945	4	gain	chr10	13294472	13409077	DPPA4
chr10	13455350	13464545	4	gain	chr10	13342884	13465677	Ceacam14
chr10	13455350	13464545	4	gain	chr10	13342884	13465685	Ceacam11
chr10	13455350	13464545	4	gain	chr10	13342893	13465677	Psg29
chr10	13455350	13464545	4	gain	chr10	13342896	13465686	Igfl3
chr10	14313550	14319680	5	gain	chr10	14306758	14339065	Cd177
chr10	14653765	14669090	1	loss	chr10	14649239	14676655	Phldb3
chr10	15012370	15064475	1	loss	chr10	14722828	15411679	ZNF441
chr10	15012370	15064475	1	loss	chr10	15007327	15395584	ZNF230
chr10	15012370	15064475	1	loss	chr10	14988584	15199129	zgc:162958
chr10	15012370	15064475	1	loss	chr10	15006934	15236884	znf1003
chr10	15012370	15064475	1	loss	chr10	15007320	15395584	ZNF155
chr10	15012370	15064475	1	loss	chr10	14722815	15395570	ZNF833P
chr10	15012370	15064475	1	loss	chr10	14972990	15170813	ZNF383
chr10	15012370	15064475	1	loss	chr10	14972996	15222419	Zfp616
chr10	15012370	15064475	1	loss	chr10	14972999	15199117	Zfp874a
chr10	15012370	15064475	1	loss	chr10	14988452	15142465	zgc:173577
chr10	15012370	15064475	1	loss	chr10	14988584	15199463	zgc:171727
chr10	15012370	15064475	1	loss	chr10	14989271	15199633	zgc:174703
chr10	15012370	15064475	1	loss	chr10	15006646	15411325	zgc:101130
chr10	15012370	15064475	1	loss	chr10	15006931	15411001	znf1005
chr10	15012370	15064475	1	loss	chr10	15006934	15411589	LOC100189617
chr10	15012370	15064475	1	loss	chr10	15007069	15236965	LOC421232
chr10	15012370	15064475	1	loss	chr10	15007093	15411763	Gm14322
chr10	15012370	15064475	1	loss	chr10	15006901	15411313	si:ch211-222k6.1
chr10	15012370	15064475	1	loss	chr10	15007825	15411397	wu:fc30c06
chr10	15012370	15064475	1	loss	chr10	14989129	15199696	zgc:66483
chr10	15012370	15064475	1	loss	chr10	14722817	15411745	ZNF443
chr10	15012370	15064475	1	loss	chr10	15007039	15288239	ZNF112
chr10	15012370	15064475	1	loss	chr10	15006979	15395570	ZNF124
chr10	15012370	15064475	1	loss	chr10	14988425	15170825	zgc:174288
chr10	15251440	15291285	1	loss	chr10	15235908	15314222	si:cabz01069013.3
chr10	15251440	15291285	1	loss	chr10	15236161	15314018	znf971
chr10	15251440	15291285	1	loss	chr10	15236170	15313520	si:ch73-266f23.3
chr10	15251440	15291285	1	loss	chr10	15236243	15314111	si:dkeyp-53d3.5
chr10	15251440	15291285	1	loss	chr10	15236320	15314148	zgc:136538
chr10	15251440	15291285	1	loss	chr10	15236245	15328737	ZNF221
chr10	15251440	15291285	1	loss	chr10	15235954	15328743	Zfp109
chr10	15251440	15291285	1	loss	chr10	15236245	15314294	si:rp71-1h20.5
chr10	15251440	15291285	1	loss	chr10	15236245	15314261	zgc:113407
chr10	15251440	15291285	1	loss	chr10	15235852	15395576	Zfp93
chr10	15251440	15291285	1	loss	chr10	15235879	15411655	LOC496795
chr10	15251440	15291285	1	loss	chr10	15235975	15395576	Zfp111
chr10	15251440	15291285	1	loss	chr10	15235990	15395570	znf71
chr10	15251440	15291285	1	loss	chr10	15236077	15410977	znf1014
chr10	15251440	15291285	1	loss	chr10	15236155	15411013	znf1004
chr10	15251440	15291285	1	loss	chr10	15236194	15410929	si:ch73-138e16.2
chr10	15251440	15291285	1	loss	chr10	15236272	15392255	znf1051
chr10	15251440	15291285	1	loss	chr10	15236329	15391343	Zfp786
chr10	15251440	15291285	1	loss	chr10	15236449	15411397	zgc:113294
chr10	15251440	15291285	1	loss	chr10	15236503	15411565	znf1077
chr10	15251440	15291285	1	loss	chr10	15236524	15411397	zgc:171551
chr10	15251440	15291285	1	loss	chr10	15236528	15391284	LOC100379224
chr10	15251440	15291285	1	loss	chr10	15236533	15392288	zgc:174928
chr10	15251440	15291285	1	loss	chr10	15236662	15411640	zgc:174704
chr10	15251440	15291285	1	loss	chr10	15236678	15411235	si:dkey-57k17.1
chr10	15251440	15291285	1	loss	chr10	15236778	15391670	LOC100148466
chr10	15251440	15291285	1	loss	chr10	15236203	15411757	LOC100216020
chr10	15251440	15291285	1	loss	chr10	15236665	15411013	zgc:173726
chr10	15251440	15291285	1	loss	chr10	15164522	15552735	ZNF343
chr10	15251440	15291285	1	loss	chr10	15235948	15395582	ZNF233
chr10	15251440	15291285	1	loss	chr10	15236263	15395582	ZNF224
chr10	15251440	15291285	1	loss	chr10	15235849	15395582	ZNF227
chr10	15251440	15291285	1	loss	chr10	15236083	15411589	drll.3
chr10	15251440	15291285	1	loss	chr10	15236182	15411481	zgc:113220
chr10	15251440	15291285	1	loss	chr10	15236755	15411613	drl
chr10	15251440	15291285	1	loss	chr10	15236779	15411397	znf1124
chr10	15251440	15291285	1	loss	chr10	15236020	15395582	ZNF226
chr10	15251440	15291285	1	loss	chr10	15236269	15395578	ZNF229
chr10	15251440	15291285	1	loss	chr10	15236290	15343684	ZNF45
chr10	15251440	15291285	1	loss	chr10	15236830	15392270	zgc:175107
chr10	15251440	15291285	1	loss	chr10	15235891	15395576	Zfp108
chr10	15251440	15291285	1	loss	chr10	15236083	15391535	drll.1
chr10	15251440	15291285	1	loss	chr10	15236755	15411589	drll.2
chr10	15251440	15291285	1	loss	chr10	15236267	15395576	ZNF223
chr10	15251440	15291285	1	loss	chr10	15236329	15410929	Kr-h1
chr10	15251440	15291285	1	loss	chr10	15236830	15411649	zf(c2h2)-19
chr10	15251440	15291285	1	loss	chr10	15235897	15411388	LOC100286829
chr10	15251440	15291285	1	loss	chr10	15236029	15411313	zgc:162936
chr10	16636820	16661340	4	gain	chr10	16622730	16664134	CCDC61
chr10	16636820	16661340	4	gain	chr10	16513085	16682728	foxg1c
chr10	20560020	20584540	4	gain	chr10	20538470	20724076	LOC105008253
chr10	20560020	20584540	4	gain	chr10	20531864	20658608	Klk1b24
chr10	20560020	20584540	4	gain	chr10	20531861	20658608	Klk1b21
chr10	20560020	20584540	4	gain	chr10	20531909	20658665	Klk1
chr10	20560020	20584540	4	gain	chr10	20538551	20668571	prss59.2
chr10	20560020	20584540	4	gain	chr10	20531864	20707698	Klk1b4
chr10	20560020	20584540	4	gain	chr10	20531909	20707743	Klk1c9
chr10	20560020	20584540	4	gain	chr10	20240240	20668179	Six3
chr10	20560020	20584540	4	gain	chr10	20164710	20590514	LOC100533299
chr10	20560020	20584540	4	gain	chr10	20531864	20681544	Klk1b9
chr10	20560020	20584540	4	gain	chr10	20531909	20707698	Klk1c10
chr10	20560020	20584540	4	gain	chr10	20531864	20707698	Klk1b11
chr10	20560020	20584540	4	gain	chr10	20538539	20668547	Klk10
chr10	20560020	20584540	4	gain	chr10	19312808	20593109	KLK4
chr10	20796025	20805220	4	gain	chr10	20766506	20838616	SIGLEC7
chr10	20796025	20805220	4	gain	chr10	20764666	20812116	SIGLEC8
chr10	20796025	20805220	4	gain	chr10	20766512	20806468	Cd33
chr10	20796025	20805220	4	gain	chr10	20766512	20838628	SIGLEC12
chr10	20796025	20805220	4	gain	chr10	20764666	20838617	SIGLEC6
chr10	20796025	20805220	4	gain	chr10	20788784	21047769	Siglecf
chr10	20796025	20805220	4	gain	chr10	20788784	21047769	Siglec5
chr10	20796025	20805220	4	gain	chr10	20743581	21127631	C19orf84
chr10	20967665	20973795	4	gain	chr10	20875974	21107934	SIGLEC16
chr10	20967665	20973795	4	gain	chr10	20949994	21070229	LOC100138951
chr10	20967665	20973795	4	gain	chr10	20950018	21062659	Siglech
chr10	20967665	20973795	4	gain	chr10	20949988	20996469	SIGLEC17P
chr10	20967665	20973795	4	gain	chr10	20924957	21108623	Siglece
chr10	20967665	20973795	4	gain	chr10	20950129	21108874	Siglecg
chr10	20967665	20973795	4	gain	chr10	20950008	21105853	LOC100129083
chr10	20967665	20973795	4	gain	chr10	20949994	21031361	SIGLEC13
chr10	20967665	20973795	4	gain	chr10	20875974	21111059	SIGLEC11
chr10	21258840	21268035	0	loss	chr10	21250767	21459090	Siglec10
chr10	21258840	21268035	0	loss	chr10	20974803	21531406	ZNF175
chr10	21258840	21268035	0	loss	chr10	21247591	21377180	SIGLEC9
chr10	21258840	21268035	0	loss	chr10	21061744	21377166	SIGLEC14
chr10	21611315	21632770	5	gain	chr10	21558939	22008636	zgc:173705
chr10	21611315	21632770	5	gain	chr10	21559080	22008780	LOC734083
chr10	21611315	21632770	5	gain	chr10	21559185	22008636	zgc:174314
chr10	21611315	21632770	5	gain	chr10	21559254	21969100	si:ch211-207i20.2
chr10	21611315	21632770	5	gain	chr10	21559443	22008604	znf1070
chr10	21611315	21632770	5	gain	chr10	21559491	21942859	zgc:113135
chr10	21611315	21632770	5	gain	chr10	21559518	21942658	ozf
chr10	21611315	21632770	5	gain	chr10	21559518	22008954	zg57
chr10	21611315	21632770	5	gain	chr10	21558948	21968775	zgc:174890
chr10	21611315	21632770	5	gain	chr10	21559464	22009374	znf1140
chr10	21611315	21632770	5	gain	chr10	21581451	21694278	CTU1
chr10	21611315	21632770	5	gain	chr10	21550890	21969429	Zfp819
chr10	21611315	21632770	5	gain	chr10	21550882	22078465	Zfp658
chr10	21611315	21632770	5	gain	chr10	21558843	22046101	znf268.S
chr10	21611315	21632770	5	gain	chr10	21558990	22046167	znf184
chr10	22166080	22224315	1	loss	chr10	22111807	22377814	monDomV1R1208
chr10	22166080	22224315	1	loss	chr10	22091748	22377814	ORNANAV1R3129
chr10	22166080	22224315	1	loss	chr10	22111807	22377814	monDomV1R1209
chr10	22166080	22224315	1	loss	chr10	22142816	22242531	monDomV1R1272
chr10	22166080	22224315	1	loss	chr10	22091784	22381066	monDomV1R1246
chr10	22166080	22224315	1	loss	chr10	22142816	22242531	monDomV1R1270
chr10	22166080	22224315	1	loss	chr10	22111807	22377814	monDomV1R1213
chr10	22166080	22224315	1	loss	chr10	22091495	22592205	Vom1r13
chr10	22166080	22224315	1	loss	chr10	22091718	22377856	Vom1r9
chr10	22166080	22224315	1	loss	chr10	22091721	22242510	Vmn1r33
chr10	22166080	22224315	1	loss	chr10	22091721	22242522	Vmn1r29
chr10	22166080	22224315	1	loss	chr10	22091721	22242522	Vmn1r16
chr10	22166080	22224315	1	loss	chr10	22091733	22377829	monDomV1R1293
chr10	22166080	22224315	1	loss	chr10	22091748	22242528	ORNANAV1R3088
chr10	22166080	22224315	1	loss	chr10	22091748	22242528	ORNANAV1R3216
chr10	22166080	22224315	1	loss	chr10	22091748	22484037	Cavporv1r684
chr10	22166080	22224315	1	loss	chr10	22091748	22484037	Cavporv1r618
chr10	22166080	22224315	1	loss	chr10	22091748	22484037	Cavporv1r619
chr10	22166080	22224315	1	loss	chr10	22091757	22242522	Vmn1r13
chr10	22166080	22224315	1	loss	chr10	22091757	22242522	Vmn1r19
chr10	22166080	22224315	1	loss	chr10	22091757	22324337	Vmn1r81
chr10	22166080	22224315	1	loss	chr10	22091757	22377775	ORNANAV1R3168
chr10	22166080	22224315	1	loss	chr10	22111825	22381066	monDomV1R1230
chr10	22166080	22224315	1	loss	chr10	22091766	22324340	Vmn1r78
chr10	22166080	22224315	1	loss	chr10	22091801	22377964	Vmn1r233
chr10	22166080	22224315	1	loss	chr10	22110705	22579429	Cavporv1r615
chr10	22166080	22224315	1	loss	chr10	22111534	22549747	ORYCUNV1R1599
chr10	22166080	22224315	1	loss	chr10	22111534	22562021	LINC02190
chr10	22166080	22224315	1	loss	chr10	22111534	23052397	ORYCUNV1R1535
chr10	22166080	22224315	1	loss	chr10	22111535	22778011	ORYCUNV1R1520
chr10	22166080	22224315	1	loss	chr10	22111543	22579456	Cavporv1r616
chr10	22166080	22224315	1	loss	chr10	22111739	22283553	ORYCUNV1R1664
chr10	22166080	22224315	1	loss	chr10	22111800	22242510	ORNANAV1R3080
chr10	22166080	22224315	1	loss	chr10	22111801	22283215	Vom1r16
chr10	22166080	22224315	1	loss	chr10	22111801	22592080	ORNANAV1R3097
chr10	22166080	22224315	1	loss	chr10	22111807	22381066	monDomV1R1227
chr10	22166080	22224315	1	loss	chr10	22111807	22377814	monDomV1R1291
chr10	22166080	22224315	1	loss	chr10	22111807	22377814	monDomV1R1284
chr10	22166080	22224315	1	loss	chr10	22111807	22377814	monDomV1R1288
chr10	22166080	22224315	1	loss	chr10	22111807	22377814	monDomV1R1285
chr10	22166080	22224315	1	loss	chr10	22111807	22377814	monDomV1R1287
chr10	22166080	22224315	1	loss	chr10	22111807	22377814	monDomV1R1289
chr10	22166080	22224315	1	loss	chr10	22111807	22377814	monDomV1R1295
chr10	22166080	22224315	1	loss	chr10	22111808	22324238	Vmn1r83
chr10	22166080	22224315	1	loss	chr10	22142582	22549521	Vmn1r228
chr10	22166080	22224315	1	loss	chr10	22142585	22549623	Vmn1r229
chr10	22166080	22224315	1	loss	chr10	22142591	22579471	Cavporv1r640
chr10	22166080	22224315	1	loss	chr10	22142603	22579467	PONPYGV1R1804
chr10	22166080	22224315	1	loss	chr10	22142615	22579315	Cavporv1r622
chr10	22166080	22224315	1	loss	chr10	22142792	22282950	ORNANAV1R3032
chr10	22166080	22224315	1	loss	chr10	22142792	22282950	ORNANAV1R3283
chr10	22166080	22224315	1	loss	chr10	22142792	22592281	ORNANAV1R3271
chr10	22166080	22224315	1	loss	chr10	22142828	22242522	Vmn1r15
chr10	22166080	22224315	1	loss	chr10	22142828	22242522	Vmn1r30
chr10	22166080	22224315	1	loss	chr10	22142834	22242522	Vmn1r39
chr10	22166080	22224315	1	loss	chr10	22142838	22242528	ORNANAV1R3134
chr10	22166080	22224315	1	loss	chr10	22142838	22242528	ORNANAV1R3163
chr10	22166080	22224315	1	loss	chr10	22142844	22282968	ORNANAV1R3270
chr10	22166080	22224315	1	loss	chr10	22111810	22377814	monDomV1R1207
chr10	22166080	22224315	1	loss	chr10	22111825	22381066	monDomV1R1229
chr10	22166080	22224315	1	loss	chr10	22111807	22377814	monDomV1R1205
chr10	22166080	22224315	1	loss	chr10	22111825	22381066	monDomV1R1232
chr10	22166080	22224315	1	loss	chr10	22091748	22381066	monDomV1R1242
chr10	22166080	22224315	1	loss	chr10	22111801	22381066	monDomV1R1243
chr10	22166080	22224315	1	loss	chr10	22091748	22381066	monDomV1R1245
chr10	22166080	22224315	1	loss	chr10	22111801	22242531	monDomV1R1269
chr10	22166080	22224315	1	loss	chr10	22111807	22381066	monDomV1R1236
chr10	22166080	22224315	1	loss	chr10	22142798	22353185	ORNANAV1R3253
chr10	22166080	22224315	1	loss	chr10	22142792	22242183	ORNANAV1R3237
chr10	22166080	22224315	1	loss	chr10	22111807	22381066	monDomV1R1240
chr10	22166080	22224315	1	loss	chr10	22111807	22377814	monDomV1R1206
chr10	22166080	22224315	1	loss	chr10	22091733	22484034	monDomV1R1283
chr10	22166080	22224315	1	loss	chr10	22142828	22242549	monDomV1R1268
chr10	22166080	22224315	1	loss	chr10	22091766	22242549	monDomV1R1254
chr10	22166080	22224315	1	loss	chr10	22111801	22484034	monDomV1R1235
chr10	22166080	22224315	1	loss	chr10	22111807	22377814	monDomV1R1204
chr10	22166080	22224315	1	loss	chr10	22142792	22242216	ORNANAV1R3151
chr10	22166080	22224315	1	loss	chr10	22111807	22377814	monDomV1R1211
chr10	22166080	22224315	1	loss	chr10	22091733	22377829	monDomV1R1237
chr10	22166080	22224315	1	loss	chr10	22142796	22592056	ORNANAV1R3028
chr10	22166080	22224315	1	loss	chr10	22111807	22381066	monDomV1R1238
chr10	22166080	22224315	1	loss	chr10	22111827	22283101	monDomV1R1260
chr10	22166080	22224315	1	loss	chr10	22091724	22242543	ORNANAV1R3113
chr10	22166080	22224315	1	loss	chr10	22142846	22377781	ORNANAV1R3130
chr10	22166080	22224315	1	loss	chr10	22091757	22242421	ORNANAV1R3121
chr10	22166080	22224315	1	loss	chr10	22142798	22242201	ORNANAV1R3189
chr10	22166080	22224315	1	loss	chr10	22142816	22242531	monDomV1R1271
chr10	22166080	22224315	1	loss	chr10	22111566	22836315	ORYCUNV1R1545
chr10	22166080	22224315	1	loss	chr10	21824002	22670869	Gm13212
chr10	22166080	22224315	1	loss	chr10	21824440	22702780	Zfp820
chr10	22166080	22224315	1	loss	chr10	21824658	22670860	Zfp980
chr10	22166080	22224315	1	loss	chr10	21935620	23092941	Zfp600
chr10	22166080	22224315	1	loss	chr10	21935626	22645758	Zfp946
chr10	22166080	22224315	1	loss	chr10	21935677	23093293	Gm2381
chr10	22166080	22224315	1	loss	chr10	21990724	22459486	znf41.S
chr10	22166080	22224315	1	loss	chr10	22027966	23092851	Zfp719
chr10	22166080	22224315	1	loss	chr10	21962592	23032005	ZNF701
chr10	22166080	22224315	1	loss	chr10	21962592	22999932	ZNF320
chr10	22166080	22224315	1	loss	chr10	21962592	23143879	ZNF765-ZNF761
chr10	22166080	22224315	1	loss	chr10	21962613	23367978	ZNF585B
chr10	22248835	22273355	1	loss	chr10	22212330	22377499	ORNANAV1R3001
chr10	22248835	22273355	1	loss	chr10	22212330	22377428	ORNANAV1R3105
chr10	22248835	22273355	1	loss	chr10	22182700	22484046	Vmn1r236
chr10	22248835	22273355	1	loss	chr10	22182721	22549731	Vmn1r67
chr10	22248835	22273355	1	loss	chr10	22182736	23052347	Cavporv1r625
chr10	22248835	22273355	1	loss	chr10	22182739	22323935	Vmn1r220
chr10	22248835	22273355	1	loss	chr10	22182739	22323935	Vmn1r217
chr10	22248835	22273355	1	loss	chr10	22182751	22377913	Vmn1r226
chr10	22248835	22273355	1	loss	chr10	22182758	22377853	Cavporv1r685
chr10	22248835	22273355	1	loss	chr10	22182835	22592101	ORNANAV1R3210
chr10	22248835	22273355	1	loss	chr10	22183003	22377829	Vmn1r84
chr10	22248835	22273355	1	loss	chr10	22212216	22579501	FELCATV1R9
chr10	22248835	22273355	1	loss	chr10	22212219	22836253	Vmn1r224
chr10	22248835	22273355	1	loss	chr10	22212225	22378008	ORYCUNV1R1668
chr10	22248835	22273355	1	loss	chr10	22212246	22549722	Vmn1r232
chr10	22248835	22273355	1	loss	chr10	22212464	22377505	ORNANAV1R3034
chr10	22248835	22273355	1	loss	chr10	22241800	23052397	ORYCUNV1R1570
chr10	22248835	22273355	1	loss	chr10	22241802	22377850	Cavporv1r624
chr10	22248835	22273355	1	loss	chr10	22241805	22377988	ORYCUNV1R1544
chr10	22248835	22273355	1	loss	chr10	22241805	22549263	Vmn1r71
chr10	22248835	22273355	1	loss	chr10	22241820	22549728	Vmn1r66
chr10	22248835	22273355	1	loss	chr10	22241820	22836315	ORYCUNV1R1620
chr10	22248835	22273355	1	loss	chr10	22241823	22579435	Cavporv1r637
chr10	22248835	22273355	1	loss	chr10	22242057	22282971	ORNANAV1R3077
chr10	22248835	22273355	1	loss	chr10	22242081	22380858	ORNANAV1R3041
chr10	22248835	22273355	1	loss	chr10	22242090	22380858	ORNANAV1R3072
chr10	22248835	22273355	1	loss	chr10	22242083	22324325	monDomV1R1256
chr10	22282550	22319330	1	loss	chr10	22282464	22380948	ORNANAV1R3256
chr10	22282550	22319330	1	loss	chr10	22282347	22592261	Cavporv1r635
chr10	22282550	22319330	1	loss	chr10	22282348	22549797	Cavporv1r636
chr10	22282550	22319330	1	loss	chr10	22282382	22549599	Cavporv1r680
chr10	22282550	22319330	1	loss	chr10	22282455	22579429	Cavporv1r620
chr10	22726975	22852640	1	loss	chr10	22455422	22874757	ORNANAV1R3012
chr10	22726975	22852640	1	loss	chr10	22455429	22874748	ORNANAV1R3248
chr10	22726975	22852640	1	loss	chr10	22660284	22893158	ZNF160
chr10	22726975	22852640	1	loss	chr10	22623452	23032216	ZNF616
chr10	22726975	22852640	1	loss	chr10	22516835	23040585	monDomV1R1214
chr10	22726975	22852640	1	loss	chr10	22490026	23040802	monDomV1R1251
chr10	22726975	22852640	1	loss	chr10	22694840	22891313	Zfp54
chr10	22726975	22852640	1	loss	chr10	22362507	23052390	ORYCUNV1R1647
chr10	22726975	22852640	1	loss	chr10	22362534	23052390	ORYCUNV1R1624
chr10	22726975	22852640	1	loss	chr10	22377073	23052344	ORYCUNV1R1573
chr10	22726975	22852640	1	loss	chr10	22455155	22947022	ORYCUNV1R1600
chr10	22726975	22852640	1	loss	chr10	22455156	22946989	ORYCUNV1R1527
chr10	22726975	22852640	1	loss	chr10	22455156	23040832	ORYCUNV1R1504
chr10	22726975	22852640	1	loss	chr10	22455156	23040832	ORYCUNV1R1560
chr10	22726975	22852640	1	loss	chr10	22455156	23040832	ORYCUNV1R1576
chr10	22726975	22852640	1	loss	chr10	22455159	22959282	ORYCUNV1R1634
chr10	22726975	22852640	1	loss	chr10	22455161	22874979	ORYCUNV1R1502
chr10	22726975	22852640	1	loss	chr10	22455162	22947022	ORYCUNV1R1636
chr10	22726975	22852640	1	loss	chr10	22455165	22947013	ORYCUNV1R1591
chr10	22726975	22852640	1	loss	chr10	22455165	22947022	ORYCUNV1R1642
chr10	22726975	22852640	1	loss	chr10	22455165	22971995	ORYCUNV1R1619
chr10	22726975	22852640	1	loss	chr10	22455168	22971996	ORYCUNV1R1611
chr10	22726975	22852640	1	loss	chr10	22455172	23007643	PONPYGV1R1805
chr10	22726975	22852640	1	loss	chr10	22455183	22898611	ORYCUNV1R1631
chr10	22726975	22852640	1	loss	chr10	22455189	22971987	Cavporv1r617
chr10	22726975	22852640	1	loss	chr10	22455201	22947022	ORYCUNV1R1657
chr10	22726975	22852640	1	loss	chr10	22455317	22874979	ORYCUNV1R1583
chr10	22726975	22852640	1	loss	chr10	22455402	22912306	ORNANAV1R3282
chr10	22726975	22852640	1	loss	chr10	22455402	22912312	ORNANAV1R3100
chr10	22726975	22852640	1	loss	chr10	22455405	22912306	ORNANAV1R3073
chr10	22726975	22852640	1	loss	chr10	22455423	22874685	ORNANAV1R3257
chr10	22726975	22852640	1	loss	chr10	22455423	22874769	ORNANAV1R3273
chr10	22726975	22852640	1	loss	chr10	22455423	22912308	ORNANAV1R3226
chr10	22726975	22852640	1	loss	chr10	22455429	22912306	ORNANAV1R3059
chr10	22726975	22852640	1	loss	chr10	22455450	22874742	ORNANAV1R3178
chr10	22726975	22852640	1	loss	chr10	22455450	22874748	ORNANAV1R3039
chr10	22726975	22852640	1	loss	chr10	22455450	22874865	ORNANAV1R3278
chr10	22726975	22852640	1	loss	chr10	22455465	22912306	ORNANAV1R3269
chr10	22726975	22852640	1	loss	chr10	22471089	22874978	Cavporv1r628
chr10	22726975	22852640	1	loss	chr10	22471114	22874979	ORYCUNV1R1615
chr10	22726975	22852640	1	loss	chr10	22471161	22971825	monDomV1R1294
chr10	22726975	22852640	1	loss	chr10	22471170	22912429	Vmn1r235
chr10	22726975	22852640	1	loss	chr10	22471172	22912429	Vmn1r70
chr10	22726975	22852640	1	loss	chr10	22471382	22874769	ORNANAV1R3042
chr10	22726975	22852640	1	loss	chr10	22489837	22959291	ORYCUNV1R1658
chr10	22726975	22852640	1	loss	chr10	22489843	22947022	FELCATV1R13
chr10	22726975	22852640	1	loss	chr10	22489915	22874979	Vmn1r225
chr10	22726975	22852640	1	loss	chr10	22490017	22971987	Vom1r17
chr10	22726975	22852640	1	loss	chr10	22490020	23007553	monDomV1R1292
chr10	22726975	22852640	1	loss	chr10	22490026	22898482	monDomV1R1286
chr10	22726975	22852640	1	loss	chr10	22490029	22912381	Cavporv1r621
chr10	22726975	22852640	1	loss	chr10	22490038	22912219	monDomV1R1267
chr10	22726975	22852640	1	loss	chr10	22490038	22912219	monDomV1R1266
chr10	22726975	22852640	1	loss	chr10	22490119	22898482	Vmn1r80
chr10	22726975	22852640	1	loss	chr10	22490317	22912218	ORNANAV1R3054
chr10	22726975	22852640	1	loss	chr10	22490323	22874748	ORNANAV1R3207
chr10	22726975	22852640	1	loss	chr10	22490341	22912306	ORNANAV1R3031
chr10	22726975	22852640	1	loss	chr10	22490341	22912306	ORNANAV1R3069
chr10	22726975	22852640	1	loss	chr10	22490353	22874748	ORNANAV1R3044
chr10	22726975	22852640	1	loss	chr10	22490353	22874748	ORNANAV1R3082
chr10	22726975	22852640	1	loss	chr10	22490353	22874748	ORNANAV1R3135
chr10	22726975	22852640	1	loss	chr10	22490353	22874748	ORNANAV1R3190
chr10	22726975	22852640	1	loss	chr10	22490353	22912285	ORNANAV1R3258
chr10	22726975	22852640	1	loss	chr10	22516723	22874688	monDomV1R1290
chr10	22726975	22852640	1	loss	chr10	22516835	22946865	monDomV1R1220
chr10	22726975	22852640	1	loss	chr10	22516841	22912303	ORNANAV1R3126
chr10	22726975	22852640	1	loss	chr10	22516850	22898329	Vmn1r20
chr10	22726975	22852640	1	loss	chr10	22516850	22898329	Vmn1r25
chr10	22726975	22852640	1	loss	chr10	22516850	22898329	Vmn1r27
chr10	22726975	22852640	1	loss	chr10	22516850	22912201	Vmn1r34
chr10	22726975	22852640	1	loss	chr10	22516850	22912201	Vmn1r37
chr10	22726975	22852640	1	loss	chr10	22516850	22912201	Vmn1r36
chr10	22726975	22852640	1	loss	chr10	22516850	22912201	Vmn1r35
chr10	22726975	22852640	1	loss	chr10	22516895	22946763	ORNANAV1R3147
chr10	22726975	22852640	1	loss	chr10	22516895	22946763	ORNANAV1R3204
chr10	22726975	22852640	1	loss	chr10	22638193	23000908	ZNF347
chr10	22726975	22852640	1	loss	chr10	22597260	22891304	Zfp493
chr10	22726975	22852640	1	loss	chr10	22597619	22891304	Zfp456
chr10	22726975	22852640	1	loss	chr10	22638201	23032296	Zfp987
chr10	22726975	22852640	1	loss	chr10	22644051	23032359	LOC100150619
chr10	22726975	22852640	1	loss	chr10	22644084	22999740	zgc:173619
chr10	22726975	22852640	1	loss	chr10	22644708	23032035	zgc:113295
chr10	22726975	22852640	1	loss	chr10	22644720	22999740	znf1174
chr10	22726975	22852640	1	loss	chr10	22644730	23032359	ZNF702P
chr10	22726975	22852640	1	loss	chr10	22694674	22891301	Zfp941
chr10	22726975	22852640	1	loss	chr10	22694836	22891304	LOC680200
chr10	22726975	22852640	1	loss	chr10	22695085	22891313	Zfp985
chr10	22726975	22852640	1	loss	chr10	22490017	23040588	monDomV1R1219
chr10	22726975	22852640	1	loss	chr10	22471134	22912405	monDomV1R1228
chr10	22726975	22852640	1	loss	chr10	22490038	22874721	monDomV1R1261
chr10	22726975	22852640	1	loss	chr10	22516933	22898324	ORNANAV1R3160
chr10	22726975	22852640	1	loss	chr10	22662280	22893167	ZNF611
chr10	22726975	22852640	1	loss	chr10	22490353	22912306	ORNANAV1R3141
chr10	22726975	22852640	1	loss	chr10	22598175	22891311	ZNF730
chr10	22726975	22852640	1	loss	chr10	22471382	22946845	ORNANAV1R3010
chr10	22726975	22852640	1	loss	chr10	22633182	23022736	ZNF578
chr10	22726975	22852640	1	loss	chr10	22694733	22893157	ZNF665
chr10	22726975	22852640	1	loss	chr10	22662708	22893169	ZNF860
chr10	22726975	22852640	1	loss	chr10	22645251	23032191	zf(c2h2)-32
chr10	22726975	22852640	1	loss	chr10	22471638	22874739	ORNANAV1R3220
chr10	22726975	22852640	1	loss	chr10	22471302	22874739	Vom1r90
chr10	22726975	22852640	1	loss	chr10	22516841	22898482	monDomV1R1210
chr10	22726975	22852640	1	loss	chr10	22661929	22893172	ZNF528
chr10	22726975	22852640	1	loss	chr10	22455450	22874865	ORNANAV1R3191
chr10	22726975	22852640	1	loss	chr10	22515830	22912204	ORNANAV1R3212
chr10	22726975	22852640	1	loss	chr10	22516881	22898329	monDomV1R1265
chr10	22726975	22852640	1	loss	chr10	22490340	22874748	ORNANAV1R3111
chr10	22726975	22852640	1	loss	chr10	22490353	22912306	ORNANAV1R3254
chr10	22726975	22852640	1	loss	chr10	22455465	22912300	ORNANAV1R3158
chr10	22726975	22852640	1	loss	chr10	22455450	22874748	ORNANAV1R3261
chr10	22726975	22852640	1	loss	chr10	22661904	22891301	ZNF285
chr10	22726975	22852640	1	loss	chr10	22471400	22946845	ORNANAV1R3011
chr10	22726975	22852640	1	loss	chr10	22455402	22912278	ORNANAV1R3264
chr10	22726975	22852640	1	loss	chr10	22516841	22874715	ORNANAV1R3251
chr10	22726975	22852640	1	loss	chr10	22490026	22898329	monDomV1R1212
chr10	22726975	22852640	1	loss	chr10	22516850	23040706	ORNANAV1R3007
chr10	22726975	22852640	1	loss	chr10	22644060	22999977	zf(c2h2)-13
chr10	22726975	22852640	1	loss	chr10	22516841	22912304	ORNANAV1R3052
chr10	22726975	22852640	1	loss	chr10	22490317	22912299	ORNANAV1R3234
chr10	22726975	22852640	1	loss	chr10	22471400	22898407	ORNANAV1R3020
chr10	22726975	22852640	1	loss	chr10	22455423	22912225	ORNANAV1R3245
chr10	22726975	22852640	1	loss	chr10	22471290	22874850	ORNANAV1R3198
chr10	22726975	22852640	1	loss	chr10	22638201	23000160	Zfp160
chr10	22726975	22852640	1	loss	chr10	22471380	22912306	ORNANAV1R3065
chr10	22726975	22852640	1	loss	chr10	22642966	23032203	GUSBP10
chr10	22726975	22852640	1	loss	chr10	22662093	22893157	ZNF888
chr10	22726975	22852640	1	loss	chr10	22455449	22874859	ORNANAV1R3131
chr10	22726975	22852640	1	loss	chr10	22516841	22912303	ORNANAV1R3249
chr10	22726975	22852640	1	loss	chr10	22455402	22912189	ORNANAV1R3235
chr10	22726975	22852640	1	loss	chr10	22643976	23032219	Zfp322a
chr10	22726975	22852640	1	loss	chr10	22645512	22999749	LOC582267
chr10	22726975	22852640	1	loss	chr10	22490341	22912306	ORNANAV1R3187
chr10	22726975	22852640	1	loss	chr10	22455450	22874742	ORNANAV1R3132
chr10	22726975	22852640	1	loss	chr10	22471382	22898488	ORNANAV1R3047
chr10	22726975	22852640	1	loss	chr10	22471134	22874688	monDomV1R1241
chr10	22726975	22852640	1	loss	chr10	22694760	22893157	ZNF480
chr10	22726975	22852640	1	loss	chr10	22638201	23052034	ZNF678
chr10	22726975	22852640	1	loss	chr10	22516682	23040764	Vmn1r234
chr10	22726975	22852640	1	loss	chr10	22594062	22891310	ZNF766
chr10	22726975	22852640	1	loss	chr10	22638192	23093087	ZNF816
chr10	22726975	22852640	1	loss	chr10	22643976	23143873	ZNF322
chr10	22726975	22852640	1	loss	chr10	22455160	23119817	Cavporv1r633
chr10	22726975	22852640	1	loss	chr10	22516709	23119623	monDomV1R1273
chr10	22726975	22852640	1	loss	chr10	22516805	23119836	ORYCUNV1R1633
chr10	22726975	22852640	1	loss	chr10	22516817	23097634	monDomV1R1215
chr10	22726975	22852640	1	loss	chr10	22638192	23093268	Zfp53
chr10	22726975	22852640	1	loss	chr10	22638192	23143933	LOC100336984
chr10	22726975	22852640	1	loss	chr10	22638200	23093370	Zfp942
chr10	22726975	22852640	1	loss	chr10	22638201	23093265	Zfp273
chr10	22726975	22852640	1	loss	chr10	22638201	23093361	Rex2
chr10	22726975	22852640	1	loss	chr10	22643988	23415982	Zfp583
chr10	22726975	22852640	1	loss	chr10	22644036	23367984	Zfp442
chr10	22726975	22852640	1	loss	chr10	22644084	23092935	znf973
chr10	22726975	22852640	1	loss	chr10	22644123	23093268	znf1001
chr10	22726975	22852640	1	loss	chr10	22644148	23093087	ZNF137P
chr10	22726975	22852640	1	loss	chr10	22644549	23143594	ZNF876P
chr10	22726975	22852640	1	loss	chr10	22644639	23143711	zgc:165514
chr10	22726975	22852640	1	loss	chr10	22644800	23143849	zgc:113443
chr10	22726975	22852640	1	loss	chr10	22644804	23092853	zgc:174623
chr10	22726975	22852640	1	loss	chr10	22644804	23093358	znf45l
chr10	22726975	22852640	1	loss	chr10	22645215	23143849	znf33a.L
chr10	22726975	22852640	1	loss	chr10	22516726	23119548	monDomV1R1231
chr10	22726975	22852640	1	loss	chr10	22638201	23093295	ZNF486
chr10	22726975	22852640	1	loss	chr10	22516841	23097715	ORNANAV1R3098
chr10	22726975	22852640	1	loss	chr10	22638193	23093281	ZNF677
chr10	22726975	22852640	1	loss	chr10	22490020	23119804	monDomV1R1282
chr10	22726975	22852640	1	loss	chr10	22471380	23097715	ORNANAV1R3128
chr10	22726975	22852640	1	loss	chr10	22638201	23093331	Zfp267
chr10	22726975	22852640	1	loss	chr10	22638201	23143879	ZNF56
chr10	22726975	22852640	1	loss	chr10	22638193	23092965	ZNF836
chr10	22726975	22852640	1	loss	chr10	22516841	23097589	ORNANAV1R3066
chr10	22726975	22852640	1	loss	chr10	22516726	23119548	monDomV1R1239
chr10	22726975	22852640	1	loss	chr10	22638197	23093361	ZNF726
chr10	22726975	22852640	1	loss	chr10	22644390	23143354	Zfp935
chr10	22726975	22852640	1	loss	chr10	22638201	23093361	ZNF880
chr10	22726975	22852640	1	loss	chr10	22644663	23093019	znf1113
chr10	22726975	22852640	1	loss	chr10	22455189	23097808	VN1R4
chr10	22726975	22852640	1	loss	chr10	22644252	23092945	zgc:112977
chr10	22953785	22956850	4	gain	chr10	22946143	22972002	ORYCUNV1R1592
chr10	22953785	22956850	4	gain	chr10	22946290	22971795	ORYCUNV1R1550
chr10	22953785	22956850	4	gain	chr10	22946290	22971795	ORYCUNV1R1645
chr10	22953785	22956850	4	gain	chr10	22911778	22971900	monDomV1R1222
chr10	22953785	22956850	4	gain	chr10	22874238	23040727	monDomV1R1253
chr10	22953785	22956850	4	gain	chr10	22777142	23052341	ORYCUNV1R1595
chr10	22953785	22956850	4	gain	chr10	22835442	23052456	ORYCUNV1R1598
chr10	22953785	22956850	4	gain	chr10	22835452	23052529	FELCATV1R17
chr10	22953785	22956850	4	gain	chr10	22835535	23052017	ORNANAV1R3070
chr10	22953785	22956850	4	gain	chr10	22849796	23052459	ORYCUNV1R1505
chr10	22953785	22956850	4	gain	chr10	22849796	23052459	ORYCUNV1R1623
chr10	22953785	22956850	4	gain	chr10	22874112	23040724	Cavporv1r679
chr10	22953785	22956850	4	gain	chr10	22874208	22959276	Cavporv1r638
chr10	22953785	22956850	4	gain	chr10	22874238	22971780	monDomV1R1217
chr10	22953785	22956850	4	gain	chr10	22897671	23040832	ORYCUNV1R1626
chr10	22953785	22956850	4	gain	chr10	22897718	22972002	ORYCUNV1R1586
chr10	22953785	22956850	4	gain	chr10	22897722	22959279	ORYCUNV1R1578
chr10	22953785	22956850	4	gain	chr10	22897724	23040823	ORYCUNV1R1667
chr10	22953785	22956850	4	gain	chr10	22897734	22972002	ORYCUNV1R1641
chr10	22953785	22956850	4	gain	chr10	22898233	22971780	ORNANAV1R3056
chr10	22953785	22956850	4	gain	chr10	22911530	22972002	ORYCUNV1R1594
chr10	22953785	22956850	4	gain	chr10	22911786	22971782	ORNANAV1R3038
chr10	22953785	22956850	4	gain	chr10	22912067	22971780	ORYCUNV1R1589
chr10	22953785	22956850	4	gain	chr10	22926837	22972002	ORYCUNV1R1514
chr10	22953785	22956850	4	gain	chr10	22927005	23040291	Vmn1r2
chr10	22953785	22956850	4	gain	chr10	22911685	23040718	monDomV1R1223
chr10	22953785	22956850	4	gain	chr10	22874238	23040709	ORNANAV1R3230
chr10	22953785	22956850	4	gain	chr10	22777256	23052017	ORNANAV1R3262
chr10	22953785	22956850	4	gain	chr10	22849765	23052311	VN1R3
chr10	22953785	22956850	4	gain	chr10	22874223	23119656	monDomV1R1221
chr10	22953785	22956850	4	gain	chr10	22911691	23119797	monDomV1R1249
chr10	22953785	22956850	4	gain	chr10	22911682	23119704	monDomV1R1234
chr10	22953785	22956850	4	gain	chr10	22874214	23097685	monDomV1R1278
chr10	22953785	22956850	4	gain	chr10	22874214	23119662	monDomV1R1276
chr10	22953785	22956850	4	gain	chr10	22874220	23097601	monDomV1R1216
chr10	22953785	22956850	4	gain	chr10	22874223	23097685	monDomV1R1279
chr10	22953785	22956850	4	gain	chr10	22946257	23119280	monDomV1R1259
chr10	22953785	22956850	4	gain	chr10	22874247	23097625	ORYCUNV1R1552
chr10	22953785	22956850	4	gain	chr10	22874350	23097580	ORNANAV1R3218
chr10	22953785	22956850	4	gain	chr10	22874610	23119650	ORNANAV1R3050
chr10	22953785	22956850	4	gain	chr10	22874610	23119650	ORNANAV1R3051
chr10	22953785	22956850	4	gain	chr10	22897734	23119833	ORYCUNV1R1617
chr10	22953785	22956850	4	gain	chr10	22898249	23097625	ORNANAV1R3219
chr10	22953785	22956850	4	gain	chr10	22911673	23119707	Vmn1r76
chr10	22953785	22956850	4	gain	chr10	22911673	23119707	Vmn1r82
chr10	22953785	22956850	4	gain	chr10	22911673	23119707	Vmn1r72
chr10	22953785	22956850	4	gain	chr10	22911709	23097634	ORNANAV1R3167
chr10	22953785	22956850	4	gain	chr10	22911798	23097715	ORNANAV1R3055
chr10	22953785	22956850	4	gain	chr10	22946290	23119608	Vmn1r12
chr10	22953785	22956850	4	gain	chr10	22874238	23097586	ORNANAV1R3043
chr10	22953785	22956850	4	gain	chr10	22911798	23097715	ORNANAV1R3107
chr10	22953785	22956850	4	gain	chr10	22874352	23097625	ORNANAV1R3266
chr10	22953785	22956850	4	gain	chr10	22911756	23097661	ORNANAV1R3277
chr10	22953785	22956850	4	gain	chr10	22874214	23119566	monDomV1R1258
chr10	22953785	22956850	4	gain	chr10	22898257	23097634	ORNANAV1R3238
chr10	23434990	23456445	1	loss	chr10	23366462	23474372	PRKCD
chr10	24311580	24372880	1	loss	chr10	24239619	24559281	Ncr1
chr10	24311580	24372880	1	loss	chr10	24120091	24525417	KIRDL8
chr10	24311580	24372880	1	loss	chr10	24120091	24526202	KIR3DL17
chr10	24311580	24372880	1	loss	chr10	24139510	24463988	Pira6
chr10	24311580	24372880	1	loss	chr10	24139510	24463988	Pira2
chr10	24311580	24372880	1	loss	chr10	24139920	24418218	Lilrc2
chr10	24311580	24372880	1	loss	chr10	24158298	24397396	LILRP2
chr10	24311580	24372880	1	loss	chr10	24158872	24520885	Lilrb4
chr10	24311580	24372880	1	loss	chr10	24174187	24397442	LILRA2
chr10	24311580	24372880	1	loss	chr10	24239817	24464006	LOC407171
chr10	24311580	24372880	1	loss	chr10	24241737	24525417	KIR3DL10
chr10	24311580	24372880	1	loss	chr10	24261540	24525416	KIR2DL3
chr10	24311580	24372880	1	loss	chr10	24261540	24525416	KIR2DL1
chr10	24311580	24372880	1	loss	chr10	24239619	24444781	Lilrb4a
chr10	24311580	24372880	1	loss	chr10	24153839	24520843	KIR3DX1
chr10	24311580	24372880	1	loss	chr10	24291241	24397335	LILRA6
chr10	24311580	24372880	1	loss	chr10	24291183	24464006	LOC100192427
chr10	24311580	24372880	1	loss	chr10	24174200	24444781	Lilr4b
chr10	24311580	24372880	1	loss	chr10	24193051	24464405	LILRA1
chr10	24311580	24372880	1	loss	chr10	24174187	24446175	LILRA3
chr10	24311580	24372880	1	loss	chr10	24120091	24525417	KIR3DH
chr10	24311580	24372880	1	loss	chr10	24139140	24464181	LILRAB
chr10	24311580	24372880	1	loss	chr10	24174187	24451778	LILRB2
chr10	24311580	24372880	1	loss	chr10	24120657	24375132	KIR3DL0
chr10	24311580	24372880	1	loss	chr10	24292098	24520879	Kir3dl1
chr10	24311580	24372880	1	loss	chr10	24139140	24375240	LILRB1
chr10	24311580	24372880	1	loss	chr10	24095544	24418205	Lilra5
chr10	24311580	24372880	1	loss	chr10	24095585	24463988	Gm14548
chr10	24311580	24372880	1	loss	chr10	24095585	24463988	Pira11
chr10	24311580	24372880	1	loss	chr10	24095585	24463988	Pira4
chr10	24311580	24372880	1	loss	chr10	24095585	24463988	Pira7
chr10	24311580	24372880	1	loss	chr10	24068872	24463988	Pira1
chr10	24311580	24372880	1	loss	chr10	24095347	24418441	LILRA4
chr10	24311580	24372880	1	loss	chr10	24095766	24463988	Lilrb3l
chr10	24311580	24372880	1	loss	chr10	24080492	24463979	FCAR
chr10	26024915	26040240	4	gain	chr10	26022812	26057600	Olr1389
chr10	26024915	26040240	4	gain	chr10	25953141	26174534	Zfp707
chr10	26024915	26040240	4	gain	chr10	25953772	26178637	ZSCAN1
chr10	26024915	26040240	4	gain	chr10	25959329	26178574	ZNF444
chr10	26024915	26040240	4	gain	chr10	26022821	26146918	Olfr1375
chr10	26024915	26040240	4	gain	chr10	26022821	26146918	Olfr54
chr10	26024915	26040240	4	gain	chr10	25913089	26574641	ZSCAN5C
chr10	26024915	26040240	4	gain	chr10	25893060	27163039	ZNF823
chr10	26024915	26040240	4	gain	chr10	25685464	27398089	znf208.L
chr10	26024915	26040240	4	gain	chr10	25784073	26800455	Zfp334
chr10	26024915	26040240	4	gain	chr10	25913032	26574292	znf33b
chr10	26024915	26040240	4	gain	chr10	25935652	26607557	Zfp1
chr10	26024915	26040240	4	gain	chr10	25861117	26574292	LOC100135213
chr10	26735995	26772775	1	loss	chr10	26625010	26818648	LOC512684
chr10	26735995	26772775	1	loss	chr10	26465214	26842344	Zim3
chr10	26735995	26772775	1	loss	chr10	26607953	27050958	znf1024
chr10	26735995	26772775	1	loss	chr10	26646146	27108779	zgc:113343
chr10	26735995	26772775	1	loss	chr10	26728164	26782361	ZNF548
chr10	26735995	26772775	1	loss	chr10	26531610	26860757	zgc:174696
chr10	26735995	26772775	1	loss	chr10	26625001	27077894	ZNF416
chr10	26735995	26772775	1	loss	chr10	26625000	27259081	ZNF530
chr10	26735995	26772775	1	loss	chr10	26544233	26799407	aurkb.S
chr10	26735995	26772775	1	loss	chr10	26550453	26938222	ZNF550
chr10	26735995	26772775	1	loss	chr10	26574085	27303229	znf568
chr10	26735995	26772775	1	loss	chr10	26607542	27303565	znf1068
chr10	26735995	26772775	1	loss	chr10	26607707	27448672	zgc:162971
chr10	26735995	26772775	1	loss	chr10	26608493	27302724	si:ch73-299h12.6
chr10	26735995	26772775	1	loss	chr10	26624986	27328656	LOC100124497
chr10	26735995	26772775	1	loss	chr10	26625001	27448393	Zfp984
chr10	26735995	26772775	1	loss	chr10	26688810	27448798	zgc:162948
chr10	26735995	26772775	1	loss	chr10	26686249	27449265	ZNF584
chr10	26735995	26772775	1	loss	chr10	26625001	28019866	ZNF418
chr10	26735995	26772775	1	loss	chr10	26625010	27355065	ZNF586
chr10	26735995	26772775	1	loss	chr10	26729499	27328574	ZNF749
chr10	26735995	26772775	1	loss	chr10	26625001	27302890	Zfp418
chr10	26735995	26772775	1	loss	chr10	26686207	27398431	ZNF671
chr10	26735995	26772775	1	loss	chr10	26666870	27983560	ZNF772
chr10	26735995	26772775	1	loss	chr10	26684124	28021607	ZIK1
chr10	26735995	26772775	1	loss	chr10	26573696	27931562	ZNF16
chr10	26735995	26772775	1	loss	chr10	26646143	27982170	zgc:174574
chr10	27119120	27137510	1	loss	chr10	26956725	27204857	monDomV1R1247
chr10	27119120	27137510	1	loss	chr10	26956626	27144094	monDomV1R1248
chr10	27119120	27137510	1	loss	chr10	26853624	27257552	Zfp772
chr10	27119120	27137510	1	loss	chr10	27088692	27144094	monDomV1R1250
chr10	27119120	27137510	1	loss	chr10	26956596	27144148	ORYCUNV1R1653
chr10	27119120	27137510	1	loss	chr10	26956626	27230548	ORYCUNV1R1556
chr10	27119120	27137510	1	loss	chr10	26956629	27205069	Cavporv1r677
chr10	27119120	27137510	1	loss	chr10	27074568	27257468	Zfp954
chr10	27119120	27137510	1	loss	chr10	26956576	27230610	VN1R1
chr10	27119120	27137510	1	loss	chr10	26957183	27144085	monDomV1R1225
chr10	27119120	27137510	1	loss	chr10	26957183	27144085	monDomV1R1224
chr10	27119120	27137510	1	loss	chr10	27016378	27879247	ZNF773
chr10	27119120	27137510	1	loss	chr10	27071994	27933383	ZNF776
chr10	27119120	27137510	1	loss	chr10	26798287	27448750	ZNF17
chr10	27119120	27137510	1	loss	chr10	26868095	28086346	ZNF135
chr10	27119120	27137510	1	loss	chr10	27108083	27329179	zgc:162962
chr10	27119120	27137510	1	loss	chr10	26849582	27398056	ZNF419
chr10	27119120	27137510	1	loss	chr10	26922079	27524314	ZNF587
chr10	27119120	27137510	1	loss	chr10	26779071	28486137	ZNF549
chr10	27119120	27137510	1	loss	chr10	27076939	27879023	znf865
chr10	27119120	27137510	1	loss	chr10	26815810	27981754	ZNF552
chr10	27119120	27137510	1	loss	chr10	26815810	28019946	LOC509810
chr10	27119120	27137510	1	loss	chr10	26815829	27328403	2810047C21Rik1
chr10	27119120	27137510	1	loss	chr10	26817667	27448672	zgc:174690
chr10	27119120	27137510	1	loss	chr10	26853631	28379149	znf71.L
chr10	27119120	27137510	1	loss	chr10	26922071	27540449	zgc:113336
chr10	27119120	27137510	1	loss	chr10	26934076	27471068	Vmn1r74
chr10	27119120	27137510	1	loss	chr10	26956596	27340512	FELCATV1R4
chr10	27119120	27137510	1	loss	chr10	26956596	27389722	ORYCUNV1R1643
chr10	27119120	27137510	1	loss	chr10	27019884	27878948	Zfp773
chr10	27119120	27137510	1	loss	chr10	26839529	28522139	ZNF304
chr10	27119120	27137510	1	loss	chr10	26981513	27894966	ZNF551
chr10	27119120	27137510	1	loss	chr10	26981537	28014167	ZNF211
chr10	27119120	27137510	1	loss	chr10	26815810	27450502	ZNF154
chr10	27119120	27137510	1	loss	chr10	26891730	27524314	ZNF417
chr10	27119120	27137510	1	loss	chr10	26815801	28021942	ZNF814
chr10	27119120	27137510	1	loss	chr10	26849695	27399090	ZNF792
chr10	27119120	27137510	1	loss	chr10	27047588	28020597	Zfp551
chr10	27119120	27137510	1	loss	chr10	27088670	27340495	FELCATV1R10
chr10	27119120	27137510	1	loss	chr10	26774268	27328728	ZNF547
chr10	27119120	27137510	1	loss	chr10	26854206	27448237	Zfp978
chr10	27217200	27244785	1	loss	chr10	27162242	28173195	znf180
chr10	27217200	27244785	1	loss	chr10	27172523	28296821	zgc:171220
chr10	32752590	32853735	1	loss	chr10	32683906	32940498	MEI4
chr10	42701580	42710775	1	loss	chr10	42688924	42729408	Gabrr2
chr10	42701580	42710775	1	loss	chr10	42689048	42722673	gabrr2a
chr10	52819145	52825275	5	gain	chr10	52606806	52919368	ASCC3
chr10	52819145	52825275	5	gain	chr10	52684252	52839748	mug81
chr10	52819145	52825275	5	gain	chr10	52687563	52839748	AGOS_ABR142W
chr10	52819145	52825275	5	gain	chr10	52687491	52839775	MAF19.14; MAF19_14
chr10	52819145	52825275	5	gain	chr10	52634747	52839778	Y54E2A.4
chr10	52819145	52825275	5	gain	chr10	52607524	52839778	obe
chr10	52819145	52825275	5	gain	chr10	52687563	52839748	SLH1
chr10	52819145	52825275	5	gain	chr10	52706248	52839697	T24P15.18; T24P15_18
chr10	71460475	71466605	4	gain	chr10	71436135	71510029	CLVS2
chr10	78978920	79141365	1	loss	chr10	78936767	79164421	Enpp3
chr10	78978920	79141365	1	loss	chr10	78956325	79164263	enpp2.L
chr11	12299845	12305975	4	gain	chr11	12254281	12308548	Arsg
chr11	21893295	21902490	5	gain	chr11	21889895	22006954	krt55
chr11	21893295	21902490	5	gain	chr11	21889898	22006948	Krt13
chr11	21893295	21902490	5	gain	chr11	21889982	22017533	KRT16P3
chr11	21893295	21902490	5	gain	chr11	21889982	22017533	KRT16P1
chr11	21893295	21902490	5	gain	chr11	21890021	22007791	LOC549413
chr11	21893295	21902490	5	gain	chr11	21889929	22006957	krt12.6.S
chr11	21893295	21902490	5	gain	chr11	21890057	21915064	TwdlT
chr11	21893295	21902490	5	gain	chr11	21889985	21906134	CG4038
chr11	21893295	21902490	5	gain	chr11	21890075	21909302	CPG15
chr11	21893295	21902490	5	gain	chr11	21889965	22007788	krt12.4.L
chr11	21893295	21902490	5	gain	chr11	21889690	21909923	Krt10
chr11	21893295	21902490	5	gain	chr11	21889883	21906134	AT3G23450
chr11	21893295	21902490	5	gain	chr11	21889958	22007803	krt12.5
chr11	21893295	21902490	5	gain	chr11	21889921	21906054	CG15870
chr11	21893295	21902490	5	gain	chr11	21889931	21909389	KRT1
chr11	21893295	21902490	5	gain	chr11	21889883	22007779	LOC397864
chr11	21893295	21902490	5	gain	chr11	21890078	21908767	krt55.L
chr11	21893295	21902490	5	gain	chr11	21889832	21915033	Krt9
chr11	21893295	21902490	5	gain	chr11	21890075	21905987	LOC725089
chr11	21893295	21902490	5	gain	chr11	21889770	21906127	Krt2
chr11	21893295	21902490	5	gain	chr11	21246046	21908761	LOC100337544
chr11	21893295	21902490	5	gain	chr11	21636699	21909413	LOR
chr11	21893295	21902490	5	gain	chr11	21753955	21952414	krt18
chr11	21893295	21902490	5	gain	chr11	21837904	22006951	e7
chr11	21893295	21902490	5	gain	chr11	21837907	22007779	k1c20
chr11	21893295	21902490	5	gain	chr11	21838012	22006951	k1c18
chr11	21893295	21902490	5	gain	chr11	21327921	22006948	krt15
chr11	21893295	21902490	5	gain	chr11	21268165	22007788	krt12.5.S
chr11	21893295	21902490	5	gain	chr11	21852340	22006942	krt94
chr11	21893295	21902490	5	gain	chr11	21838012	22006951	si:ch211-243g18.2
chr11	21893295	21902490	5	gain	chr11	21793026	22006834	KRT17
chr11	21893295	21902490	5	gain	chr11	21232941	22007779	krt97
chr11	21893295	21902490	5	gain	chr11	21793155	22006951	krt98
chr11	21893295	21902490	5	gain	chr11	21328102	22007782	krtt1c19e
chr11	21893295	21902490	5	gain	chr11	21837904	22005733	LOC100136778
chr11	21893295	21902490	5	gain	chr11	21837904	21940772	cki
chr11	21893295	21902490	5	gain	chr11	21793155	22007788	krt99
chr11	21893295	21902490	5	gain	chr11	21877817	21909079	TMEM99
chr11	21893295	21902490	5	gain	chr11	21811547	22132572	Mir466d
chr11	21893295	21902490	5	gain	chr11	21793149	22047091	krt18.1.S
chr11	21893295	21902490	5	gain	chr11	21793143	22047091	krt18.1
chr11	21893295	21902490	5	gain	chr11	21837904	22047088	krt18a.1
chr11	21893295	21902490	5	gain	chr11	21890126	22021858	krt20.L
chr11	33328810	33334940	4	gain	chr11	33249992	33441663	PPM1E
chr11	38006000	38012130	4	gain	chr11	37893284	38015553	slfn13.L
chr11	38006000	38012130	4	gain	chr11	37911992	38015562	Slfn10-ps
chr11	38006000	38012130	4	gain	chr11	38003904	38015553	Slfn8
chr11	38006000	38012130	4	gain	chr11	37911992	38015562	Slfn9
chr11	38006000	38012130	4	gain	chr11	38003192	38015550	SLFN13
chr11	41883225	41950655	3	gain	chr11	41872511	42029229	Lgals9
chr11	41883225	41950655	3	gain	chr11	41869534	42215483	LGALS9C
chr11	41883225	41950655	3	gain	chr11	41869534	42215483	LGALS9B
chr11	41883225	41950655	3	gain	chr11	41878707	42215243	Lgals5
chr11	42171335	42183595	6	gain	chr11	42170142	42253961	NOS2
chr11	42171335	42183595	6	gain	chr11	42170142	42222621	NOS2P3
chr11	42220375	42223440	4	gain	chr11	42220108	42240578	LOC100533269
chr11	42220375	42223440	4	gain	chr11	42217854	42240581	nos2a
chr11	42220375	42223440	4	gain	chr11	42220114	42240617	NOS
chr11	42220375	42223440	4	gain	chr11	42219615	42240623	nos2b
chr11	47323600	47335860	4	gain	chr11	47322140	47387634	OR1E1
chr11	47323600	47335860	4	gain	chr11	47322622	47387283	Olfr127
chr11	47323600	47335860	4	gain	chr11	47322414	47339614	Olfr376
chr11	47323600	47335860	4	gain	chr11	47322414	47350660	OR1E2
chr11	47323600	47335860	4	gain	chr11	47322456	47366575	Olr10
chr11	47323600	47335860	4	gain	chr11	47239354	47535838	SHPK
chr11	47323600	47335860	4	gain	chr11	47261903	47414678	Olfr1380
chr11	47323600	47335860	4	gain	chr11	46911417	47350570	OLFR4
chr11	47323600	47335860	4	gain	chr11	46960539	47336736	Olr29
chr11	47323600	47335860	4	gain	chr11	46994001	47350648	Olr1479
chr11	47323600	47335860	4	gain	chr11	46994001	47350648	Olr1472
chr11	47323600	47335860	4	gain	chr11	47016444	47350660	Olfr395
chr11	47323600	47335860	4	gain	chr11	46960539	47387544	Olfr298
chr11	47323600	47335860	4	gain	chr11	47016444	47350648	Olr1490
chr11	47323600	47335860	4	gain	chr11	47016446	47350648	Olr1485
chr11	61030280	61036410	21	gain	chr11	60977438	61122733	MPRIP
chr11	61030280	61036410	21	gain	chr11	60714853	61243444	AGOS_ADR037W
chr12	2583795	2596055	8	gain	chr12	2570775	2739146	Ldlrad3
chr12	12676840	12814765	1	loss	chr12	12674831	13336691	or2-a
chr12	12676840	12814765	1	loss	chr12	12674831	13336703	or1s1.L
chr12	12676840	12814765	1	loss	chr12	12656273	12893382	Olfr305
chr12	13482935	13611665	3	gain	chr12	13165069	13751329	Olr1400
chr12	13482935	13611665	3	gain	chr12	13477851	14780457	LOC100497107.L
chr12	13482935	13611665	3	gain	chr12	13181397	13751318	Olfr1383
chr12	13482935	13611665	3	gain	chr12	13165069	13751303	Olr1392
chr12	14007050	14151105	3	gain	chr12	13705868	14516156	COR1
chr12	14007050	14151105	3	gain	chr12	13720942	14234900	Olr11
chr12	14151105	14230795	1	loss	chr12	14033131	14516162	OR8D4
chr12	14151105	14230795	1	loss	chr12	14136386	14234900	Olr484
chr12	14331940	14423890	1	loss	chr12	14245701	14857503	or11l1.L
chr12	14331940	14423890	1	loss	chr12	14330224	14924881	Olr1431
chr12	14653765	14724260	4	gain	chr12	14560759	14989564	LOC100494248.L
chr12	14653765	14724260	4	gain	chr12	14643842	15449707	Olfr1387
chr12	14653765	14724260	4	gain	chr12	14643815	15027550	OR5D14
chr12	14653765	14724260	4	gain	chr12	14643842	15027538	Olfr1163
chr12	14653765	14724260	4	gain	chr12	14643842	15027541	Olfr1162
chr12	14653765	14724260	4	gain	chr12	14643854	15038377	Olr1393
chr12	14653765	14724260	4	gain	chr12	14643854	14902079	OR4C15
chr12	14724260	14745715	0	loss	chr12	14672597	15812972	Olfr291
chr12	14724260	14745715	0	loss	chr12	14672597	15812972	Olfr290
chr12	14724260	14745715	0	loss	chr12	14672570	15038533	Olfr1164
chr12	14791690	14834600	1	loss	chr12	14777791	14925203	Olfr1241
chr12	14791690	14834600	1	loss	chr12	14777814	15111815	Olfr1245
chr12	14791690	14834600	1	loss	chr12	14777819	14925203	Olfr1252
chr12	14791690	14834600	1	loss	chr12	14777798	14925203	Olfr1253
chr12	14791690	14834600	1	loss	chr12	14777814	14925203	Olfr1254
chr12	14791690	14834600	1	loss	chr12	14779735	15111800	OR4A16
chr12	14791690	14834600	1	loss	chr12	14779803	14925239	Olfr1242
chr12	14791690	14834600	1	loss	chr12	14777819	14925203	Olfr1250
chr12	14791690	14834600	1	loss	chr12	14777796	14925203	Olfr1249
chr12	14791690	14834600	1	loss	chr12	14777819	14925203	Olr684
chr12	14791690	14834600	1	loss	chr12	14777814	14925203	Olr714
chr12	14791690	14834600	1	loss	chr12	14777821	14925203	Olr704
chr12	14791690	14834600	1	loss	chr12	14777819	14925192	Olr711
chr12	14791690	14834600	1	loss	chr12	14777820	14925203	Olr715
chr12	14791690	14834600	1	loss	chr12	14777820	14925203	Olr713
chr12	15159490	15266765	3	gain	chr12	14924302	15348312	Olfr1238
chr12	15159490	15266765	3	gain	chr12	15135265	15329601	OR4A15
chr12	15367910	15631500	4	gain	chr12	15271097	15683254	OR14K1
chr12	15367910	15631500	4	gain	chr12	15319827	15930214	Olfr324
chr12	15631500	15735710	1	loss	chr12	15558382	15930199	Olfr1052
chr12	15631500	15735710	1	loss	chr12	15558538	16103817	Olr1409
chr12	16011560	16054470	4	gain	chr12	15939506	16376099	OR6B1
chr12	16198525	16655210	0	loss	chr12	16108933	17019438	Olr1397
chr12	16655210	16753290	4	gain	chr12	16537691	16918782	Olfr1233
chr12	16655210	16753290	4	gain	chr12	16537719	16918779	Olfr1188
chr12	16655210	16753290	4	gain	chr12	16519632	17080752	Olfr1392
chr12	16655210	16753290	4	gain	chr12	16600264	16935326	Olr697
chr12	16655210	16753290	4	gain	chr12	16537712	16918780	Olr696
chr12	16655210	16753290	4	gain	chr12	16519632	17153435	Olr1388
chr12	16655210	16753290	4	gain	chr12	16519632	16981117	OR2Y1
chr12	17203845	17225300	9	gain	chr12	17108311	17566455	Olfr48
chr12	17203845	17225300	9	gain	chr12	17073032	17469921	Olfr307
chr12	17203845	17225300	9	gain	chr12	17114909	17426344	Olfr1325
chr12	17203845	17225300	9	gain	chr12	17183640	17469927	OR8U1
chr12	17203845	17225300	9	gain	chr12	17183605	17469918	OLFR6
chr12	17203845	17225300	9	gain	chr12	17108311	17566453	Olr721
chr12	18340960	18432910	4	gain	chr12	18087438	18777293	OR4X1
chr12	18981545	19131730	1	loss	chr12	18877031	19503682	Olfr1388
chr12	18981545	19131730	1	loss	chr12	18877031	19503811	Olfr1391
chr12	18981545	19131730	1	loss	chr12	18943615	19333677	Olr1399
chr12	18981545	19131730	1	loss	chr12	18819867	19154100	Olfr1382
chr12	18981545	19131730	1	loss	chr12	18678196	19154100	Olr1395
chr12	18981545	19131730	1	loss	chr12	18864026	19340697	Olr735
chr12	18981545	19131730	1	loss	chr12	18620377	19504200	Olr20
chr12	18981545	19131730	1	loss	chr12	18689849	19154100	Olr1387
chr12	22999760	23036540	17	gain	chr12	22960705	23189099	or103-3
chr12	28201065	28418680	1	loss	chr12	27926147	28500351	LOC100274662
chr12	32908905	32997790	25	gain	chr12	32907957	33007514	PPFIA1
chr12	33040700	33062155	12	gain	chr12	33035292	33062483	Cortactin
chr12	33040700	33062155	12	gain	chr12	33035349	33062489	hcls1
chr12	33040700	33062155	12	gain	chr12	33035292	33062734	Cttn
chr12	33040700	33062155	12	gain	chr12	33035349	33062498	cttn.L
chr12	33040700	33062155	12	gain	chr12	33035337	33062504	LOC100533277
chr12	33040700	33062155	12	gain	chr12	33035349	33062486	SRC8
chr12	33040700	33062155	12	gain	chr12	33035349	33062498	cttn.S
chr12	34720320	34824530	9	gain	chr12	34670733	34970375	KCNQ
chr12	34720320	34824530	9	gain	chr12	34670325	35045207	Kcnq1
chr12	34720320	34824530	9	gain	chr12	34670745	34970384	kqt-3
chr12	34720320	34824530	9	gain	chr12	34670673	35045176	kcnq1.L
chr12	34720320	34824530	9	gain	chr12	34670673	34970384	kcnq1.1
chr12	36102635	36124090	5	gain	chr12	36050485	36141733	LOC100382987
chr12	36102635	36124090	5	gain	chr12	36050011	36141420	clec-199
chr12	36102635	36124090	5	gain	chr12	36050014	36141871	Muc96D
chr12	36102635	36124090	5	gain	chr12	36051287	36141840	F25E4.50; F25E4_50
chr12	36102635	36124090	5	gain	chr12	36050020	36143025	CG34220
chr12	36102635	36124090	5	gain	chr12	36050035	36143015	LOC544061
chr12	36102635	36124090	5	gain	chr12	36050137	36140952	F56H9.6
chr12	36102635	36124090	5	gain	chr12	36035419	36151840	Muc2
chr12	36102635	36124090	5	gain	chr12	35906074	36472874	mob2b
chr13	2718655	2890295	1	loss	chr13	2692624	3636753	SDK1
chr13	6721545	6792040	13	gain	chr13	6633298	6854009	PDAP1
chr13	7123060	7135320	4	gain	chr13	7040481	7246995	CYP3A37
chr13	7123060	7135320	4	gain	chr13	7040481	7168004	cyp3a65
chr13	7123060	7135320	4	gain	chr13	7036256	7170654	CYP3A39
chr13	7123060	7135320	4	gain	chr13	7036301	7325036	CYP3A4
chr13	7123060	7135320	4	gain	chr13	7036307	7170548	CYP3A22
chr13	7123060	7135320	4	gain	chr13	7040475	7249400	Cyp3a59
chr13	7123060	7135320	4	gain	chr13	7040475	7249415	Cyp3a25
chr13	7123060	7135320	4	gain	chr13	7042694	7167998	cyp3a
chr13	7123060	7135320	4	gain	chr13	7036300	7324997	CYP3A24
chr13	7123060	7135320	4	gain	chr13	7040475	7170551	Cyp3a11
chr13	7123060	7135320	4	gain	chr13	7040475	7249607	Cyp3a41a
chr13	7123060	7135320	4	gain	chr13	7042691	7168004	cyp3a40
chr13	7123060	7135320	4	gain	chr13	7040475	7249607	Cyp3a41b
chr13	7123060	7135320	4	gain	chr13	7042694	7168004	LOC105940029
chr13	7123060	7135320	4	gain	chr13	7040474	7324973	Cyp3a23/3a1
chr13	7123060	7135320	4	gain	chr13	7042691	7246995	cyp3c4
chr13	7123060	7135320	4	gain	chr13	7036268	7413809	CYP3A46
chr13	7123060	7135320	4	gain	chr13	7036294	7492543	CYP3A26
chr13	7123060	7135320	4	gain	chr13	7036306	7531891	CYP3A5
chr13	7123060	7135320	4	gain	chr13	7040475	7410823	cyp3c3
chr13	7123060	7135320	4	gain	chr13	7036322	7490100	Cyp3a18
chr13	7123060	7135320	4	gain	chr13	7036303	7531787	Cyp3a9
chr13	7123060	7135320	4	gain	chr13	7036268	7413798	CYP3A29
chr13	7123060	7135320	4	gain	chr13	7036304	7413418	Cyp3a13
chr13	7123060	7135320	4	gain	chr13	7042694	7490109	LOC103185125
chr13	7123060	7135320	4	gain	chr13	7036294	7492531	CYP3A131
chr13	7123060	7135320	4	gain	chr13	7040481	7410823	cyp3c1
chr13	7123060	7135320	4	gain	chr13	7040499	7410820	LOC100494419.L
chr13	7123060	7135320	4	gain	chr13	7040505	7490109	LOC108718493
chr13	7123060	7135320	4	gain	chr13	7036294	7492480	CYP3A12
chr13	7123060	7135320	4	gain	chr13	7040475	7410827	Cyp3a57
chr13	7699280	7702345	8	gain	chr13	7680028	7725298	Vom2r5
chr13	7699280	7702345	8	gain	chr13	7676313	7725328	Vom2r57
chr13	7699280	7702345	8	gain	chr13	7680028	7725334	Vmn2r8
chr13	7699280	7702345	8	gain	chr13	7679736	7725334	Vmn2r9
chr13	7699280	7702345	8	gain	chr13	7690621	7725298	Vmn2r116
chr13	7699280	7702345	8	gain	chr13	7679655	7725298	Vmn2r84
chr13	7699280	7702345	8	gain	chr13	7690621	7725352	VN2R650
chr13	7699280	7702345	8	gain	chr13	7679655	7725298	Vmn2r14
chr13	7699280	7702345	8	gain	chr13	7676316	7725332	VN2R584
chr13	7699280	7702345	8	gain	chr13	7676319	7725331	VN2R560
chr13	7699280	7702345	8	gain	chr13	7676305	7725260	Vmn2r83
chr13	7699280	7702345	8	gain	chr13	7676316	7725332	VN2R585
chr13	7699280	7702345	8	gain	chr13	7679655	7725332	VN2R583
chr13	7699280	7702345	8	gain	chr13	7680028	7725298	Vom2r69
chr13	7699280	7702345	8	gain	chr13	7676316	7725332	VN2R588
chr13	7699280	7702345	8	gain	chr13	7676313	7725295	Vom2r32
chr13	7699280	7702345	8	gain	chr13	7676316	7725332	VN2R570
chr13	7699280	7702345	8	gain	chr13	7676316	7725332	VN2R566
chr13	7699280	7702345	8	gain	chr13	7679736	7725298	Vom2r71
chr13	7699280	7702345	8	gain	chr13	7676316	7725332	VN2R600
chr13	7699280	7702345	8	gain	chr13	7680028	7725298	Vmn2r123
chr13	7699280	7702345	8	gain	chr13	7680028	7725298	Vmn2r-ps159
chr13	7699280	7702345	8	gain	chr13	7680028	7725328	Vom2r56
chr13	7699280	7702345	8	gain	chr13	7676316	7725332	VN2R565
chr13	7699280	7702345	8	gain	chr13	7680028	7725301	Vmn2r10
chr13	7699280	7702345	8	gain	chr13	7679655	7725332	VN2R568
chr13	7699280	7702345	8	gain	chr13	7676316	7725332	VN2R577
chr13	7699280	7702345	8	gain	chr13	7676316	7725332	VN2R604
chr13	7699280	7702345	8	gain	chr13	7676316	7725332	VN2R603
chr13	7699280	7702345	8	gain	chr13	7676310	7725331	VN2R539
chr13	7699280	7702345	8	gain	chr13	7679745	7725358	VN2R645
chr13	7699280	7702345	8	gain	chr13	7679655	7725331	VN2R553
chr13	7699280	7702345	8	gain	chr13	7676316	7725332	VN2R572
chr13	7699280	7702345	8	gain	chr13	7679682	7725295	Vom2r31
chr13	7699280	7702345	8	gain	chr13	7679736	7725334	Vmn2r11
chr13	7699280	7702345	8	gain	chr13	7679667	7725328	Vmn2r17
chr13	7699280	7702345	8	gain	chr13	7679697	7725328	Vmn2r90
chr13	7699280	7702345	8	gain	chr13	7676471	7725334	Vom2r79
chr13	7699280	7702345	8	gain	chr13	7676319	7725328	Vmn2r126
chr13	7699280	7702345	8	gain	chr13	7676316	7725332	VN2R591
chr13	7699280	7702345	8	gain	chr13	7676316	7725299	VN2R606
chr13	7699280	7702345	8	gain	chr13	7679655	7725298	Vom2r67
chr13	7699280	7702345	8	gain	chr13	7680028	7725298	Gm14496
chr13	7699280	7702345	8	gain	chr13	7679935	7725298	Vom2r68
chr13	7699280	7702345	8	gain	chr13	7679655	7725301	Vmn2r13
chr13	7699280	7702345	8	gain	chr13	7676316	7725332	VN2R567
chr13	7699280	7702345	8	gain	chr13	7676316	7725332	VN2R607
chr13	7699280	7702345	8	gain	chr13	7681438	7725331	VN2R541
chr13	7699280	7702345	8	gain	chr13	7676340	7725361	VN2R514
chr13	7699280	7702345	8	gain	chr13	7676319	7725328	Vmn2r62
chr13	7699280	7702345	8	gain	chr13	7679655	7725298	Vmn2r85
chr13	7699280	7702345	8	gain	chr13	7681438	7725299	VN2R563
chr13	7699280	7702345	8	gain	chr13	7676316	7725332	VN2R599
chr13	7699280	7702345	8	gain	chr13	7676316	7725332	VN2R571
chr13	7699280	7702345	8	gain	chr13	7676319	7725331	VN2R552
chr13	7699280	7702345	8	gain	chr13	7679655	7725298	Vmn2r86
chr13	7699280	7702345	8	gain	chr13	7681441	7725299	VN2R575
chr13	7699280	7702345	8	gain	chr13	7681438	7725332	VN2R590
chr13	7699280	7702345	8	gain	chr13	7676316	7725332	VN2R589
chr13	7699280	7702345	8	gain	chr13	7690621	7725298	Vom2r49
chr13	7699280	7702345	8	gain	chr13	7676310	7744963	VN2R537
chr13	7699280	7702345	8	gain	chr13	7679655	7744971	Vmn2r15
chr13	7699280	7702345	8	gain	chr13	7679655	7744971	Vmn2r82
chr13	7699280	7702345	8	gain	chr13	7680028	7744971	Vmn2r89
chr13	7699280	7702345	8	gain	chr13	7679724	7744970	VN2R640
chr13	7699280	7702345	8	gain	chr13	7676310	7744965	Vom2r38
chr13	7699280	7702345	8	gain	chr13	7679687	7744971	Vom2r29
chr13	7699280	7702345	8	gain	chr13	7690621	7744867	VN2R643
chr13	7699280	7702345	8	gain	chr13	7681438	7744866	VN2R554
chr13	7699280	7702345	8	gain	chr13	7676310	7744867	VN2R614
chr13	7699280	7702345	8	gain	chr13	7679736	7744971	Vmn2r16
chr13	7699280	7702345	8	gain	chr13	7679685	7744971	Vom2r25
chr13	7699280	7702345	8	gain	chr13	7676426	7744963	VN2R516
chr13	7699280	7702345	8	gain	chr13	7681438	7744867	VN2R555
chr13	7699280	7702345	8	gain	chr13	7679724	7744970	VN2R648
chr13	7699280	7702345	8	gain	chr13	7679745	7744971	Vom2r53
chr13	7699280	7702345	8	gain	chr13	7679724	7744971	VN2R635
chr13	7699280	7702345	8	gain	chr13	7680014	7744971	Vmn2r108
chr13	7699280	7702345	8	gain	chr13	7680014	7744971	Vmn2r109
chr13	7699280	7702345	8	gain	chr13	7690621	7744970	VN2R632
chr13	7699280	7702345	8	gain	chr13	7679724	7744970	VN2R621
chr13	7699280	7702345	8	gain	chr13	7679724	7744970	VN2R625
chr13	7699280	7702345	8	gain	chr13	7679655	7744971	Vmn2r87
chr13	7699280	7702345	8	gain	chr13	7676319	7744964	Vmn2r63
chr13	7699280	7702345	8	gain	chr13	7679724	7744967	VN2R639
chr13	7699280	7702345	8	gain	chr13	7679745	7744970	VN2R644
chr13	7699280	7702345	8	gain	chr13	7679655	7744971	Vmn2r81
chr13	7699280	7702345	8	gain	chr13	7680028	7744971	Vmn2r88
chr13	8284695	8336800	1	loss	chr13	8171526	8449004	PILRA
chr13	8284695	8336800	1	loss	chr13	8176943	8449569	PILRB
chr13	9158220	9164350	5	gain	chr13	9157868	9277073	MUC3A
chr13	9158220	9164350	5	gain	chr13	9051717	9367557	Ephb6
chr13	9286950	9290015	5	gain	chr13	9160416	9412249	T6B20.9; T6B20_9
chr13	9286950	9290015	5	gain	chr13	9160165	9412288	Fib
chr13	18509535	18515665	5	gain	chr13	18496307	18667539	TPST1
chr13	18509535	18515665	5	gain	chr13	18496308	18629131	tpst1.L
chr13	18509535	18515665	5	gain	chr13	18336010	18610449	TTC14
chr13	22803600	22818925	1	loss	chr13	22795745	22938295	HS3ST4
chr13	22803600	22818925	1	loss	chr13	22797486	22937302	hst-3.2
chr13	26055565	26070890	9	gain	chr13	25976594	26502282	ACSM6
chr13	26055565	26070890	9	gain	chr13	25978623	26574045	ACSM5
chr13	26055565	26070890	9	gain	chr13	25976396	26578129	ACSM4
chr13	26322220	26334480	4	gain	chr13	26309824	26338394	PDILT
chr13	26322220	26334480	4	gain	chr13	26246686	26575898	acsm3.L
chr13	26322220	26334480	4	gain	chr13	26276688	26599148	Eri2
chr13	26322220	26334480	4	gain	chr13	26123378	26592081	Acsm3
chr13	26322220	26334480	4	gain	chr13	26148808	26635246	REXO5
chr13	26322220	26334480	4	gain	chr13	26190341	26727513	Acsm2
chr13	28697595	28792610	1	loss	chr13	28635792	28793854	VPS35L
chr13	28697595	28792610	1	loss	chr13	28635974	28793851	DKFZP469O091
chr13	40724655	40730785	4	gain	chr13	40590691	40869779	si:dkey-4c15.14
chr13	40724655	40730785	4	gain	chr13	40195870	40869675	SP5
chr13	40724655	40730785	4	gain	chr13	40573774	40767544	znf989
chr13	40724655	40730785	4	gain	chr13	40590691	40869791	zgc:194336
chr13	40724655	40730785	4	gain	chr13	40605916	40767607	zgc:173486
chr13	40724655	40730785	4	gain	chr13	40710824	40882724	ZNF786
chr13	40724655	40730785	4	gain	chr13	40590646	40882535	9130023H24Rik
chr13	40724655	40730785	4	gain	chr13	40590691	40882805	zgc:113518
chr13	40724655	40730785	4	gain	chr13	40664329	40789126	Olfr533
chr13	40724655	40730785	4	gain	chr13	40605746	40906912	znf1162
chr13	40724655	40730785	4	gain	chr13	40641394	40906909	zgc:113348
chr13	41276355	41303940	0	loss	chr13	41152201	41349205	xepsin.L
chr13	41276355	41303940	0	loss	chr13	41165498	41346785	prss36
chr13	41276355	41303940	0	loss	chr13	41174978	41380765	Prss48
chr13	43388140	43394270	6	gain	chr13	43168075	43537254	RHBDL1
chr13	43388140	43394270	6	gain	chr13	43218605	43443471	RAB40C
chr13	43388140	43394270	6	gain	chr13	43314025	43402164	RAB11FIP3
chr13	43388140	43394270	6	gain	chr13	43133276	43401983	METRN
chr14	3307135	3313265	4	gain	chr14	3267847	3584418	Col23a1
chr14	18699565	18702630	5	gain	chr14	18680876	18714590	Pwwp2a
chr14	30873745	30876810	4	gain	chr14	30866695	30908420	LeuRS
chr14	30873745	30876810	4	gain	chr14	30857908	30919705	LARS
chr14	30873745	30876810	4	gain	chr14	30866693	30919522	lars.L
chr14	30873745	30876810	4	gain	chr14	30866695	30919522	sylc
chr14	30873745	30876810	4	gain	chr14	30869180	30899453	lrs1
chr14	30873745	30876810	4	gain	chr14	30868667	30895125	F21M12.1; F21M12_1
chr14	30873745	30876810	4	gain	chr14	30869189	30899390	CDC60
chr14	30873745	30876810	4	gain	chr14	30868661	30903425	lars-1
chr14	34990040	34996170	4	gain	chr14	34809620	35110343	pcdh1g22
chr14	34990040	34996170	4	gain	chr14	34982656	35045015	Pcdhb12
chr14	34990040	34996170	4	gain	chr14	34809620	35007411	pcdh1g3
chr14	34990040	34996170	4	gain	chr14	34809620	35340606	pcdh1g1
chr14	34990040	34996170	4	gain	chr14	34809620	35007420	pcdh1g2
chr14	34990040	34996170	4	gain	chr14	34831093	35361842	pcdh1g29
chr14	34990040	34996170	4	gain	chr14	34809620	35110331	pcdh2g12
chr14	34990040	34996170	4	gain	chr14	34807775	35319299	Gm38667
chr14	34990040	34996170	4	gain	chr14	34807775	35325528	Gm38666
chr14	34990040	34996170	4	gain	chr14	34809530	35218062	PCDHGC3
chr14	34990040	34996170	4	gain	chr14	34809620	35110331	pcdh2g2
chr14	34990040	34996170	4	gain	chr14	34809620	35287850	pcdh2g1
chr14	34990040	34996170	4	gain	chr14	34809620	35287850	pcdh2g4
chr14	34990040	34996170	4	gain	chr14	34809620	35287850	pcdh2g8
chr14	34990040	34996170	4	gain	chr14	34809620	35300898	pcdh2g29
chr14	34990040	34996170	4	gain	chr14	34809620	35313691	pcdh2g7
chr14	34990040	34996170	4	gain	chr14	34809620	35313895	pcdh1g9
chr14	34990040	34996170	4	gain	chr14	34809620	35314054	pcdh2g16
chr14	34990040	34996170	4	gain	chr14	34809620	35340605	pcdh2g3
chr14	34990040	34996170	4	gain	chr14	34809620	35340605	LOC103909937
chr14	34990040	34996170	4	gain	chr14	34831093	35352384	pcdhga3
chr14	34990040	34996170	4	gain	chr14	34871643	35218068	pcdhga11
chr14	34990040	34996170	4	gain	chr14	34871730	35110331	pcdh2g9
chr14	34990040	34996170	4	gain	chr14	34881129	35325421	pcdh10
chr14	34990040	34996170	4	gain	chr14	34918580	35352384	Pcdhgc5
chr14	34990040	34996170	4	gain	chr14	34940402	35044580	PCDHAC1
chr14	34990040	34996170	4	gain	chr14	34946068	35362775	zgc:123181
chr14	34990040	34996170	4	gain	chr14	34961928	35031258	PCDHB19P
chr14	34990040	34996170	4	gain	chr14	34972916	35045006	Pcdhb6
chr14	34990040	34996170	4	gain	chr14	34973256	35026058	pcdh2g6
chr14	34990040	34996170	4	gain	chr14	34982552	35002408	PCDHB13
chr14	34990040	34996170	4	gain	chr14	34982602	34996948	Pcdhb17
chr14	34990040	34996170	4	gain	chr14	34972743	35002285	Pcdhb16
chr14	34990040	34996170	4	gain	chr14	34989957	35045043	Pcdhb4
chr14	34990040	34996170	4	gain	chr14	34807775	35341001	Gm37013
chr14	34990040	34996170	4	gain	chr14	34989960	35045006	Pcdhb8
chr14	34990040	34996170	4	gain	chr14	34989225	35077996	PCDHB11
chr14	34990040	34996170	4	gain	chr14	34809620	35361527	pcdh1g32
chr14	34990040	34996170	4	gain	chr14	34918655	35300889	si:ch73-233f7.1
chr14	34990040	34996170	4	gain	chr14	34989935	35078014	PCDHB15
chr14	34990040	34996170	4	gain	chr14	34982677	35077996	Pcdhb22
chr14	34990040	34996170	4	gain	chr14	34989969	35031282	Pcdhb21
chr14	34990040	34996170	4	gain	chr14	34944217	35110337	PCDHGA2
chr14	34990040	34996170	4	gain	chr14	34809620	35300898	pcdh2g28
chr14	34990040	34996170	4	gain	chr14	34809620	35110331	pcdh2g5
chr14	34990040	34996170	4	gain	chr14	34982665	35069053	Pcdhb3
chr14	34990040	34996170	4	gain	chr14	34809620	35352237	pcdh1g33
chr14	34990040	34996170	4	gain	chr14	34884683	35068482	pcdh2ab6
chr14	34990040	34996170	4	gain	chr14	34831159	35287979	pcdh2ab9
chr14	34990040	34996170	4	gain	chr14	34909685	35218068	pcdh2aa15
chr14	93421200	93433460	8	gain	chr14	93418701	93627438	Olfr1372-ps1
chr14	93421200	93433460	8	gain	chr14	93418704	93627471	OR2G3
chr14	93421200	93433460	8	gain	chr14	93418701	93627438	Olfr1373
chr14	93421200	93433460	8	gain	chr14	93418701	93627438	Olfr1371
chr14	93421200	93433460	8	gain	chr14	93418698	93627477	Olfr1389
chr14	93421200	93433460	8	gain	chr14	93418701	93627471	Olfr1390
chr14	93421200	93433460	8	gain	chr14	93418698	93627438	Olfr15
chr14	93421200	93433460	8	gain	chr14	93418701	93627471	Olfr1393
chr14	93421200	93433460	8	gain	chr14	93418701	93627438	Olfr1385
chr14	93421200	93433460	8	gain	chr14	93418701	93627438	Olfr1386
chr14	93421200	93433460	8	gain	chr14	93418701	93627438	Olr1396
chr14	93421200	93433460	8	gain	chr14	93418698	93627471	Olr1391
chr14	93421200	93433460	8	gain	chr14	93418725	93593197	Olr303
chr14	93421200	93433460	8	gain	chr14	93416694	93485948	Olr300
chr14	93421200	93433460	8	gain	chr14	93418701	93627438	Olr1401
chr14	93421200	93433460	8	gain	chr14	93418701	93627438	Olr1398
chr15	3417475	3438930	3	gain	chr15	3388954	3672163	LOC102126543
chr15	13761850	13774110	3	gain	chr15	13709260	14006934	MAL
chr15	24676315	24682445	3	gain	chr15	23952540	25042861	CTNNA2
chr15	24676315	24682445	3	gain	chr15	23953080	24910769	ctnna2.L
chr15	24676315	24682445	3	gain	chr15	23953469	24910743	alpha-Cat
chr15	33669025	33672090	4	gain	chr15	33614091	33765085	ANXA4
chr15	52865120	52871250	4	gain	chr15	52859671	52878187	STPG4
chr15	52865120	52871250	4	gain	chr15	52857942	53042565	TTC7A
chr16	3564595	3570725	5	gain	chr16	3512562	3696847	BCL2L10
chr16	10969635	10975765	4	gain	chr16	10275020	11102468	grm7
chr16	10969635	10975765	4	gain	chr16	10333129	11102465	LOC100331190
chr16	10969635	10975765	4	gain	chr16	10333192	11102450	grm6a
chr16	10969635	10975765	4	gain	chr16	10333156	11102450	grm6b
chr16	10969635	10975765	4	gain	chr16	10333147	11102447	grm8a
chr16	11282265	11288395	4	gain	chr16	11155726	11303261	GRM7-AS3
chr16	22984435	23070255	1	loss	chr16	22739537	23208820	TAFA1
chr16	27336735	27339800	4	gain	chr16	27075253	27369170	SYNPR
chr16	30153470	30233160	1	loss	chr16	29154114	30520493	FHIT
chr16	38980670	38983735	4	gain	chr16	38942768	39015022	IP6K1
chr16	40313945	40338465	1	loss	chr16	40268799	40370596	CATHL2
chr16	40313945	40338465	1	loss	chr16	40296492	40370596	PMAP-23
chr16	40313945	40338465	1	loss	chr16	40268799	40370596	CATHL3
chr16	40313945	40338465	1	loss	chr16	40296509	40370596	CATHL6
chr16	40313945	40338465	1	loss	chr16	40268799	40370587	BAC7.5
chr16	40313945	40338465	1	loss	chr16	40268799	40370590	CATH
chr16	40313945	40338465	1	loss	chr16	40296497	40370587	SC5
chr16	45052435	45101475	1	loss	chr16	45038687	45115293	NKTR
chr16	45052435	45101475	1	loss	chr16	44873274	45184730	CXCR3
chr16	70700355	70703420	5	gain	chr16	70679294	70705593	Bfsp2
chr16	76885525	76931500	1	loss	chr16	76856021	76935428	SPSB4
chr16	76885525	76931500	1	loss	chr16	76869092	76934215	spsb4a
chr16	76885525	76931500	1	loss	chr16	76869146	76934219	spsb4b
chr16	77755985	77762115	4	gain	chr16	77599041	77771319	TFDP2
chr16	84977125	84986320	3	gain	chr16	84969479	85008920	MINDY4B
chr16	87646740	87649805	0	loss	chr16	87560600	87678207	ARHGEF26
chr16	87646740	87649805	0	loss	chr16	87618801	87676182	arhgef16
chr16	88314910	88317975	4	gain	chr16	88285072	88364378	Mme
chr16	88314910	88317975	4	gain	chr16	88306874	88363303	mmel1
chr17	778510	784640	4	gain	chr17	720183	792054	PSPC1
chr17	778510	784640	4	gain	chr17	762464	791883	nono
chr17	8903825	8909955	0	loss	chr17	8469484	9033125	Mtus2
chr17	10206450	10212580	5	gain	chr17	10201611	10225566	MEDAG
chr17	21602120	21608250	3	gain	chr17	21564999	21721555	CAB39L
chr17	21602120	21608250	3	gain	chr17	21555837	22243325	CYSLTR2
chr17	61922195	62053990	1	loss	chr17	61730451	62570561	GPC5
chr17	61922195	62053990	1	loss	chr17	61767440	62364729	gpc5b
chr17	64916700	64922830	0	loss	chr17	64878399	65017654	CG4562
chr17	64916700	64922830	0	loss	chr17	64878399	65017654	CG7627
chr17	64916700	64922830	0	loss	chr17	64858022	65098345	Abcc4
chr17	64916700	64922830	0	loss	chr17	64878390	65017654	CG9270
chr17	64916700	64922830	0	loss	chr17	64878402	65017654	Mrp4
chr17	64916700	64922830	0	loss	chr17	64878402	65014825	CG31792
chr17	70200760	70206890	4	gain	chr17	70117822	70328138	Itgbl1
chr17	80272350	80281545	0	loss	chr17	80262032	80306712	TMEM255B
chr17	80272350	80281545	0	loss	chr17	80262082	80297621	tmem255a
chr18	3889485	3895615	11	gain	chr18	3579505	3902655	LOC106435465
chr18	3889485	3895615	11	gain	chr18	3765365	4139014	Gm16861
chr18	3895615	3901745	5	gain	chr18	3891049	3902655	LOC103404104
chr18	6418110	6424240	4	gain	chr18	5864334	6638775	Cntnap5a
chr18	6418110	6424240	4	gain	chr18	5864334	6638775	Cntnap5c
chr18	6418110	6424240	4	gain	chr18	5608987	6450445	Cntnap3
chr18	6418110	6424240	4	gain	chr18	5869210	6450439	cntnap2
chr18	6418110	6424240	4	gain	chr18	5869267	6450445	cntnap2a
chr18	6418110	6424240	4	gain	chr18	5857231	6639091	CNTNAP5
chr18	6418110	6424240	4	gain	chr18	5864334	6466482	LOC304725
chr18	6418110	6424240	4	gain	chr18	5864334	6466485	Cntnap5b
chr18	18675045	18678110	5	gain	chr18	18561260	18781196	tm163
chr18	18675045	18678110	5	gain	chr18	18561260	18786616	tmem163
chr18	18675045	18678110	5	gain	chr18	18561254	18781194	tmem163a
chr18	20958470	20964600	4	gain	chr18	20807428	21316682	thsd7aa
chr18	20958470	20964600	4	gain	chr18	20647983	21332847	Thsd7b
chr18	30830835	30836965	4	gain	chr18	30642857	31058946	Mbd5
chr18	30830835	30836965	4	gain	chr18	30687270	30915951	ZNF121
chr18	30830835	30836965	4	gain	chr18	30687427	30941168	LOC101927356
chr18	49251485	49257615	4	gain	chr18	49238988	49271341	Ccdc173
chr18	56166125	56169190	5	gain	chr18	55978953	56364926	PDE11A
chr18	57637325	57729275	1	loss	chr18	57523567	57956488	ZNF385B
chr18	57637325	57729275	1	loss	chr18	57523575	57849298	Zfp385b
chr18	77440290	77446420	5	gain	chr18	77363145	77575479	BMPR2
chr18	77440290	77446420	5	gain	chr18	77306873	77672988	AGOS_AFR328C
chr18	77440290	77446420	5	gain	chr18	77307839	77672988	SPBC646.10c
chr18	79260900	79267030	4	gain	chr18	79214465	80134840	PARD3B
chr19	2176150	2182280	4	gain	chr19	1835916	2244932	Rsrc1
chr19	2176150	2182280	4	gain	chr19	1845004	2237335	rsrc1.S
chr19	2176150	2182280	4	gain	chr19	1845004	2244932	rsrc1.L
chr19	2540885	2562340	4	gain	chr19	2531123	2913533	OR2T10
chr19	2540885	2562340	4	gain	chr19	2531141	2837479	Olr1440
chr19	10647810	10663135	37	gain	chr19	10615546	10699159	wdr49
chr19	17583905	17590035	4	gain	chr19	17082744	17977958	NAALADL2
chr19	32078290	32136525	1	loss	chr19	31795158	32331422	FGF12
chr19	60450995	60647155	0	loss	chr19	59921624	60735360	EPHA6
chr2	67430	76625	3	gain	chr2	64727	90392	DLGAP5
chr2	9872365	9948990	1	loss	chr2	9046576	10296921	AGBL4
chr2	13522780	13525845	4	gain	chr2	13496895	13622517	eif2b3
chr2	13522780	13525845	4	gain	chr2	13496895	13612576	eif2b3.L
chr2	13522780	13525845	4	gain	chr2	13496895	13622517	ei2bg
chr2	18527925	18537120	4	gain	chr2	18520468	18553820	BMP8A
chr2	18527925	18537120	4	gain	chr2	18521787	18553858	BMP8B
chr2	39225870	39232000	4	gain	chr2	39208097	39246234	Lrrc38
chr2	39225870	39232000	4	gain	chr2	38954211	39421822	PRDM2
chr2	61422600	61447120	1	loss	chr2	61293213	61485945	GLRA3
chr2	61422600	61447120	1	loss	chr2	61325897	61461033	glra4b
chr2	61422600	61447120	1	loss	chr2	61325930	61478362	glra1
chr2	61422600	61447120	1	loss	chr2	61265909	61461003	ci-glyr
chr2	68248355	68297395	1	loss	chr2	68197831	68669731	Spock3
chr2	68248355	68297395	1	loss	chr2	68197471	68669555	DKFZP459C196
chr2	80315260	80333650	1	loss	chr2	80315015	80342637	LOC100419170
chr2	87907265	87965500	0	loss	chr2	87892983	88011140	Hhip
chr2	87907265	87965500	0	loss	chr2	87899689	88010515	hhip.L
chr2	108160785	108166915	3	gain	chr2	108147277	108190550	LINC02502
chr2	108430505	108433570	3	gain	chr2	108413383	108542740	Pde5a
chr2	108433570	108439700	13	gain	chr2	108432411	108538512	pde5ab
chr2	108433570	108439700	13	gain	chr2	108432414	108536029	pde5a.S
chr2	108832020	108835085	6	gain	chr2	108758324	108926556	SYNPO2
chr20	11778795	11837030	0	loss	chr20	11271381	11856221	LOC100288637
chr20	13105940	13191760	1	loss	chr20	12928857	13474932	Phactr1
chr20	13105940	13191760	1	loss	chr20	12956209	13471641	phactr1.S
chr20	25004270	25025725	5	gain	chr20	24681331	25147951	bty
chr20	25083960	25096220	3	gain	chr20	25038193	25149193	BTN3A3
chr20	25083960	25096220	3	gain	chr20	25033793	25148205	LOC101867440
chr20	25083960	25096220	3	gain	chr20	25051133	25469671	BTN2A2
chr20	25083960	25096220	3	gain	chr20	25038194	25460812	BTN3A2
chr20	25111545	25126870	3	gain	chr20	25104223	25400516	BTN2A1
chr20	25111545	25126870	3	gain	chr20	25106837	25472160	Btnl8
chr20	25111545	25126870	3	gain	chr20	25102768	25375583	TRIM7.2
chr20	25111545	25126870	3	gain	chr20	25105435	25415876	LOC101926537
chr20	25111545	25126870	3	gain	chr20	25105436	25495294	BTNL9
chr20	25111545	25126870	3	gain	chr20	25107361	25471328	BTN2A3P
chr20	25126870	25206560	4	gain	chr20	25114976	25495386	LOC285819
chr20	25206560	25283185	9	gain	chr20	25129499	25427717	TRIM69
chr20	25283185	25304640	3	gain	chr20	25275636	25328192	ro52
chr20	26236400	26316090	1	loss	chr20	26011102	26430412	ORNANAV1R3250
chr20	26236400	26316090	1	loss	chr20	26011138	26430331	ORNANAV1R3049
chr20	26236400	26316090	1	loss	chr20	25701031	26590711	ZNF717
chr20	26236400	26316090	1	loss	chr20	26011138	26430412	ORNANAV1R3067
chr20	26236400	26316090	1	loss	chr20	26011117	26430412	ORNANAV1R3164
chr20	26236400	26316090	1	loss	chr20	25657989	26457890	ZNF260
chr20	26236400	26316090	1	loss	chr20	26011102	26430412	ORNANAV1R3114
chr20	26236400	26316090	1	loss	chr20	26011129	26430412	ORNANAV1R3159
chr20	26236400	26316090	1	loss	chr20	26011084	26430412	ORNANAV1R3101
chr20	26236400	26316090	1	loss	chr20	26011087	26430409	ORYCUNV1R1569
chr20	26236400	26316090	1	loss	chr20	26011087	26430412	ORYCUNV1R1580
chr20	26236400	26316090	1	loss	chr20	26011069	26430412	ORNANAV1R3017
chr20	26236400	26316090	1	loss	chr20	26011129	26430412	ORNANAV1R3229
chr20	26236400	26316090	1	loss	chr20	26011090	26430412	ORNANAV1R3061
chr20	26236400	26316090	1	loss	chr20	26099990	26977016	HIST2H3DP1
chr20	29941985	29997155	1	loss	chr20	29901237	30003735	RLA-A3
chr20	29941985	29997155	1	loss	chr20	29901242	30003360	SLA-8
chr20	29941985	29997155	1	loss	chr20	29901205	30004033	DKFZP469I0912
chr20	29941985	29997155	1	loss	chr20	29901608	30004042	FLA-I
chr20	29941985	29997155	1	loss	chr20	29901199	30003966	PATR-C
chr20	29941985	29997155	1	loss	chr20	29901237	30374955	LOC723473
chr20	29941985	29997155	1	loss	chr20	29901608	30337736	RT1-M5
chr20	29941985	29997155	1	loss	chr20	29902321	30072144	H2-M10.6
chr20	29941985	29997155	1	loss	chr20	29901106	30094237	HLA-F
chr20	29941985	29997155	1	loss	chr20	29901214	30374792	HLA-C
chr20	29941985	29997155	1	loss	chr20	29901608	30280104	MAMU-AG
chr20	29941985	29997155	1	loss	chr20	29901592	30072146	H2-Q4
chr20	29941985	29997155	1	loss	chr20	29927198	30185785	RT1-T24-3
chr20	29941985	29997155	1	loss	chr20	29901596	30337730	H2-L
chr20	29941985	29997155	1	loss	chr20	29901608	30073604	MAMU-A
chr20	29941985	29997155	1	loss	chr20	29901608	30072147	H2-Q9
chr20	29941985	29997155	1	loss	chr20	29901608	30072146	RT1-EC2
chr20	29941985	29997155	1	loss	chr20	29901608	30227614	LOC100689010
chr20	29941985	29997155	1	loss	chr20	29901608	30073019	RT1-CE5
chr20	29941985	29997155	1	loss	chr20	29901608	30072146	H2-Q1
chr20	29941985	29997155	1	loss	chr20	29901608	30228767	HLA-E
chr20	29941985	29997155	1	loss	chr20	29899330	30073604	HLA-J
chr20	29941985	29997155	1	loss	chr20	29901112	30374816	BOLA-A
chr20	29941985	29997155	1	loss	chr20	29901184	30228532	SLA-6
chr20	29941985	29997155	1	loss	chr20	29901195	30374818	BoLA
chr20	29941985	29997155	1	loss	chr20	29901196	30279990	LOC100125916
chr20	29941985	29997155	1	loss	chr20	29901214	30279510	LOC102120132
chr20	29941985	29997155	1	loss	chr20	29901226	30073438	JSP.1
chr20	29941985	29997155	1	loss	chr20	29901227	30093408	PACA-F
chr20	29941985	29997155	1	loss	chr20	29901227	30279510	LOC101022333
chr20	29941985	29997155	1	loss	chr20	29901227	30374570	PATR-H
chr20	29941985	29997155	1	loss	chr20	29901227	30374713	Papa-A
chr20	29941985	29997155	1	loss	chr20	29901239	30279591	SLA-7
chr20	29941985	29997155	1	loss	chr20	29901242	30073423	SLA-3
chr20	29941985	29997155	1	loss	chr20	29901242	30073604	LOC100622689
chr20	29941985	29997155	1	loss	chr20	29901242	30093178	MODO-UJ
chr20	29941985	29997155	1	loss	chr20	29901242	30228773	LOC616942
chr20	29941985	29997155	1	loss	chr20	29901242	30374576	LOC100513601
chr20	29941985	29997155	1	loss	chr20	29901385	30374388	RT1-CE1
chr20	29941985	29997155	1	loss	chr20	29901594	30374387	RT1-CE4
chr20	29941985	29997155	1	loss	chr20	29901606	30374384	MODO-UC
chr20	29941985	29997155	1	loss	chr20	29901607	30072372	MODO-UG
chr20	29941985	29997155	1	loss	chr20	29901607	30279894	Mane-E
chr20	29941985	29997155	1	loss	chr20	29901607	30374384	MODO-UB
chr20	29941985	29997155	1	loss	chr20	29901608	30072146	RT1-CE7
chr20	29941985	29997155	1	loss	chr20	29901608	30072146	H2-K2
chr20	29941985	29997155	1	loss	chr20	29901608	30073549	DLA88
chr20	29941985	29997155	1	loss	chr20	29901608	30228512	LOC102117143
chr20	29941985	29997155	1	loss	chr20	29901608	30374381	SAHAI-12
chr20	29941985	29997155	1	loss	chr20	29901608	30374384	SAHAI-01
chr20	29941985	29997155	1	loss	chr20	29901608	30374388	RT1-Cl
chr20	29941985	29997155	1	loss	chr20	29901608	30374396	Chsa-A
chr20	29941985	29997155	1	loss	chr20	29901608	30374576	PATR-AL
chr20	29941985	29997155	1	loss	chr20	29901608	30374591	BOLA-NC1
chr20	29941985	29997155	1	loss	chr20	29902139	30227601	RT1-M10-1
chr20	29941985	29997155	1	loss	chr20	29927198	30185785	LOC360231
chr20	29941985	29997155	1	loss	chr20	29901236	30072363	MODO-UI
chr20	29941985	29997155	1	loss	chr20	29901608	30338770	LOC722711
chr20	29941985	29997155	1	loss	chr20	29901650	30072147	H2-M10.4
chr20	29941985	29997155	1	loss	chr20	29927198	30185785	H2-T24
chr20	29941985	29997155	1	loss	chr20	29901609	30072146	H2-T23
chr20	29941985	29997155	1	loss	chr20	29901227	30093408	MAMU-F
chr20	29941985	29997155	1	loss	chr20	29901608	30073019	LOC100689008
chr20	29941985	29997155	1	loss	chr20	29901242	30094636	SLA-1
chr20	29941985	29997155	1	loss	chr20	29901605	30072215	Gm8909
chr20	29941985	29997155	1	loss	chr20	29901665	30227641	MODO-UK
chr20	29941985	29997155	1	loss	chr20	29902309	30073003	MODO-UE
chr20	29941985	29997155	1	loss	chr20	29901608	30072147	H2-Q7
chr20	29941985	29997155	1	loss	chr20	29901608	30227444	H2-M3
chr20	29941985	29997155	1	loss	chr20	29901608	30337730	H2-D1
chr20	29941985	29997155	1	loss	chr20	29901227	30374396	OLA-I
chr20	29941985	29997155	1	loss	chr20	29901238	30094237	PATR-F
chr20	29941985	29997155	1	loss	chr20	29901214	30374384	LOC106996676
chr20	29941985	29997155	1	loss	chr20	29901611	30072146	Gm11127
chr20	29941985	29997155	1	loss	chr20	29901608	30374388	LOC100689009
chr20	29941985	29997155	1	loss	chr20	29902139	30072145	H2-M10.2
chr20	29941985	29997155	1	loss	chr20	29901260	30072380	MODO-UM
chr20	29941985	29997155	1	loss	chr20	29901135	30073593	PATR-A
chr20	29941985	29997155	1	loss	chr20	29927198	30185785	RT1-T24-1
chr20	29941985	29997155	1	loss	chr20	29901607	30073019	RT1-CE3
chr20	29941985	29997155	1	loss	chr20	29901608	30073019	RT1-CE16
chr20	29941985	29997155	1	loss	chr20	29901608	30073018	RT1-CE10
chr20	29941985	29997155	1	loss	chr20	29901605	30094636	H2-T3
chr20	29941985	29997155	1	loss	chr20	29901267	30337774	MHC-I
chr20	29941985	29997155	1	loss	chr20	29901608	30072146	H2-Q2
chr20	29941985	29997155	1	loss	chr20	29901608	30072146	Gm10499
chr20	30242355	30251550	6	gain	chr20	30225782	30337470	LOC100078585
chr20	30242355	30251550	6	gain	chr20	30225782	30337738	RT1-M4
chr20	30242355	30251550	6	gain	chr20	30225475	30374382	LOC106995452
chr20	30242355	30251550	6	gain	chr20	30070064	30280008	HLA-B
chr20	30242355	30251550	6	gain	chr20	30225776	30278656	H2-T10
chr20	30242355	30251550	6	gain	chr20	30225776	30337524	H2-T22
chr20	30242355	30251550	6	gain	chr20	29958176	30280104	HLA-H
chr20	30242355	30251550	6	gain	chr20	29958701	30374396	MAMU-A3
chr20	30242355	30251550	6	gain	chr20	29958702	30374379	LOC100689011
chr20	30242355	30251550	6	gain	chr20	30225783	30373698	RT1-S3
chr20	30242355	30251550	6	gain	chr20	30225445	30374968	HLA-A
chr20	30242355	30251550	6	gain	chr20	30225802	30337442	LOC100529072
chr20	30242355	30251550	6	gain	chr20	30225469	30374396	OVAR
chr20	30242355	30251550	6	gain	chr20	30000626	30279510	LOC714964
chr20	30242355	30251550	6	gain	chr20	30225466	30374384	LOC106996081
chr20	30242355	30251550	6	gain	chr20	29958274	30279990	BOLA-N
chr20	30242355	30251550	6	gain	chr20	29958274	30284057	HLA-L
chr20	30242355	30251550	6	gain	chr20	29958299	30279874	MAMU-I
chr20	30242355	30251550	6	gain	chr20	29958299	30374384	LOC102142617
chr20	30242355	30251550	6	gain	chr20	29958308	30374810	DLA-12
chr20	30242355	30251550	6	gain	chr20	29958326	30374576	SLA-2
chr20	30242355	30251550	6	gain	chr20	29958328	30336529	2410017I17Rik
chr20	30242355	30251550	6	gain	chr20	29958701	30280009	DLA-64
chr20	30242355	30251550	6	gain	chr20	29998298	30277614	HCG4
chr20	30242355	30251550	6	gain	chr20	30000626	30374384	Mafa-B
chr20	30242355	30251550	6	gain	chr20	30000627	30337761	DLA-79
chr20	30242355	30251550	6	gain	chr20	30000647	30374388	RT1-CE2
chr20	30242355	30251550	6	gain	chr20	30070040	30277526	HCG4B
chr20	30242355	30251550	6	gain	chr20	30070041	30279839	MAFA-F
chr20	30242355	30251550	6	gain	chr20	30070050	30374702	DKFZP469M1914
chr20	30242355	30251550	6	gain	chr20	30070070	30338730	MGC126945
chr20	30242355	30251550	6	gain	chr20	30070070	30374382	LOC102121775
chr20	30242355	30251550	6	gain	chr20	30071871	30373698	RT1-O1
chr20	30242355	30251550	6	gain	chr20	30071905	30337714	2410137M14Rik
chr20	30242355	30251550	6	gain	chr20	30091169	30374396	LOC101007932
chr20	30242355	30251550	6	gain	chr20	30092145	30278655	RT1-M6-1
chr20	30242355	30251550	6	gain	chr20	30225453	30374385	LOC102145933
chr20	30242355	30251550	6	gain	chr20	30225466	30279510	Mane-B
chr20	30242355	30251550	6	gain	chr20	30225466	30337522	MAMU-B18
chr20	30242355	30251550	6	gain	chr20	30225466	30374382	LOC101024814
chr20	30242355	30251550	6	gain	chr20	30225466	30374384	LOC101005045
chr20	30242355	30251550	6	gain	chr20	30225466	30374385	LOC102116897
chr20	30242355	30251550	6	gain	chr20	30225480	30278884	AIME-152
chr20	30242355	30251550	6	gain	chr20	30225480	30374381	SLA-5
chr20	30242355	30251550	6	gain	chr20	30225494	30277715	RT1-CE6
chr20	30242355	30251550	6	gain	chr20	30225776	30337522	H2-T9
chr20	30242355	30251550	6	gain	chr20	30225782	30277773	H2-Q5
chr20	30242355	30251550	6	gain	chr20	30225782	30337730	RT1-CE11
chr20	30242355	30251550	6	gain	chr20	30225782	30338693	FLAI-K
chr20	30242355	30251550	6	gain	chr20	30225782	30374384	LOC102114865
chr20	30242355	30251550	6	gain	chr20	30225782	30374388	RT1-A3
chr20	30242355	30251550	6	gain	chr20	30225782	30374388	RT1-CE12
chr20	30242355	30251550	6	gain	chr20	30225782	30374388	RT1-A
chr20	30242355	30251550	6	gain	chr20	30225782	30374396	LOC102132794
chr20	30242355	30251550	6	gain	chr20	30225783	30337522	H2-T-ps
chr20	30242355	30251550	6	gain	chr20	30225468	30374382	LOC719702
chr20	30242355	30251550	6	gain	chr20	30225466	30374385	PATR-G
chr20	30242355	30251550	6	gain	chr20	30000647	30337522	H2-Q10
chr20	30242355	30251550	6	gain	chr20	30091005	30280098	HLA-G
chr20	30242355	30251550	6	gain	chr20	30225475	30374382	LOC720351
chr20	30242355	30251550	6	gain	chr20	30001018	30337752	H2-M2
chr20	30242355	30251550	6	gain	chr20	30069787	30336597	Gm6034
chr20	30242355	30251550	6	gain	chr20	29958701	30374396	LOC715737
chr20	30242355	30251550	6	gain	chr20	30000626	30374384	LOC721575
chr20	30242355	30251550	6	gain	chr20	30225475	30337522	LOC720309
chr20	30242355	30251550	6	gain	chr20	30069986	30337730	H2-K1
chr20	30242355	30251550	6	gain	chr20	30070070	30374700	LOC101141279
chr20	30242355	30251550	6	gain	chr20	30070092	30374956	LOC100328967
chr20	30242355	30251550	6	gain	chr20	30225782	30337522	RT1-N3
chr20	30242355	30251550	6	gain	chr20	30070454	30374388	RT1-A2
chr20	30242355	30251550	6	gain	chr20	30225782	30278656	RT1-A1
chr20	30242355	30251550	6	gain	chr20	29958304	30280008	PATR-B
chr20	30242355	30251550	6	gain	chr20	30001018	30337752	RT1-M2
chr20	30242355	30251550	6	gain	chr20	30225782	30337727	H2-Q8
chr20	30242355	30251550	6	gain	chr20	29958701	30373695	H2-Q6
chr20	30242355	30251550	6	gain	chr20	30225799	30373487	H2-M5
chr20	30242355	30251550	6	gain	chr20	30183095	30444290	HCG18
chr20	30291395	30297525	1	loss	chr20	30277580	30337522	H2-M9
chr20	31633865	31753400	3	gain	chr20	31556296	31981936	Gm7030
chr20	31633865	31753400	3	gain	chr20	31457783	31824791	RT1-M3-1
chr20	31633865	31753400	3	gain	chr20	31457438	31886756	MAMU-E
chr20	31633865	31753400	3	gain	chr20	31457438	31779266	RT1-CE15
chr20	31633865	31753400	3	gain	chr20	31556295	31981892	RT1-N1
chr20	31633865	31753400	3	gain	chr20	31556086	31981397	H2-M10.3
chr20	31633865	31753400	3	gain	chr20	31522470	31980499	RT1-S2
chr20	31633865	31753400	3	gain	chr20	31521827	32060960	LOC547349
chr20	31633865	31753400	3	gain	chr20	31342804	32138011	PATR-E
chr20	31633865	31753400	3	gain	chr20	31134019	32138050	MAMU-B
chr20	31633865	31753400	3	gain	chr20	31355226	31958557	LINC01149
chr20	31633865	31753400	3	gain	chr20	31134309	32017140	MHC-G
chr20	31753400	31768725	4	gain	chr20	31743074	31778437	RT1-T18
chr20	31753400	31768725	4	gain	chr20	31705267	31947201	MCCD1
chr20	31753400	31768725	4	gain	chr20	31666638	32165898	HCG27
chr20	31753400	31768725	4	gain	chr20	31743562	31886198	RT1-M1-2
chr20	31753400	31768725	4	gain	chr20	31684012	32016719	BF2
chr20	31753400	31768725	4	gain	chr20	31684012	32016719	BF1
chr20	31753400	31768725	4	gain	chr20	31681764	31980497	RT1-T24-4
chr20	31753400	31768725	4	gain	chr20	31681764	32060960	H2-Bl
chr20	33892770	33975525	1	loss	chr20	33696101	34016736	HLA-DQA1
chr20	33892770	33975525	1	loss	chr20	33696079	34016498	LOC100173170
chr20	33892770	33975525	1	loss	chr20	33621604	34035509	MODO-DAB1
chr20	33892770	33975525	1	loss	chr20	33696131	34017053	DLA-DQA1
chr20	33892770	33975525	1	loss	chr20	33696137	34016395	LOC102141176
chr20	33892770	33975525	1	loss	chr20	33713728	34037008	LOC102133044
chr20	33892770	33975525	1	loss	chr20	33713728	34037017	TUTR-DQB
chr20	33892770	33975525	1	loss	chr20	33812650	34037095	BOLA-DQB
chr20	33892770	33975525	1	loss	chr20	33814111	34035438	LOC101000981
chr20	33892770	33975525	1	loss	chr20	33814135	34131763	BOLA-DYB
chr20	33892770	33975525	1	loss	chr20	33814153	34035438	HLA-DPB2
chr20	33892770	33975525	1	loss	chr20	33814699	34035507	LOC495209
chr20	33892770	33975525	1	loss	chr20	33814708	34035456	LOC101796920
chr20	33892770	33975525	1	loss	chr20	33811721	34037025	LOC100172120
chr20	33892770	33975525	1	loss	chr20	33696098	34016041	H2-Aa
chr20	33892770	33975525	1	loss	chr20	33812653	34037063	SLA-DQB1
chr20	33892770	33975525	1	loss	chr20	33696137	34016287	RT1-Ba
chr20	51424570	51482805	1	loss	chr20	51418057	51545462	Gsta6
chr20	51424570	51482805	1	loss	chr20	51364246	51628342	GSTA1
chr20	51424570	51482805	1	loss	chr20	51364246	51628342	GSTA2
chr20	51424570	51482805	1	loss	chr20	51342341	51699674	gsta1.L
chr20	51424570	51482805	1	loss	chr20	51342344	51597222	LOC100190440
chr20	51424570	51482805	1	loss	chr20	51343821	51699674	GSTA4
chr20	51424570	51482805	1	loss	chr20	51364246	51628342	LOC102115229
chr20	51424570	51482805	1	loss	chr20	51364246	51628342	GSTA5
chr20	51424570	51482805	1	loss	chr20	51364256	51577219	LOC102174170
chr20	51424570	51482805	1	loss	chr20	51364259	51628339	GSTA3
chr20	51424570	51482805	1	loss	chr20	51364318	51597225	LOC103178998
chr20	51424570	51482805	1	loss	chr20	51342341	51655714	gsta.1
chr20	51424570	51482805	1	loss	chr20	51343821	51699674	LOC396380
chr20	51424570	51482805	1	loss	chr20	51342272	51577225	Gm4956
chr20	51424570	51482805	1	loss	chr20	51364297	51723972	GSTA1.2
chr20	51424570	51482805	1	loss	chr20	51364246	51628342	LOC709417
chr20	59577470	59620380	1	loss	chr20	59442590	59637983	KLHL7-DT
chr21	683495	873525	8	gain	chr21	674237	914705	Olfr225
chr21	683495	873525	8	gain	chr21	587249	902957	OR7C1
chr21	683495	873525	8	gain	chr21	589444	1193123	Olfr1384
chr21	8937540	9038685	1	loss	chr21	8717238	9083220	ADAMTS6
chr21	8937540	9038685	1	loss	chr21	8744418	9080170	adamts10
chr21	42434925	42520745	1	loss	chr21	42399152	42891672	CDH18
chr22	695755	704950	7	gain	chr22	557114	754716	VSX1
chr22	695755	704950	7	gain	chr22	388438	774362	MIXL1
chr22	21461130	21580665	1	loss	chr22	21349906	21611533	Sirpa
chr22	21461130	21580665	1	loss	chr22	21349908	21618317	SIRPB1
chr22	21461130	21580665	1	loss	chr22	21329106	21593694	LOC100289473
chr22	21461130	21580665	1	loss	chr22	21408604	21667892	SIRPD
chr22	21461130	21580665	1	loss	chr22	21328874	21638844	F830045P16Rik
chr22	21461130	21580665	1	loss	chr22	21335961	21661854	SIRPG
chr22	21461130	21580665	1	loss	chr22	21328874	21638844	Sirpb3
chr22	24722290	24774395	1	loss	chr22	24716633	24809136	Bpifa1
chr22	24722290	24774395	1	loss	chr22	24680708	24820638	Bpifa3
chr22	24722290	24774395	1	loss	chr22	24591129	24826470	Bpifa5
chr23	6228080	6252600	1	loss	chr23	5983319	6575148	SPATA31D5P
chr23	6228080	6252600	1	loss	chr23	5983564	6520708	SPATA31D3
chr23	6228080	6252600	1	loss	chr23	5983319	6520708	SPATA31D4
chr23	8303085	8306150	5	gain	chr23	8185297	8466039	Frmd3
chr23	15809270	15815400	8	gain	chr23	15720465	15917055	anxa1
chr23	19416775	19536310	1	loss	chr23	18881802	19734221	TRPM3
chr23	19416775	19536310	1	loss	chr23	19406052	19674944	Trpm
chr23	19416775	19536310	1	loss	chr23	19406034	19563382	trpm1a
chr23	19416775	19536310	1	loss	chr23	19404571	19674944	trpm7
chr24	211485	226810	4	gain	chr24	181906	828952	RALGDS
chr24	315695	340215	11	gain	chr24	311031	508957	OR2C3
chr24	747860	753990	14	gain	chr24	665528	829514	RGL4
chr24	1075815	1081945	4	gain	chr24	1024095	1099888	GPR137C
chr24	1075815	1081945	4	gain	chr24	1024547	1095818	gpr137c.S
chr24	1538630	1541695	5	gain	chr24	1470853	1556402	Ddhd1
chr24	1538630	1541695	5	gain	chr24	1473408	1556008	ddhd1b
chr24	1538630	1541695	5	gain	chr24	1473408	1556008	ddhd1.L
chr24	3221315	3224380	5	gain	chr24	3219483	3225906	Lgals3
chr24	12201765	12284520	1	loss	chr24	11904869	12491537	FUT8
chr24	19591480	19689560	1	loss	chr24	19575603	19739267	Lin52
chr24	19591480	19689560	1	loss	chr24	19582624	19737371	LOC100136175
chr24	20930885	21047355	0	loss	chr24	20838507	21117527	FLVCR2
chr24	32881320	33006985	0	loss	chr24	32782514	33065330	FOXN3
chr24	32881320	33006985	0	loss	chr24	32783767	33065331	foxn3.S
chr24	32881320	33006985	0	loss	chr24	32783767	33065322	foxn3.L
chr24	32881320	33006985	0	loss	chr24	32783823	33065148	ches1
chr24	47348120	47360380	4	gain	chr24	47304544	47389955	CG10597
chr24	47348120	47360380	4	gain	chr24	47304544	47389973	Y47D7A.15
chr24	47348120	47360380	4	gain	chr24	47209591	47732430	LOC524810
chr24	47348120	47360380	4	gain	chr24	47247435	48222714	LOC396781
chr24	47348120	47360380	4	gain	chr24	47121849	47530391	Tedc1
chr24	47348120	47360380	4	gain	chr24	46834032	47389486	PACS1
chr24	47449265	47498305	1	loss	chr24	47447138	47633387	LOC101027262
chr24	47829325	47912080	1	loss	chr24	47593912	47963496	ADAM6
chr24	47829325	47912080	1	loss	chr24	47593993	47963220	Adam6b
chr24	47829325	47912080	1	loss	chr24	47593993	47963220	Adam6a
chr24	47829325	47912080	1	loss	chr24	47614608	48228350	IGHV1OR15-3
chr24	47829325	47912080	1	loss	chr24	47614608	48228350	LOC642131
chr25	554765	563960	3	gain	chr25	486935	681901	UNC13B
chr25	554765	563960	3	gain	chr25	510328	680380	unc-13
chr25	15349520	15472120	1	loss	chr25	15276664	15598125	PALM2
chr25	15349520	15472120	1	loss	chr25	15276664	15605459	PALM2-AKAP2
chr25	26536770	26726800	1	loss	chr25	26469548	26743503	Olr1439
chr25	27370450	27379645	3	gain	chr25	26693534	27469399	Olfr318
chr25	27370450	27379645	3	gain	chr25	26583611	27469399	Olfr320
chr25	27370450	27379645	3	gain	chr25	26650545	27684593	OR8A1
chr25	27370450	27379645	3	gain	chr25	27237611	27448420	Olfr319
chr25	27370450	27379645	3	gain	chr25	26650600	27469399	Olfr316
chr25	27370450	27379645	3	gain	chr25	27237595	27400959	Olr1445
chr25	27370450	27379645	3	gain	chr25	27237611	27400959	Olr1450
chr25	28201065	28483045	1	loss	chr25	28018937	28650634	DENND1A
chr25	28201065	28483045	1	loss	chr25	27994027	28593390	dennd1a.S
chr25	39268780	39281040	1	loss	chr25	39261210	39284585	man1b1b
chr25	39268780	39281040	1	loss	chr25	39268058	39284582	mans-4
chr25	39268780	39281040	1	loss	chr25	39261210	39285268	Man1b1
chr25	39268780	39281040	1	loss	chr25	39261197	39284586	man1b1.L
chr25	39268780	39281040	1	loss	chr25	39268058	39284522	alpha-Man-Ib
chr25	39268780	39281040	1	loss	chr25	39186856	39419974	LOC542417
chr25	39268780	39281040	1	loss	chr25	39195996	39419974	TUB4
chr26	15318870	15321935	4	gain	chr26	15281317	15428842	Usp25
chr26	15318870	15321935	4	gain	chr26	15281333	15428051	usp25.L
chr26	19870395	19992995	1	loss	chr26	19838386	20282503	Ncam2
chr26	33650635	33767105	1	loss	chr26	33632340	33787567	CBR1
chr26	33650635	33767105	1	loss	chr26	33632342	33787567	LOC102141127
chr27	1967730	1970795	4	gain	chr27	1932348	1998471	SH2D4A
chr27	1967730	1970795	4	gain	chr27	1932454	1997244	sh24a
chr27	3696390	3702520	5	gain	chr27	3668686	4105409	SFRP1
chr27	3696390	3702520	5	gain	chr27	3616968	3729358	Ank1
chr27	3696390	3702520	5	gain	chr27	3370829	3774597	GPAT4
chr27	3696390	3702520	5	gain	chr27	3623997	3719196	ank2b
chr27	3696390	3702520	5	gain	chr27	3623985	3720218	ank1a
chr27	5636535	5642665	4	gain	chr27	5444307	6082580	ADAM2
chr27	5636535	5642665	4	gain	chr27	5551437	6150661	Adam5
chr27	5636535	5642665	4	gain	chr27	5352121	5751926	ADAM9
chr27	5636535	5642665	4	gain	chr27	5442722	6220601	ADAM3A
chr27	5636535	5642665	4	gain	chr27	5444307	6220693	LOC100049687
chr27	5636535	5642665	4	gain	chr27	5552248	6160104	LOC100379225
chr27	5636535	5642665	4	gain	chr27	5444307	6215399	Adam3
chr27	6739935	6743000	4	gain	chr27	6730449	6839105	adam9.L
chr27	17807650	17810715	5	gain	chr27	17501387	18563835	Sgcz
chr27	33206210	33242990	1	loss	chr27	33067015	33268250	Zfp354a
chr27	33687415	33767105	1	loss	chr27	33639490	33787565	LOC574382
chr27	33687415	33767105	1	loss	chr27	33639490	33787577	DEFA4
chr27	33687415	33767105	1	loss	chr27	33639491	33879287	LOC574383
chr27	33687415	33767105	1	loss	chr27	33639498	33787576	LOC574308
chr27	33687415	33767105	1	loss	chr27	33665940	33780023	DEFA5
chr27	33687415	33767105	1	loss	chr27	33639492	33787579	LOC574310
chr27	33767105	33859055	0	loss	chr27	33721592	33879284	ROAD-1
chr27	37567705	37576900	17	gain	chr27	36642345	37602742	Csmd3
chr27	37567705	37576900	17	gain	chr27	35770943	37605911	CSMD1
chr27	38533180	38609805	1	loss	chr27	38513479	38639748	Myom2
chr27	38533180	38609805	1	loss	chr27	38513719	38633459	myom2a
chr28	14218535	14316615	1	loss	chr28	13675537	14391961	MGAT4C
chr28	17767805	17773935	4	gain	chr28	17648986	17903197	Prelp
chr28	20164635	20167700	6	gain	chr28	20098704	20278707	Cradd
chr28	24409660	24412725	8	gain	chr28	24197265	24562007	ANKS1B
chr28	37031330	37071175	3	gain	chr28	36794701	37090050	CCR5AS
chr28	37031330	37071175	3	gain	chr28	36966962	37222890	AGOS_ADL396W
chr28	37031330	37071175	3	gain	chr28	36966962	37222890	AGOS_AER458C
chr28	37031330	37071175	3	gain	chr28	36966962	37222890	AGOS_AFR641W
chr28	41530750	41533815	4	gain	chr28	41526881	41546351	Parvg
chr28	41530750	41533815	4	gain	chr28	41240203	41652722	SULT4A1
chr29	110340	125665	3	gain	chr29	87222	847950	Olfr1381
chr29	275850	312630	4	gain	chr29	180944	448298	OR2L13
chr29	560895	594610	7	gain	chr29	557701	657756	Olr1435
chr29	821420	833680	3	gain	chr29	776888	994521	OR14A2
chr29	1167765	1244390	6	gain	chr29	1021507	1827211	Olfr166
chr29	1167765	1244390	6	gain	chr29	1021507	1511073	Olr1569
chr29	1167765	1244390	6	gain	chr29	994236	1355853	Olr1463
chr29	1523305	1538630	4	gain	chr29	1510197	1802944	Olfr8
chr29	1523305	1538630	4	gain	chr29	1504784	1802959	Olfr1353
chr29	1523305	1538630	4	gain	chr29	1504695	1802947	Olfr1352
chr29	1523305	1538630	4	gain	chr29	1509999	2159186	OR7A5
chr29	2025965	2032095	6	gain	chr29	1802068	2183512	Olr1082
chr29	2025965	2032095	6	gain	chr29	1937247	2183479	Olfr168
chr29	2025965	2032095	6	gain	chr29	1826490	2158901	Olr1413
chr29	2025965	2032095	6	gain	chr29	1826328	2158922	Olr1076
chr29	2025965	2032095	6	gain	chr29	1826328	2158922	Olr1075
chr29	2025965	2032095	6	gain	chr29	1937367	2158901	Olr1567
chr29	2025965	2032095	6	gain	chr29	1826361	2158928	Olr1073
chr29	5829630	5832695	6	gain	chr29	5714556	5859962	NRP1
chr29	5829630	5832695	6	gain	chr29	5718521	5857384	nrp1b
chr29	5829630	5832695	6	gain	chr29	5718433	5857652	nrp1.L
chr29	5829630	5832695	6	gain	chr29	5718434	5857640	nrp1a
chr29	11717495	11797185	1	loss	chr29	11564713	11802745	Myo3a
chr29	14292095	14380980	1	loss	chr29	14229630	14772630	PIP4K2A
chr29	24869410	24909255	1	loss	chr29	24216881	25015653	CELF2
chr3	6525385	6528450	8	gain	chr3	6475109	6549995	chd8
chr3	6525385	6528450	8	gain	chr3	6427162	6575632	CHD9
chr3	6525385	6528450	8	gain	chr3	6494238	6566695	Chd7
chr3	40792085	40804345	5	gain	chr3	40669899	41095480	LOC100272357
chr3	40792085	40804345	5	gain	chr3	40669893	41068527	ADH2
chr3	40792085	40804345	5	gain	chr3	40669893	41065126	ADH1
chr3	40792085	40804345	5	gain	chr3	40601389	41046724	Adh7
chr3	40792085	40804345	5	gain	chr3	40669893	41068506	LOC103832166
chr3	40792085	40804345	5	gain	chr3	40669893	40989223	LOC103428551
chr3	40792085	40804345	5	gain	chr3	40669896	40993342	Adh6
chr3	40792085	40804345	5	gain	chr3	40669893	41096371	LOC542459
chr3	40792085	40804345	5	gain	chr3	40669896	41068506	LOC542363
chr3	40792085	40804345	5	gain	chr3	40601435	40993366	Adh6a
chr3	40792085	40804345	5	gain	chr3	40669893	40989229	LOC107772756
chr3	40792085	40804345	5	gain	chr3	40669893	41073107	adh7.S
chr3	40792085	40804345	5	gain	chr3	40669896	41046652	adh1a.S
chr3	40792085	40804345	5	gain	chr3	40669896	41046697	adh1b
chr3	40792085	40804345	5	gain	chr3	40669896	41073108	MGC82221
chr3	40792085	40804345	5	gain	chr3	40669896	41095480	adh1c
chr3	40792085	40804345	5	gain	chr3	40669896	41095480	adh1c.S
chr3	40792085	40804345	5	gain	chr3	40669896	41095501	adh4.L
chr3	40792085	40804345	5	gain	chr3	40669899	41068434	SPBC1539.07c
chr3	40792085	40804345	5	gain	chr3	40669899	41095480	LOC100383565
chr3	40792085	40804345	5	gain	chr3	40669899	41095507	adh1b.L
chr3	40792085	40804345	5	gain	chr3	40673377	41042101	LOC100798341
chr3	46134380	47256170	1	loss	chr3	45611173	47542821	GRID2
chr3	48954180	48960310	6	gain	chr3	48840595	49198337	Ccser1
chr3	52929485	53107255	1	loss	chr3	52803403	53269695	LOC100201400
chr3	67724240	67813125	1	loss	chr3	67190329	67836984	ugt5b4
chr3	67724240	67813125	1	loss	chr3	67159985	67918466	ugt2a4
chr3	67724240	67813125	1	loss	chr3	67128221	67918463	ugt2b1
chr3	67724240	67813125	1	loss	chr3	67674877	68128424	UGT2B7
chr3	67724240	67813125	1	loss	chr3	67381240	67837005	ugt5c2
chr3	67724240	67813125	1	loss	chr3	67647810	67836999	ugt5g1
chr3	67724240	67813125	1	loss	chr3	67716285	68120899	UGT2B41
chr3	67724240	67813125	1	loss	chr3	67468257	67918490	ugt1a2
chr3	67724240	67813125	1	loss	chr3	67162585	67836984	ugt5b1
chr3	67724240	67813125	1	loss	chr3	67190329	67836984	ugt5b3
chr3	67724240	67813125	1	loss	chr3	67190329	67836984	ugt5b5
chr3	67724240	67813125	1	loss	chr3	67407925	67918529	LOC105377267
chr3	67724240	67813125	1	loss	chr3	67468254	67918490	ugt1a6
chr3	67724240	67813125	1	loss	chr3	67626133	67836984	ugt5b2
chr3	67724240	67813125	1	loss	chr3	67716258	67927100	UGT2B17
chr3	67724240	67813125	1	loss	chr3	67128221	67918463	ugt2b3
chr3	67724240	67813125	1	loss	chr3	67605780	67836984	ugt5b6
chr3	67724240	67813125	1	loss	chr3	67128221	67918463	ugt2b5
chr3	67724240	67813125	1	loss	chr3	67674877	68206314	UGT2B4
chr3	67724240	67813125	1	loss	chr3	67647297	68253837	Ugt2a3
chr3	67724240	67813125	1	loss	chr3	67605780	68173755	ugt5a5
chr3	67724240	67813125	1	loss	chr3	67605780	68253738	ugt5a4
chr3	85679010	85700465	1	loss	chr3	85667555	85702133	GUF1
chr3	107483420	107486485	5	gain	chr3	107435347	107588155	Lcorl
[truncated: 503 more rows]

## Sheet: AMH
chr1	6959108	7150809	1	loss	chr1	6828892	7255279	ADAM12
chr1	6959108	7150809	1	loss	chr1	6829078	7257837	Adam12
chr1	40040190	40130615	1	loss	chr1	40001689	40299409	lipa
chr1	40040190	40130615	1	loss	chr1	40014230	40299418	LIPF
chr1	40040190	40130615	1	loss	chr1	40001743	40293335	Lipo1
chr1	40040190	40130615	1	loss	chr1	39924907	40300115	Lipk
chr1	40040190	40130615	1	loss	chr1	39838641	40299415	lipl-1
chr1	40040190	40130615	1	loss	chr1	39834326	40293353	Lipo4
chr1	40040190	40130615	1	loss	chr1	39838641	40299418	lipl-2
chr1	72839146	72976592	1	loss	chr1	72506562	73033590	Chrm3
chr1	98494527	98588569	1	loss	chr1	98413238	98608774	SV2B
chr1	151610172	152015276	1	loss	chr1	151535082	152236981	LOC100289495
chr1	151610172	152015276	1	loss	chr1	151535099	152236978	TIGD1
chr1	151610172	152015276	1	loss	chr1	151535387	152236757	COA1
chr1	151610172	152015276	1	loss	chr1	151535391	152236835	NR3C2
chr1	151610172	152015276	1	loss	chr1	151535081	152236857	ASPA
chr1	151610172	152015276	1	loss	chr1	151535976	152237047	MIA2
chr1	151610172	152015276	1	loss	chr1	151535077	152236999	ZNF621
chr1	156941630	157332266	1	loss	chr1	156675313	157419673	Olfr1313
chr1	156941630	157332266	1	loss	chr1	156824668	157582004	Olr14
chr1	162139259	162265854	1	loss	chr1	161306137	162562654	LOC102158035
chr1	162139259	162265854	1	loss	chr1	161654581	162562654	LOC102166266
chr1	164251587	164313076	3	gain	chr1	164158730	164438190	LOC100125946
chr1	164251587	164313076	3	gain	chr1	164239150	164438190	MCP-3
chr1	164251587	164313076	3	gain	chr1	164201623	164331853	CTSG
chr1	164251587	164313076	3	gain	chr1	164243998	164438187	Mcpt4
chr1	164251587	164313076	3	gain	chr1	164158684	164438187	GZMB
chr1	164313076	164352863	8	gain	chr1	164264868	164438192	Gzmbl3
chr1	164313076	164352863	8	gain	chr1	164294198	164438187	Gzmn
chr1	164313076	164352863	8	gain	chr1	164264747	164469606	GZMH
chr1	164313076	164352863	8	gain	chr1	164264865	164438187	Gzmf
chr1	164313076	164352863	8	gain	chr1	164264865	164777648	Mcpt9
chr1	164313076	164352863	8	gain	chr1	164264883	164793529	Mcpt1
chr1	164313076	164352863	8	gain	chr1	164264868	164660534	Gzmc
chr1	164313076	164352863	8	gain	chr1	164264865	164777648	Mcpt8
chr1	164313076	164352863	8	gain	chr1	164264865	164777648	Mcpt10
chr1	164313076	164352863	8	gain	chr1	164294171	164768001	Gzme
chr1	164313076	164352863	8	gain	chr1	164264865	164777648	Mcpt8l2
chr1	164352863	164461373	1	loss	chr1	164343622	164550620	MCP1
chr1	164461373	164598819	3	gain	chr1	164420498	164768001	Gzmg
chr1	164598819	164609670	6	gain	chr1	164564737	165170334	Cma2
chr1	164598819	164609670	6	gain	chr1	164493420	164777654	Mcpt2
chr1	164598819	164609670	6	gain	chr1	164564735	165014467	LOC691670
chr1	164598819	164609670	6	gain	chr1	164547401	164965717	Gzmd
chr1	164598819	164609670	6	gain	chr1	164564737	165014473	Mcpt1l1
chr1	164598819	164609670	6	gain	chr1	164564737	165170334	LOC101843106
chr10	1642118	1761479	0	loss	chr10	1619861	1888405	ccne1
chr10	8333568	8362504	1	loss	chr10	7423843	8379759	Zfp948
chr10	8333568	8362504	1	loss	chr10	8085185	8371618	zn572
chr10	8333568	8362504	1	loss	chr10	7506738	8379759	ZNF90
chr10	8333568	8362504	1	loss	chr10	7424151	8379759	Zfp60
chr10	8333568	8362504	1	loss	chr10	7424332	8371924	zf(c2h2)-138
chr10	8333568	8362504	1	loss	chr10	7622074	9136143	ZNF117
chr10	8333568	8362504	1	loss	chr10	8321930	9112140	ZNF461
chr10	8333568	8362504	1	loss	chr10	7571753	8748630	ZNF100
chr10	8333568	8362504	1	loss	chr10	7929618	8882558	ZNF559
chr10	8333568	8362504	1	loss	chr10	7654732	8547003	ZNF510
chr10	8333568	8362504	1	loss	chr10	7519688	9136144	ZNF85
chr10	8333568	8362504	1	loss	chr10	7621150	8585710	ZNF83
chr10	8333568	8362504	1	loss	chr10	7856832	8702700	ZNF257
chr10	8333568	8362504	1	loss	chr10	7420838	8882551	ZFP14
chr10	8333568	8362504	1	loss	chr10	7519295	9015671	Zfp568
chr10	8333568	8362504	1	loss	chr10	8321924	8702794	Zfp2
chr10	8333568	8362504	1	loss	chr10	8176317	8734320	znf1059
chr10	8333568	8362504	1	loss	chr10	7987970	9136932	ZNF3
chr10	8333568	8362504	1	loss	chr10	7519295	8703076	ZNF302
chr10	8333568	8362504	1	loss	chr10	7424146	8632369	ZNF525
chr10	8333568	8362504	1	loss	chr10	7519301	9136158	ZNF138
chr10	8333568	8362504	1	loss	chr10	7856826	8585579	ZNF267
chr10	8333568	8362504	1	loss	chr10	7830240	8926212	ZNF765
chr10	8333568	8362504	1	loss	chr10	7892007	8740021	ZNF331
chr10	8333568	8362504	1	loss	chr10	7621150	9136471	ZNF813
chr10	8333568	8362504	1	loss	chr10	7929173	8817913	ZNF543
chr10	8333568	8362504	1	loss	chr10	7026821	8632372	Zfp229
chr10	8333568	8362504	1	loss	chr10	7423798	8734854	ZNF345
chr10	8333568	8362504	1	loss	chr10	7424161	8882557	Zfp300
chr10	8333568	8362504	1	loss	chr10	7424179	8631865	Zfp945
chr10	8333568	8362504	1	loss	chr10	7424179	8632369	Zfp52
chr10	8333568	8362504	1	loss	chr10	7424335	8882545	Zfp40
chr10	8333568	8362504	1	loss	chr10	7424521	8542947	znf484
chr10	8333568	8362504	1	loss	chr10	7471995	8926671	zgc:113209
chr10	8333568	8362504	1	loss	chr10	7471995	9073768	Zfp967
chr10	8333568	8362504	1	loss	chr10	7471995	9073768	Zfp966
chr10	8333568	8362504	1	loss	chr10	7471995	9137021	Gm14440
chr10	8333568	8362504	1	loss	chr10	7472010	9136444	znf470
chr10	8333568	8362504	1	loss	chr10	7472016	8926749	LOC100301958
chr10	8333568	8362504	1	loss	chr10	7472115	8585680	znf983
chr10	8333568	8362504	1	loss	chr10	7472115	9137171	znf484.L
chr10	8333568	8362504	1	loss	chr10	7498783	8585482	Zfp850
chr10	8333568	8362504	1	loss	chr10	7506251	8632369	Zfp677
chr10	8333568	8362504	1	loss	chr10	7519285	9112411	Zfp607a
chr10	8333568	8362504	1	loss	chr10	7519289	8585152	Zfp141
chr10	8333568	8362504	1	loss	chr10	7519289	9136318	LOC469022
chr10	8333568	8362504	1	loss	chr10	7519289	9137790	Zfp51
chr10	8333568	8362504	1	loss	chr10	7519301	8524224	Zfp874b
chr10	8333568	8362504	1	loss	chr10	7519301	8585195	Zfp87
chr10	8333568	8362504	1	loss	chr10	7519301	8585326	Zfp457
chr10	8333568	8362504	1	loss	chr10	7519301	8702662	Zfp708
chr10	8333568	8362504	1	loss	chr10	7519301	8925212	Zfp65
chr10	8333568	8362504	1	loss	chr10	7519301	8926755	Zfp759
chr10	8333568	8362504	1	loss	chr10	7519301	9136021	Zfp458
chr10	8333568	8362504	1	loss	chr10	7519301	9136434	Zfp748
chr10	8333568	8362504	1	loss	chr10	7519301	9136537	Gm7072
chr10	8333568	8362504	1	loss	chr10	7543025	8926161	zgc:173816
chr10	8333568	8362504	1	loss	chr10	7543052	8586166	Fbxl12os
chr10	8333568	8362504	1	loss	chr10	7543061	8702248	LOC441666
chr10	8333568	8362504	1	loss	chr10	7572865	8882545	Zfp994
chr10	8333568	8362504	1	loss	chr10	7572880	8631865	Gm16386
chr10	8333568	8362504	1	loss	chr10	7572958	8882551	Zfp780b
chr10	8333568	8362504	1	loss	chr10	7573003	8882542	RGD1566325
chr10	8333568	8362504	1	loss	chr10	7573009	8733978	Zfp347
chr10	8333568	8362504	1	loss	chr10	7573174	8542968	LOC549508
chr10	8333568	8362504	1	loss	chr10	7573177	8807885	prdm9.L
chr10	8333568	8362504	1	loss	chr10	7573216	8546996	Zfp39
chr10	8333568	8362504	1	loss	chr10	7573798	8882551	Zfp607b
chr10	8333568	8362504	1	loss	chr10	7621153	9136831	ZNF733P
chr10	8333568	8362504	1	loss	chr10	7621165	8702086	Zfp995
chr10	8333568	8362504	1	loss	chr10	7621192	9073652	Gm6710
chr10	8333568	8362504	1	loss	chr10	7631902	8702072	ZNF718
chr10	8333568	8362504	1	loss	chr10	7654647	8542764	zgc:174275
chr10	8333568	8362504	1	loss	chr10	7655066	8850313	Zfp715
chr10	8333568	8362504	1	loss	chr10	7721214	9137179	Zfp738
chr10	8333568	8362504	1	loss	chr10	7721218	8586220	Rsl1
chr10	8333568	8362504	1	loss	chr10	7721220	8419894	LOC682870
chr10	8333568	8362504	1	loss	chr10	7721223	8926052	Zfp760
chr10	8333568	8362504	1	loss	chr10	7721226	8925327	Zfp595
chr10	8333568	8362504	1	loss	chr10	7727618	8926560	zgc:136308
chr10	8333568	8362504	1	loss	chr10	7817132	8476161	Zfp940
chr10	8333568	8362504	1	loss	chr10	7817132	8702383	Zfp455
chr10	8333568	8362504	1	loss	chr10	7817132	9015061	Zfp979
chr10	8333568	8362504	1	loss	chr10	7891966	9137188	Zfp944
chr10	8333568	8362504	1	loss	chr10	7892007	9136914	Zfp72
chr10	8333568	8362504	1	loss	chr10	7892022	8586082	Rslcan18
chr10	8333568	8362504	1	loss	chr10	7892022	8586220	Zfp429
chr10	8333568	8362504	1	loss	chr10	7892022	9073891	Zfp712
chr10	8333568	8362504	1	loss	chr10	7902272	8524784	LOC400682
chr10	8333568	8362504	1	loss	chr10	7929285	8817901	Gm14139
chr10	8333568	8362504	1	loss	chr10	8084264	8877287	znf16.S
chr10	8333568	8362504	1	loss	chr10	8084422	8734084	znf214
chr10	8333568	8362504	1	loss	chr10	8084444	8877488	znf585b.L
chr10	8333568	8362504	1	loss	chr10	8084523	8882551	ZNF596
chr10	8333568	8362504	1	loss	chr10	8084535	8733990	zgc:173517
chr10	8333568	8362504	1	loss	chr10	8084564	8733978	znf519
chr10	8333568	8362504	1	loss	chr10	8084972	8877644	znf1160
chr10	8333568	8362504	1	loss	chr10	8133256	9073495	Zfp735
chr10	8333568	8362504	1	loss	chr10	8133271	9112422	Zfp26
chr10	8333568	8362504	1	loss	chr10	8133271	9136836	Gm10324
chr10	8333568	8362504	1	loss	chr10	8176278	8734148	zgc:174650
chr10	8333568	8362504	1	loss	chr10	8176314	8543520	znf1147
chr10	8333568	8362504	1	loss	chr10	8176314	8734128	zgc:174315
chr10	8333568	8362504	1	loss	chr10	8176494	8817907	Zfp599
chr10	8333568	8362504	1	loss	chr10	8176527	8618447	XFG
chr10	8333568	8362504	1	loss	chr10	8280858	9136258	Znf41-ps
chr10	8333568	8362504	1	loss	chr10	8280873	8701809	Zfp953
chr10	8333568	8362504	1	loss	chr10	8280873	8926000	Zfp445
chr10	8333568	8362504	1	loss	chr10	8321924	9015560	Zfp534
chr10	8333568	8362504	1	loss	chr10	8321924	9073477	Gm10509
chr10	8333568	8362504	1	loss	chr10	8321924	9137171	Zfp991
chr10	8333568	8362504	1	loss	chr10	8321924	9137180	Zfp992
chr10	8333568	8362504	1	loss	chr10	8321930	8585704	Zfp84
chr10	8333568	8362504	1	loss	chr10	8321936	8925453	ZNF92
chr10	8333568	8362504	1	loss	chr10	7902272	9136472	ZNF254
chr10	8333568	8362504	1	loss	chr10	7543265	8926629	ZNF43
chr10	8333568	8362504	1	loss	chr10	7519289	9136666	ZNF761
chr10	8333568	8362504	1	loss	chr10	8280867	9137117	ZNF544
chr10	8333568	8362504	1	loss	chr10	7519209	9073795	ZNF727
chr10	8333568	8362504	1	loss	chr10	8321930	9136200	ZNF514
chr10	8333568	8362504	1	loss	chr10	7423894	8781808	ZNF807P
chr10	8333568	8362504	1	loss	chr10	7519292	8585707	ZNF595
chr10	8333568	8362504	1	loss	chr10	8280864	9137161	ZNF540
chr10	8333568	8362504	1	loss	chr10	8288942	9015719	ZNF473
chr10	8333568	8362504	1	loss	chr10	8084480	8847605	zgc:174268
chr10	8333568	8362504	1	loss	chr10	7519288	8925703	ZNF557
chr10	8333568	8362504	1	loss	chr10	7519295	8702371	ZNF333
chr10	8333568	8362504	1	loss	chr10	7519301	8926587	Zfp729a
chr10	8333568	8362504	1	loss	chr10	7680000	9136253	ZNF283
chr10	8333568	8362504	1	loss	chr10	7543685	8523914	Zfp11
chr10	8333568	8362504	1	loss	chr10	7727501	8585320	ZNF253
chr10	8333568	8362504	1	loss	chr10	7519301	9073855	Zfp729b
chr10	8333568	8362504	1	loss	chr10	8321918	9137161	ZNF845
chr10	8333568	8362504	1	loss	chr10	7472175	9136339	Zfp473
chr10	8333568	8362504	1	loss	chr10	7519301	8584925	ZNF429
chr10	8333568	8362504	1	loss	chr10	8084558	8882548	ZNF589
chr10	8333568	8362504	1	loss	chr10	7423948	8740120	ZNF883
chr10	8333568	8362504	1	loss	chr10	7817132	8926644	Zfp982
chr10	8333568	8362504	1	loss	chr10	7519301	8585117	ZNF724
chr10	8333568	8362504	1	loss	chr10	7472334	8524847	LOC100191026
chr10	8333568	8362504	1	loss	chr10	7621159	8703076	ZNF181
chr10	8333568	8362504	1	loss	chr10	7776970	8925501	ZSCAN12
chr10	8333568	8362504	1	loss	chr10	8332524	8702749	zf(c2h2)-82
chr10	8333568	8362504	1	loss	chr10	7721223	8524766	Zfp85
chr10	8333568	8362504	1	loss	chr10	7423767	8882551	ZNF208
chr10	8333568	8362504	1	loss	chr10	8149414	8926710	znf569.L
chr10	8333568	8362504	1	loss	chr10	8321936	9136202	ZNF728
chr10	8333568	8362504	1	loss	chr10	7817126	8585882	Zfp157
chr10	8333568	8362504	1	loss	chr10	7543208	9136158	RPSAP58
chr10	8333568	8362504	1	loss	chr10	7472340	9015926	ZNF268
chr10	8333568	8362504	1	loss	chr10	7621153	9073726	ZNF91
chr10	8333568	8362504	1	loss	chr10	7621153	9073543	ZNF542P
chr10	8333568	8362504	1	loss	chr10	7519295	9136702	ZNF778
chr10	8333568	8362504	1	loss	chr10	7892022	8586122	Zfp459
chr10	8333568	8362504	1	loss	chr10	7856814	9084321	ZNF607
chr10	8333568	8362504	1	loss	chr10	7573433	8882542	ZNF66
chr10	8333568	8362504	1	loss	chr10	7498783	9015173	Zfp626
chr10	8333568	8362504	1	loss	chr10	7571759	8748630	ZNF492
chr10	8333568	8362504	1	loss	chr10	7929242	8748630	ZNF107
chr10	8333568	8362504	1	loss	chr10	7621149	9136492	ZNF808
chr10	8333568	8362504	1	loss	chr10	7506608	8882542	ZNF681
chr10	8333568	8362504	1	loss	chr10	7721212	8702791	Zfp78
chr10	8333568	8362504	1	loss	chr10	7519045	9137162	ZNF850
chr10	8333568	8362504	1	loss	chr10	8084648	8850330	ZNF394
chr10	8333568	8362504	1	loss	chr10	8176350	8817897	Zfp747
chr10	8333568	8362504	1	loss	chr10	7817117	8702995	ZNF426
chr10	8333568	8362504	1	loss	chr10	7349685	8926699	zgc:175284
chr10	8333568	8362504	1	loss	chr10	7519301	9136190	ZNF738
chr10	8333568	8362504	1	loss	chr10	7519301	9136453	ZNF534
chr10	8333568	8362504	1	loss	chr10	7519301	9136831	ZNF493
chr10	8333568	8362504	1	loss	chr10	7621165	9136117	ZNF99
chr10	8333568	8362504	1	loss	chr10	8288381	9016055	zgc:173607
chr10	8333568	8362504	1	loss	chr10	7423864	8882554	Zfp7
chr10	8333568	8362504	1	loss	chr10	7901235	9137183	ZNF781
chr10	8333568	8362504	1	loss	chr10	8176287	8882554	Zim1
chr10	8333568	8362504	1	loss	chr10	7929198	8632357	ZNF273
chr10	8333568	8362504	1	loss	chr10	7654473	8817922	Zfp169
chr10	8333568	8362504	1	loss	chr10	7621165	8419456	ZNF251
chr10	8333568	8362504	1	loss	chr10	7727948	9136240	Zfp37
chr10	8333568	8362504	1	loss	chr10	8133319	8585797	Zkscan3
chr10	8333568	8362504	1	loss	chr10	7621195	9015257	5730507C01Rik
chr10	8333568	8362504	1	loss	chr10	7519301	9136144	ZNF93
chr10	8333568	8362504	1	loss	chr10	8084209	8882563	Zfp58
chr10	8333568	8362504	1	loss	chr10	7519301	8584739	ZNF682
chr10	8333568	8362504	1	loss	chr10	7621165	8926303	ZNF430
chr10	8333568	8362504	1	loss	chr10	7817117	9073801	Zfp426
chr10	8333568	8362504	1	loss	chr10	7519301	8702579	Zfp790
chr10	8333568	8362504	1	loss	chr10	7621153	9136831	ZNF479
chr10	8333568	8362504	1	loss	chr10	7519301	8702641	ZNF610
chr10	8333568	8362504	1	loss	chr10	7621165	9136153	ZNF708
chr10	8333568	8362504	1	loss	chr10	7519301	8926303	ZNF98
chr10	8333568	8362504	1	loss	chr10	7471830	9135991	ZNF841
chr10	8333568	8362504	1	loss	chr10	7573040	8787475	ZNF354A
chr10	8333568	8362504	1	loss	chr10	7891998	8585729	ZNF431
chr10	8333568	8362504	1	loss	chr10	8084519	8817913	ZNF460
chr10	8333568	8362504	1	loss	chr10	7817117	9137192	ZNF562
chr10	8333568	8362504	1	loss	chr10	7519289	8419996	Zfp68
chr10	8333568	8362504	1	loss	chr10	7519289	9015846	ZNF780A
chr10	8333568	8362504	1	loss	chr10	8288420	8926302	zgc:173575
chr10	8333568	8362504	1	loss	chr10	8084558	8850326	A430033K04Rik
chr10	8333568	8362504	1	loss	chr10	7856826	8702545	ZNF723
chr10	8333568	8362504	1	loss	chr10	7621153	9015306	ZNF716
chr10	8333568	8362504	1	loss	chr10	7519289	8587238	ZNF780B
chr10	8333568	8362504	1	loss	chr10	7423894	8877335	ZNF594
chr10	8333568	8362504	1	loss	chr10	7621165	9137039	ZNF729
chr10	8333568	8362504	1	loss	chr10	7519284	9137167	Zfp59
chr10	8333568	8362504	1	loss	chr10	7654728	8546996	RGD1566386
chr10	8333568	8362504	1	loss	chr10	7655043	8817913	Zfp868
chr10	8333568	8362504	1	loss	chr10	7572871	8542674	znf1041
chr10	8333568	8362504	1	loss	chr10	7902341	8523956	Zfp483
chr10	8333568	8362504	1	loss	chr10	8321933	9073906	ZNF354C
chr10	8333568	8362504	1	loss	chr10	7777026	8926662	zgc:112998
chr10	8333568	8362504	1	loss	chr10	7472016	9136830	si:ch211-161m3.6
chr10	8333568	8362504	1	loss	chr10	7572940	8542537	znf182
chr10	8333568	8362504	1	loss	chr10	8280873	8701976	ZNF680
chr10	8333568	8362504	1	loss	chr10	7499161	9136357	Zfp974
chr10	8333568	8362504	1	loss	chr10	7519301	8586196	ZNF737
chr10	8333568	8362504	1	loss	chr10	7817132	8702000	ZNF721
chr10	8333568	8362504	1	loss	chr10	8321921	9112638	ZNF676
chr10	8333568	8362504	1	loss	chr10	7423963	8808053	ZNF337
chr10	8333568	8362504	1	loss	chr10	7573181	8882542	ZNF626
chr10	8333568	8362504	1	loss	chr10	7817138	9136764	Zfp120
chr10	8333568	8362504	1	loss	chr10	8321936	9136471	ZNF415
chr10	8333568	8362504	1	loss	chr10	7506302	8882542	ZNF605
chr10	8333568	8362504	1	loss	chr10	8084240	8542965	LOC100301947
chr10	8333568	8362504	1	loss	chr10	7929168	8882555	Zfp354c
chr10	8333568	8362504	1	loss	chr10	7423840	8882563	ZNF19
chr10	8333568	8362504	1	loss	chr10	7632376	8586083	Gm14403
chr10	8333568	8362504	1	loss	chr10	8149666	9136324	ZNF600
chr10	8333568	8362504	1	loss	chr10	8084635	8748642	Zfp983
chr10	8333568	8362504	1	loss	chr10	7776897	9015647	znf990
chr10	8333568	8362504	1	loss	chr10	7519301	8585323	ZNF506
chr10	8333568	8362504	1	loss	chr10	7817126	8585567	ZNF471
chr10	8333568	8362504	1	loss	chr10	7631992	8702972	Gm14325
chr10	8333568	8362504	1	loss	chr10	8333145	8926755	blf
chr10	8333568	8362504	1	loss	chr10	7632322	8450047	zgc:113030
chr10	8333568	8362504	1	loss	chr10	7654413	8882545	ZNF468
chr10	8333568	8362504	1	loss	chr10	7519295	8925797	ZNF705D
chr10	8333568	8362504	1	loss	chr10	7472010	8419906	znf1157
chr10	8333568	8362504	1	loss	chr10	7519301	8585305	ZNF732
chr10	8333568	8362504	1	loss	chr10	8332692	8449921	zf(c2h2)-10
chr10	8333568	8362504	1	loss	chr10	7424512	8542806	LOC110437714
chr10	8333568	8362504	1	loss	chr10	7424167	8850326	ZNF252
chr10	8333568	8362504	1	loss	chr10	7572943	8808044	Prdm9
chr10	8333568	8362504	1	loss	chr10	7519289	9136471	ZNF28
chr10	8333568	8362504	1	loss	chr10	7519664	9136837	ERV3-1-ZNF117
chr10	11805888	11813122	4	gain	chr10	11803342	11815999	Cyp2b12
chr10	11805888	11813122	4	gain	chr10	11803251	11816022	CYP2B6
chr10	11805888	11813122	4	gain	chr10	11803265	11816008	CYP2B7P
chr10	11805888	11813122	4	gain	chr10	11803270	11815991	LOC100328948
chr10	11805888	11813122	4	gain	chr10	11803262	11815991	CYP2B4
chr10	11805888	11813122	4	gain	chr10	11803273	11815996	Cyp2b2
chr10	11805888	11813122	4	gain	chr10	11803268	11815996	Cyp2b13
chr10	11805888	11813122	4	gain	chr10	11803269	11815996	Cyp2b9
chr10	11805888	11813122	4	gain	chr10	11803342	11815975	Cyp2b19
chr10	11805888	11813122	4	gain	chr10	11803264	11815996	Cyp2b1
chr10	11805888	11813122	4	gain	chr10	11803315	11815975	Cyp2b15
chr10	11805888	11813122	4	gain	chr10	11803268	11815996	Cyp2b21
chr10	11805888	11813122	4	gain	chr10	11803273	11815996	Cyp2b23
chr10	11805888	11813122	4	gain	chr10	11803263	11815936	Cyp2b3
chr10	11805888	11813122	4	gain	chr10	11803259	11815999	Cyp2b10
chr10	11805888	11813122	4	gain	chr10	11709779	11816281	CYP2B22
chr10	11805888	11813122	4	gain	chr10	11710468	11931482	cyp2c18
chr10	11805888	11813122	4	gain	chr10	11710474	11815879	cyp2c8.2.L
chr10	11805888	11813122	4	gain	chr10	11710719	11815879	LOC100145285
chr10	11805888	11813122	4	gain	chr10	11758289	11862089	cyp2a6
chr10	11805888	11813122	4	gain	chr10	11758289	11862089	cyp2a6.L
chr10	11805888	11813122	4	gain	chr10	11583997	11815975	LOC101844487
chr10	11805888	11813122	4	gain	chr10	11709851	11815879	cyp2ad2
chr10	11805888	11813122	4	gain	chr10	11710734	11815879	cyp2a13
chr10	11805888	11813122	4	gain	chr10	11454881	11931470	cyp2p6
chr10	11805888	11813122	4	gain	chr10	11301729	11815879	cyp2f1
chr10	11805888	11813122	4	gain	chr10	11301729	11815879	cyp2f1.S	2019-01-05
chr10	11805888	11813122	4	gain	chr10	11453487	11815879	LOC100036663.L
chr10	11805888	11813122	4	gain	chr10	11477851	11931301	CYP2AC7
chr10	11805888	11813122	4	gain	chr10	11477782	11931470	LOC100127252
chr10	11805888	11813122	4	gain	chr10	11478271	11815880	LOC100145084
chr10	11805888	11813122	4	gain	chr10	11478271	11815882	LOC100145323
chr10	11805888	11813122	4	gain	chr10	11482277	11931473	cyp2p3
chr10	11805888	11813122	4	gain	chr10	11454506	11815879	CYP2J23
chr10	11805888	11813122	4	gain	chr10	11394881	11815882	cyp2v1
chr10	11805888	11813122	4	gain	chr10	11301672	11815880	CYP2AC1
chr10	11805888	11813122	4	gain	chr10	11301675	11815879	CYP2C45
chr10	11805888	11813122	4	gain	chr10	11453061	11815912	Cyp2a1
chr10	11805888	11813122	4	gain	chr10	11477751	11815912	Cyp2a12
chr10	11805888	11813122	4	gain	chr10	11477818	11815978	Cyp2c67
chr10	12203758	12207375	9	gain	chr10	12156655	12431647	Erich4
chr10	13451623	13466091	3	gain	chr10	13341839	13469233	PSG6
chr10	13451623	13466091	3	gain	chr10	13078744	13594530	Lipe
chr10	13451623	13466091	3	gain	chr10	12841196	13471009	Psg16
chr10	13451623	13466091	3	gain	chr10	12966319	13475458	PSG10P
chr10	13451623	13466091	3	gain	chr10	13307329	13577837	LIPE-AS1
chr10	13451623	13466091	3	gain	chr10	13419780	13573867	Cxcl17
chr10	13451623	13466091	3	gain	chr10	13340837	13471009	Sperada
chr10	13451623	13466091	3	gain	chr10	13341839	13469758	PSG4
chr10	13451623	13466091	3	gain	chr10	12548365	13469841	CEACAM5
chr10	13451623	13466091	3	gain	chr10	12363920	13479721	CEACAM1
chr10	14489702	14511404	1	loss	chr10	14480985	14526446	BSP1
chr10	14489702	14511404	1	loss	chr10	14480982	14572307	BSP5
chr10	14489702	14511404	1	loss	chr10	14435276	14553660	BSP3
chr10	15010550	15064805	0	loss	chr10	14722828	15411679	ZNF441
chr10	15010550	15064805	0	loss	chr10	15007327	15395584	ZNF230
chr10	15010550	15064805	0	loss	chr10	14988584	15199129	zgc:162958
chr10	15010550	15064805	0	loss	chr10	15006934	15236884	znf1003
chr10	15010550	15064805	0	loss	chr10	15007320	15395584	ZNF155
chr10	15010550	15064805	0	loss	chr10	14722815	15395570	ZNF833P
chr10	15010550	15064805	0	loss	chr10	14972990	15170813	ZNF383
chr10	15010550	15064805	0	loss	chr10	14972996	15222419	Zfp616
chr10	15010550	15064805	0	loss	chr10	14972999	15199117	Zfp874a
chr10	15010550	15064805	0	loss	chr10	14988452	15142465	zgc:173577
chr10	15010550	15064805	0	loss	chr10	14988584	15199463	zgc:171727
chr10	15010550	15064805	0	loss	chr10	14989271	15199633	zgc:174703
chr10	15010550	15064805	0	loss	chr10	15006646	15411325	zgc:101130
chr10	15010550	15064805	0	loss	chr10	15006931	15411001	znf1005
chr10	15010550	15064805	0	loss	chr10	15006934	15411589	LOC100189617
chr10	15010550	15064805	0	loss	chr10	15007069	15236965	LOC421232
chr10	15010550	15064805	0	loss	chr10	15007093	15411763	Gm14322
chr10	15010550	15064805	0	loss	chr10	15006901	15411313	si:ch211-222k6.1
chr10	15010550	15064805	0	loss	chr10	15007825	15411397	wu:fc30c06
chr10	15010550	15064805	0	loss	chr10	14989129	15199696	zgc:66483
chr10	15010550	15064805	0	loss	chr10	14722817	15411745	ZNF443
chr10	15010550	15064805	0	loss	chr10	15007039	15288239	ZNF112
chr10	15010550	15064805	0	loss	chr10	15006979	15395570	ZNF124
chr10	15010550	15064805	0	loss	chr10	14988425	15170825	zgc:174288
chr10	15249272	15292676	1	loss	chr10	15235908	15314222	si:cabz01069013.3
chr10	15249272	15292676	1	loss	chr10	15236161	15314018	znf971
chr10	15249272	15292676	1	loss	chr10	15236170	15313520	si:ch73-266f23.3
chr10	15249272	15292676	1	loss	chr10	15236243	15314111	si:dkeyp-53d3.5
chr10	15249272	15292676	1	loss	chr10	15236320	15314148	zgc:136538
chr10	15249272	15292676	1	loss	chr10	15236245	15328737	ZNF221
chr10	15249272	15292676	1	loss	chr10	15235954	15328743	Zfp109
chr10	15249272	15292676	1	loss	chr10	15236245	15314294	si:rp71-1h20.5
chr10	15249272	15292676	1	loss	chr10	15236245	15314261	zgc:113407
chr10	15249272	15292676	1	loss	chr10	15235852	15395576	Zfp93
chr10	15249272	15292676	1	loss	chr10	15235879	15411655	LOC496795
chr10	15249272	15292676	1	loss	chr10	15235975	15395576	Zfp111
chr10	15249272	15292676	1	loss	chr10	15235990	15395570	znf71
chr10	15249272	15292676	1	loss	chr10	15236077	15410977	znf1014
chr10	15249272	15292676	1	loss	chr10	15236155	15411013	znf1004
chr10	15249272	15292676	1	loss	chr10	15236194	15410929	si:ch73-138e16.2
chr10	15249272	15292676	1	loss	chr10	15236272	15392255	znf1051
chr10	15249272	15292676	1	loss	chr10	15236329	15391343	Zfp786
chr10	15249272	15292676	1	loss	chr10	15236449	15411397	zgc:113294
chr10	15249272	15292676	1	loss	chr10	15236503	15411565	znf1077
chr10	15249272	15292676	1	loss	chr10	15236524	15411397	zgc:171551
chr10	15249272	15292676	1	loss	chr10	15236528	15391284	LOC100379224
chr10	15249272	15292676	1	loss	chr10	15236533	15392288	zgc:174928
chr10	15249272	15292676	1	loss	chr10	15236662	15411640	zgc:174704
chr10	15249272	15292676	1	loss	chr10	15236678	15411235	si:dkey-57k17.1
chr10	15249272	15292676	1	loss	chr10	15236778	15391670	LOC100148466
chr10	15249272	15292676	1	loss	chr10	15236203	15411757	LOC100216020
chr10	15249272	15292676	1	loss	chr10	15236665	15411013	zgc:173726
chr10	15249272	15292676	1	loss	chr10	15164522	15552735	ZNF343
chr10	15249272	15292676	1	loss	chr10	15235948	15395582	ZNF233
chr10	15249272	15292676	1	loss	chr10	15236263	15395582	ZNF224
chr10	15249272	15292676	1	loss	chr10	15235849	15395582	ZNF227
chr10	15249272	15292676	1	loss	chr10	15236083	15411589	drll.3
chr10	15249272	15292676	1	loss	chr10	15236182	15411481	zgc:113220
chr10	15249272	15292676	1	loss	chr10	15236755	15411613	drl
chr10	15249272	15292676	1	loss	chr10	15236779	15411397	znf1124
chr10	15249272	15292676	1	loss	chr10	15236020	15395582	ZNF226
chr10	15249272	15292676	1	loss	chr10	15236269	15395578	ZNF229
chr10	15249272	15292676	1	loss	chr10	15236290	15343684	ZNF45
chr10	15249272	15292676	1	loss	chr10	15236830	15392270	zgc:175107
chr10	15249272	15292676	1	loss	chr10	15235891	15395576	Zfp108
chr10	15249272	15292676	1	loss	chr10	15236083	15391535	drll.1
chr10	15249272	15292676	1	loss	chr10	15236755	15411589	drll.2
chr10	15249272	15292676	1	loss	chr10	15236267	15395576	ZNF223
chr10	15249272	15292676	1	loss	chr10	15236329	15410929	Kr-h1
chr10	15249272	15292676	1	loss	chr10	15236830	15411649	zf(c2h2)-19
chr10	15249272	15292676	1	loss	chr10	15235897	15411388	LOC100286829
chr10	15249272	15292676	1	loss	chr10	15236029	15411313	zgc:162936
chr10	20559028	20587964	3	gain	chr10	20538470	20724076	LOC105008253
chr10	20559028	20587964	3	gain	chr10	20531864	20658608	Klk1b24
chr10	20559028	20587964	3	gain	chr10	20531861	20658608	Klk1b21
chr10	20559028	20587964	3	gain	chr10	20531909	20658665	Klk1
chr10	20559028	20587964	3	gain	chr10	20538551	20668571	prss59.2
chr10	20559028	20587964	3	gain	chr10	20531864	20707698	Klk1b4
chr10	20559028	20587964	3	gain	chr10	20531909	20707743	Klk1c9
chr10	20559028	20587964	3	gain	chr10	20240240	20668179	Six3
chr10	20559028	20587964	3	gain	chr10	20164710	20590514	LOC100533299
chr10	20559028	20587964	3	gain	chr10	20531864	20681544	Klk1b9
chr10	20559028	20587964	3	gain	chr10	20531909	20707698	Klk1c10
chr10	20559028	20587964	3	gain	chr10	20531864	20707698	Klk1b11
chr10	20559028	20587964	3	gain	chr10	20538539	20668547	Klk10
chr10	20559028	20587964	3	gain	chr10	19312808	20593109	KLK4
chr10	20786899	20804984	3	gain	chr10	20766506	20838616	SIGLEC7
chr10	20786899	20804984	3	gain	chr10	20764666	20812116	SIGLEC8
chr10	20786899	20804984	3	gain	chr10	20766512	20806468	Cd33
chr10	20786899	20804984	3	gain	chr10	20766512	20838628	SIGLEC12
chr10	20786899	20804984	3	gain	chr10	20764666	20838617	SIGLEC6
chr10	20786899	20804984	3	gain	chr10	20743581	21127631	C19orf84
chr10	22164976	22226465	1	loss	chr10	22111807	22377814	monDomV1R1208
chr10	22164976	22226465	1	loss	chr10	22091748	22377814	ORNANAV1R3129
chr10	22164976	22226465	1	loss	chr10	22111807	22377814	monDomV1R1209
chr10	22164976	22226465	1	loss	chr10	22142816	22242531	monDomV1R1272
chr10	22164976	22226465	1	loss	chr10	22091784	22381066	monDomV1R1246
chr10	22164976	22226465	1	loss	chr10	22142816	22242531	monDomV1R1270
chr10	22164976	22226465	1	loss	chr10	22111807	22377814	monDomV1R1213
chr10	22164976	22226465	1	loss	chr10	22091495	22592205	Vom1r13
chr10	22164976	22226465	1	loss	chr10	22091718	22377856	Vom1r9
chr10	22164976	22226465	1	loss	chr10	22091721	22242510	Vmn1r33
chr10	22164976	22226465	1	loss	chr10	22091721	22242522	Vmn1r29
chr10	22164976	22226465	1	loss	chr10	22091721	22242522	Vmn1r16
chr10	22164976	22226465	1	loss	chr10	22091733	22377829	monDomV1R1293
chr10	22164976	22226465	1	loss	chr10	22091748	22242528	ORNANAV1R3088
chr10	22164976	22226465	1	loss	chr10	22091748	22242528	ORNANAV1R3216
chr10	22164976	22226465	1	loss	chr10	22091748	22484037	Cavporv1r684
chr10	22164976	22226465	1	loss	chr10	22091748	22484037	Cavporv1r618
chr10	22164976	22226465	1	loss	chr10	22091748	22484037	Cavporv1r619
chr10	22164976	22226465	1	loss	chr10	22091757	22242522	Vmn1r13
chr10	22164976	22226465	1	loss	chr10	22091757	22242522	Vmn1r19
chr10	22164976	22226465	1	loss	chr10	22091757	22324337	Vmn1r81
chr10	22164976	22226465	1	loss	chr10	22091757	22377775	ORNANAV1R3168
chr10	22164976	22226465	1	loss	chr10	22111825	22381066	monDomV1R1230
chr10	22164976	22226465	1	loss	chr10	22091766	22324340	Vmn1r78
chr10	22164976	22226465	1	loss	chr10	22091801	22377964	Vmn1r233
chr10	22164976	22226465	1	loss	chr10	22110705	22579429	Cavporv1r615
chr10	22164976	22226465	1	loss	chr10	22111534	22549747	ORYCUNV1R1599
chr10	22164976	22226465	1	loss	chr10	22111534	22562021	LINC02190
chr10	22164976	22226465	1	loss	chr10	22111534	23052397	ORYCUNV1R1535
chr10	22164976	22226465	1	loss	chr10	22111535	22778011	ORYCUNV1R1520
chr10	22164976	22226465	1	loss	chr10	22111543	22579456	Cavporv1r616
chr10	22164976	22226465	1	loss	chr10	22111739	22283553	ORYCUNV1R1664
chr10	22164976	22226465	1	loss	chr10	22111800	22242510	ORNANAV1R3080
chr10	22164976	22226465	1	loss	chr10	22111801	22283215	Vom1r16
chr10	22164976	22226465	1	loss	chr10	22111801	22592080	ORNANAV1R3097
chr10	22164976	22226465	1	loss	chr10	22111807	22381066	monDomV1R1227
chr10	22164976	22226465	1	loss	chr10	22111807	22377814	monDomV1R1291
chr10	22164976	22226465	1	loss	chr10	22111807	22377814	monDomV1R1284
chr10	22164976	22226465	1	loss	chr10	22111807	22377814	monDomV1R1288
chr10	22164976	22226465	1	loss	chr10	22111807	22377814	monDomV1R1285
chr10	22164976	22226465	1	loss	chr10	22111807	22377814	monDomV1R1287
chr10	22164976	22226465	1	loss	chr10	22111807	22377814	monDomV1R1289
chr10	22164976	22226465	1	loss	chr10	22111807	22377814	monDomV1R1295
chr10	22164976	22226465	1	loss	chr10	22111808	22324238	Vmn1r83
chr10	22164976	22226465	1	loss	chr10	22142582	22549521	Vmn1r228
chr10	22164976	22226465	1	loss	chr10	22142585	22549623	Vmn1r229
chr10	22164976	22226465	1	loss	chr10	22142591	22579471	Cavporv1r640
chr10	22164976	22226465	1	loss	chr10	22142603	22579467	PONPYGV1R1804
chr10	22164976	22226465	1	loss	chr10	22142615	22579315	Cavporv1r622
chr10	22164976	22226465	1	loss	chr10	22142792	22282950	ORNANAV1R3032
chr10	22164976	22226465	1	loss	chr10	22142792	22282950	ORNANAV1R3283
chr10	22164976	22226465	1	loss	chr10	22142792	22592281	ORNANAV1R3271
chr10	22164976	22226465	1	loss	chr10	22142828	22242522	Vmn1r15
chr10	22164976	22226465	1	loss	chr10	22142828	22242522	Vmn1r30
chr10	22164976	22226465	1	loss	chr10	22142834	22242522	Vmn1r39
chr10	22164976	22226465	1	loss	chr10	22142838	22242528	ORNANAV1R3134
chr10	22164976	22226465	1	loss	chr10	22142838	22242528	ORNANAV1R3163
chr10	22164976	22226465	1	loss	chr10	22142844	22282968	ORNANAV1R3270
chr10	22164976	22226465	1	loss	chr10	22111810	22377814	monDomV1R1207
chr10	22164976	22226465	1	loss	chr10	22111825	22381066	monDomV1R1229
chr10	22164976	22226465	1	loss	chr10	22111807	22377814	monDomV1R1205
chr10	22164976	22226465	1	loss	chr10	22111825	22381066	monDomV1R1232
chr10	22164976	22226465	1	loss	chr10	22091748	22381066	monDomV1R1242
chr10	22164976	22226465	1	loss	chr10	22111801	22381066	monDomV1R1243
chr10	22164976	22226465	1	loss	chr10	22091748	22381066	monDomV1R1245
chr10	22164976	22226465	1	loss	chr10	22111801	22242531	monDomV1R1269
chr10	22164976	22226465	1	loss	chr10	22111807	22381066	monDomV1R1236
chr10	22164976	22226465	1	loss	chr10	22142798	22353185	ORNANAV1R3253
chr10	22164976	22226465	1	loss	chr10	22142792	22242183	ORNANAV1R3237
chr10	22164976	22226465	1	loss	chr10	22111807	22381066	monDomV1R1240
chr10	22164976	22226465	1	loss	chr10	22111807	22377814	monDomV1R1206
chr10	22164976	22226465	1	loss	chr10	22091733	22484034	monDomV1R1283
chr10	22164976	22226465	1	loss	chr10	22142828	22242549	monDomV1R1268
chr10	22164976	22226465	1	loss	chr10	22091766	22242549	monDomV1R1254
chr10	22164976	22226465	1	loss	chr10	22111801	22484034	monDomV1R1235
chr10	22164976	22226465	1	loss	chr10	22111807	22377814	monDomV1R1204
chr10	22164976	22226465	1	loss	chr10	22142792	22242216	ORNANAV1R3151
chr10	22164976	22226465	1	loss	chr10	22111807	22377814	monDomV1R1211
chr10	22164976	22226465	1	loss	chr10	22091733	22377829	monDomV1R1237
chr10	22164976	22226465	1	loss	chr10	22142796	22592056	ORNANAV1R3028
chr10	22164976	22226465	1	loss	chr10	22111807	22381066	monDomV1R1238
chr10	22164976	22226465	1	loss	chr10	22111827	22283101	monDomV1R1260
chr10	22164976	22226465	1	loss	chr10	22091724	22242543	ORNANAV1R3113
chr10	22164976	22226465	1	loss	chr10	22142846	22377781	ORNANAV1R3130
chr10	22164976	22226465	1	loss	chr10	22091757	22242421	ORNANAV1R3121
chr10	22164976	22226465	1	loss	chr10	22142798	22242201	ORNANAV1R3189
chr10	22164976	22226465	1	loss	chr10	22142816	22242531	monDomV1R1271
chr10	22164976	22226465	1	loss	chr10	22111566	22836315	ORYCUNV1R1545
chr10	22164976	22226465	1	loss	chr10	21824002	22670869	Gm13212
chr10	22164976	22226465	1	loss	chr10	21824440	22702780	Zfp820
chr10	22164976	22226465	1	loss	chr10	21824658	22670860	Zfp980
chr10	22164976	22226465	1	loss	chr10	21935620	23092941	Zfp600
chr10	22164976	22226465	1	loss	chr10	21935626	22645758	Zfp946
chr10	22164976	22226465	1	loss	chr10	21935677	23093293	Gm2381
chr10	22164976	22226465	1	loss	chr10	21990724	22459486	znf41.S
chr10	22164976	22226465	1	loss	chr10	22027966	23092851	Zfp719
chr10	22164976	22226465	1	loss	chr10	21962592	23032005	ZNF701
chr10	22164976	22226465	1	loss	chr10	21962592	22999932	ZNF320
chr10	22164976	22226465	1	loss	chr10	21962592	23143879	ZNF765-ZNF761
chr10	22164976	22226465	1	loss	chr10	21962613	23367978	ZNF585B
chr10	22248167	22273486	1	loss	chr10	22212330	22377499	ORNANAV1R3001
chr10	22248167	22273486	1	loss	chr10	22212330	22377428	ORNANAV1R3105
chr10	22248167	22273486	1	loss	chr10	22182700	22484046	Vmn1r236
chr10	22248167	22273486	1	loss	chr10	22182721	22549731	Vmn1r67
chr10	22248167	22273486	1	loss	chr10	22182736	23052347	Cavporv1r625
chr10	22248167	22273486	1	loss	chr10	22182739	22323935	Vmn1r220
chr10	22248167	22273486	1	loss	chr10	22182739	22323935	Vmn1r217
chr10	22248167	22273486	1	loss	chr10	22182751	22377913	Vmn1r226
chr10	22248167	22273486	1	loss	chr10	22182758	22377853	Cavporv1r685
chr10	22248167	22273486	1	loss	chr10	22182835	22592101	ORNANAV1R3210
chr10	22248167	22273486	1	loss	chr10	22183003	22377829	Vmn1r84
chr10	22248167	22273486	1	loss	chr10	22212216	22579501	FELCATV1R9
chr10	22248167	22273486	1	loss	chr10	22212219	22836253	Vmn1r224
chr10	22248167	22273486	1	loss	chr10	22212225	22378008	ORYCUNV1R1668
chr10	22248167	22273486	1	loss	chr10	22212246	22549722	Vmn1r232
chr10	22248167	22273486	1	loss	chr10	22212464	22377505	ORNANAV1R3034
chr10	22248167	22273486	1	loss	chr10	22241800	23052397	ORYCUNV1R1570
chr10	22248167	22273486	1	loss	chr10	22241802	22377850	Cavporv1r624
chr10	22248167	22273486	1	loss	chr10	22241805	22377988	ORYCUNV1R1544
chr10	22248167	22273486	1	loss	chr10	22241805	22549263	Vmn1r71
chr10	22248167	22273486	1	loss	chr10	22241820	22549728	Vmn1r66
chr10	22248167	22273486	1	loss	chr10	22241820	22836315	ORYCUNV1R1620
chr10	22248167	22273486	1	loss	chr10	22241823	22579435	Cavporv1r637
chr10	22248167	22273486	1	loss	chr10	22242057	22282971	ORNANAV1R3077
chr10	22248167	22273486	1	loss	chr10	22242081	22380858	ORNANAV1R3041
chr10	22248167	22273486	1	loss	chr10	22242090	22380858	ORNANAV1R3072
chr10	22248167	22273486	1	loss	chr10	22242083	22324325	monDomV1R1256
chr10	22287954	22316890	1	loss	chr10	22282464	22380948	ORNANAV1R3256
chr10	22287954	22316890	1	loss	chr10	22282635	22324343	monDomV1R1265
chr10	22287954	22316890	1	loss	chr10	22282347	22592261	Cavporv1r635
chr10	22287954	22316890	1	loss	chr10	22282348	22549797	Cavporv1r636
chr10	22287954	22316890	1	loss	chr10	22282382	22549599	Cavporv1r680
chr10	22287954	22316890	1	loss	chr10	22282455	22579429	Cavporv1r620
chr10	22725611	22852206	1	loss	chr10	22455422	22874757	ORNANAV1R3012
chr10	22725611	22852206	1	loss	chr10	22455429	22874748	ORNANAV1R3248
chr10	22725611	22852206	1	loss	chr10	22660284	22893158	ZNF160
chr10	22725611	22852206	1	loss	chr10	22623452	23032216	ZNF616
chr10	22725611	22852206	1	loss	chr10	22516835	23040585	monDomV1R1214
chr10	22725611	22852206	1	loss	chr10	22490026	23040802	monDomV1R1251
chr10	22725611	22852206	1	loss	chr10	22694840	22891313	Zfp54
chr10	22725611	22852206	1	loss	chr10	22362507	23052390	ORYCUNV1R1647
chr10	22725611	22852206	1	loss	chr10	22362534	23052390	ORYCUNV1R1624
chr10	22725611	22852206	1	loss	chr10	22377073	23052344	ORYCUNV1R1573
chr10	22725611	22852206	1	loss	chr10	22455155	22947022	ORYCUNV1R1600
chr10	22725611	22852206	1	loss	chr10	22455156	22946989	ORYCUNV1R1527
chr10	22725611	22852206	1	loss	chr10	22455156	23040832	ORYCUNV1R1504
chr10	22725611	22852206	1	loss	chr10	22455156	23040832	ORYCUNV1R1560
chr10	22725611	22852206	1	loss	chr10	22455156	23040832	ORYCUNV1R1576
chr10	22725611	22852206	1	loss	chr10	22455159	22959282	ORYCUNV1R1634
chr10	22725611	22852206	1	loss	chr10	22455161	22874979	ORYCUNV1R1502
chr10	22725611	22852206	1	loss	chr10	22455162	22947022	ORYCUNV1R1636
chr10	22725611	22852206	1	loss	chr10	22455165	22947013	ORYCUNV1R1591
chr10	22725611	22852206	1	loss	chr10	22455165	22947022	ORYCUNV1R1642
chr10	22725611	22852206	1	loss	chr10	22455165	22971995	ORYCUNV1R1619
chr10	22725611	22852206	1	loss	chr10	22455168	22971996	ORYCUNV1R1611
chr10	22725611	22852206	1	loss	chr10	22455172	23007643	PONPYGV1R1805
chr10	22725611	22852206	1	loss	chr10	22455183	22898611	ORYCUNV1R1631
chr10	22725611	22852206	1	loss	chr10	22455189	22971987	Cavporv1r617
chr10	22725611	22852206	1	loss	chr10	22455201	22947022	ORYCUNV1R1657
chr10	22725611	22852206	1	loss	chr10	22455317	22874979	ORYCUNV1R1583
chr10	22725611	22852206	1	loss	chr10	22455402	22912306	ORNANAV1R3282
chr10	22725611	22852206	1	loss	chr10	22455402	22912312	ORNANAV1R3100
chr10	22725611	22852206	1	loss	chr10	22455405	22912306	ORNANAV1R3073
chr10	22725611	22852206	1	loss	chr10	22455423	22874685	ORNANAV1R3257
chr10	22725611	22852206	1	loss	chr10	22455423	22874769	ORNANAV1R3273
chr10	22725611	22852206	1	loss	chr10	22455423	22912308	ORNANAV1R3226
chr10	22725611	22852206	1	loss	chr10	22455429	22912306	ORNANAV1R3059
chr10	22725611	22852206	1	loss	chr10	22455450	22874742	ORNANAV1R3178
chr10	22725611	22852206	1	loss	chr10	22455450	22874748	ORNANAV1R3039
chr10	22725611	22852206	1	loss	chr10	22455450	22874865	ORNANAV1R3278
chr10	22725611	22852206	1	loss	chr10	22455465	22912306	ORNANAV1R3269
chr10	22725611	22852206	1	loss	chr10	22471089	22874978	Cavporv1r628
chr10	22725611	22852206	1	loss	chr10	22471114	22874979	ORYCUNV1R1615
chr10	22725611	22852206	1	loss	chr10	22471161	22971825	monDomV1R1294
chr10	22725611	22852206	1	loss	chr10	22471170	22912429	Vmn1r235
chr10	22725611	22852206	1	loss	chr10	22471172	22912429	Vmn1r70
chr10	22725611	22852206	1	loss	chr10	22471382	22874769	ORNANAV1R3042
chr10	22725611	22852206	1	loss	chr10	22489837	22959291	ORYCUNV1R1658
chr10	22725611	22852206	1	loss	chr10	22489843	22947022	FELCATV1R13
chr10	22725611	22852206	1	loss	chr10	22489915	22874979	Vmn1r225
chr10	22725611	22852206	1	loss	chr10	22490017	22971987	Vom1r17
chr10	22725611	22852206	1	loss	chr10	22490020	23007553	monDomV1R1292
chr10	22725611	22852206	1	loss	chr10	22490026	22898482	monDomV1R1286
chr10	22725611	22852206	1	loss	chr10	22490029	22912381	Cavporv1r621
chr10	22725611	22852206	1	loss	chr10	22490038	22912219	monDomV1R1267
chr10	22725611	22852206	1	loss	chr10	22490038	22912219	monDomV1R1266
chr10	22725611	22852206	1	loss	chr10	22490119	22898482	Vmn1r80
chr10	22725611	22852206	1	loss	chr10	22490317	22912218	ORNANAV1R3054
chr10	22725611	22852206	1	loss	chr10	22490323	22874748	ORNANAV1R3207
chr10	22725611	22852206	1	loss	chr10	22490341	22912306	ORNANAV1R3031
chr10	22725611	22852206	1	loss	chr10	22490341	22912306	ORNANAV1R3069
chr10	22725611	22852206	1	loss	chr10	22490353	22874748	ORNANAV1R3044
chr10	22725611	22852206	1	loss	chr10	22490353	22874748	ORNANAV1R3082
chr10	22725611	22852206	1	loss	chr10	22490353	22874748	ORNANAV1R3135
chr10	22725611	22852206	1	loss	chr10	22490353	22874748	ORNANAV1R3190
chr10	22725611	22852206	1	loss	chr10	22490353	22912285	ORNANAV1R3258
chr10	22725611	22852206	1	loss	chr10	22516723	22874688	monDomV1R1290
chr10	22725611	22852206	1	loss	chr10	22516835	22946865	monDomV1R1220
chr10	22725611	22852206	1	loss	chr10	22516841	22912303	ORNANAV1R3126
chr10	22725611	22852206	1	loss	chr10	22516850	22898329	Vmn1r20
chr10	22725611	22852206	1	loss	chr10	22516850	22898329	Vmn1r25
chr10	22725611	22852206	1	loss	chr10	22516850	22898329	Vmn1r27
chr10	22725611	22852206	1	loss	chr10	22516850	22912201	Vmn1r34
chr10	22725611	22852206	1	loss	chr10	22516850	22912201	Vmn1r37
chr10	22725611	22852206	1	loss	chr10	22516850	22912201	Vmn1r36
chr10	22725611	22852206	1	loss	chr10	22516850	22912201	Vmn1r35
chr10	22725611	22852206	1	loss	chr10	22516895	22946763	ORNANAV1R3147
chr10	22725611	22852206	1	loss	chr10	22516895	22946763	ORNANAV1R3204
chr10	22725611	22852206	1	loss	chr10	22638193	23000908	ZNF347
chr10	22725611	22852206	1	loss	chr10	22597260	22891304	Zfp493
chr10	22725611	22852206	1	loss	chr10	22597619	22891304	Zfp456
chr10	22725611	22852206	1	loss	chr10	22638201	23032296	Zfp987
chr10	22725611	22852206	1	loss	chr10	22644051	23032359	LOC100150619
chr10	22725611	22852206	1	loss	chr10	22644084	22999740	zgc:173619
chr10	22725611	22852206	1	loss	chr10	22644708	23032035	zgc:113295
chr10	22725611	22852206	1	loss	chr10	22644720	22999740	znf1174
chr10	22725611	22852206	1	loss	chr10	22644730	23032359	ZNF702P
chr10	22725611	22852206	1	loss	chr10	22694674	22891301	Zfp941
chr10	22725611	22852206	1	loss	chr10	22694836	22891304	LOC680200
chr10	22725611	22852206	1	loss	chr10	22695085	22891313	Zfp985
chr10	22725611	22852206	1	loss	chr10	22490017	23040588	monDomV1R1219
chr10	22725611	22852206	1	loss	chr10	22471134	22912405	monDomV1R1228
chr10	22725611	22852206	1	loss	chr10	22490038	22874721	monDomV1R1261
chr10	22725611	22852206	1	loss	chr10	22516933	22898324	ORNANAV1R3160
chr10	22725611	22852206	1	loss	chr10	22662280	22893167	ZNF611
chr10	22725611	22852206	1	loss	chr10	22490353	22912306	ORNANAV1R3141
chr10	22725611	22852206	1	loss	chr10	22598175	22891311	ZNF730
chr10	22725611	22852206	1	loss	chr10	22471382	22946845	ORNANAV1R3010
chr10	22725611	22852206	1	loss	chr10	22633182	23022736	ZNF578
chr10	22725611	22852206	1	loss	chr10	22694733	22893157	ZNF665
chr10	22725611	22852206	1	loss	chr10	22662708	22893169	ZNF860
chr10	22725611	22852206	1	loss	chr10	22645251	23032191	zf(c2h2)-32
chr10	22725611	22852206	1	loss	chr10	22471638	22874739	ORNANAV1R3220
chr10	22725611	22852206	1	loss	chr10	22471302	22874739	Vom1r90
chr10	22725611	22852206	1	loss	chr10	22516841	22898482	monDomV1R1210
chr10	22725611	22852206	1	loss	chr10	22661929	22893172	ZNF528
chr10	22725611	22852206	1	loss	chr10	22455450	22874865	ORNANAV1R3191
chr10	22725611	22852206	1	loss	chr10	22515830	22912204	ORNANAV1R3212
chr10	22725611	22852206	1	loss	chr10	22490340	22874748	ORNANAV1R3111
chr10	22725611	22852206	1	loss	chr10	22490353	22912306	ORNANAV1R3254
chr10	22725611	22852206	1	loss	chr10	22455465	22912300	ORNANAV1R3158
chr10	22725611	22852206	1	loss	chr10	22644300	23032131	zgc:174890
chr10	22725611	22852206	1	loss	chr10	22455450	22874748	ORNANAV1R3261
chr10	22725611	22852206	1	loss	chr10	22661904	22891301	ZNF285
chr10	22725611	22852206	1	loss	chr10	22471400	22946845	ORNANAV1R3011
chr10	22725611	22852206	1	loss	chr10	22455402	22912278	ORNANAV1R3264
chr10	22725611	22852206	1	loss	chr10	22516841	22874715	ORNANAV1R3251
chr10	22725611	22852206	1	loss	chr10	22490026	22898329	monDomV1R1212
chr10	22725611	22852206	1	loss	chr10	22516850	23040706	ORNANAV1R3007
chr10	22725611	22852206	1	loss	chr10	22644060	22999977	zf(c2h2)-13
chr10	22725611	22852206	1	loss	chr10	22516841	22912304	ORNANAV1R3052
chr10	22725611	22852206	1	loss	chr10	22490317	22912299	ORNANAV1R3234
chr10	22725611	22852206	1	loss	chr10	22471400	22898407	ORNANAV1R3020
chr10	22725611	22852206	1	loss	chr10	22455423	22912225	ORNANAV1R3245
chr10	22725611	22852206	1	loss	chr10	22471290	22874850	ORNANAV1R3198
chr10	22725611	22852206	1	loss	chr10	22638201	23000160	Zfp160
chr10	22725611	22852206	1	loss	chr10	22471380	22912306	ORNANAV1R3065
chr10	22725611	22852206	1	loss	chr10	22642966	23032203	GUSBP10
chr10	22725611	22852206	1	loss	chr10	22662093	22893157	ZNF888
chr10	22725611	22852206	1	loss	chr10	22455449	22874859	ORNANAV1R3131
chr10	22725611	22852206	1	loss	chr10	22516841	22912303	ORNANAV1R3249
chr10	22725611	22852206	1	loss	chr10	22455402	22912189	ORNANAV1R3235
chr10	22725611	22852206	1	loss	chr10	22643976	23032219	Zfp322a
chr10	22725611	22852206	1	loss	chr10	22645512	22999749	LOC582267
chr10	22725611	22852206	1	loss	chr10	22490341	22912306	ORNANAV1R3187
chr10	22725611	22852206	1	loss	chr10	22455450	22874742	ORNANAV1R3132
chr10	22725611	22852206	1	loss	chr10	22471382	22898488	ORNANAV1R3047
chr10	22725611	22852206	1	loss	chr10	22471134	22874688	monDomV1R1241
chr10	22725611	22852206	1	loss	chr10	22694760	22893157	ZNF480
chr10	22725611	22852206	1	loss	chr10	22638201	23052034	ZNF678
chr10	22725611	22852206	1	loss	chr10	22516682	23040764	Vmn1r234
chr10	22725611	22852206	1	loss	chr10	22594062	22891310	ZNF766
chr10	22725611	22852206	1	loss	chr10	22638192	23093087	ZNF816
chr10	22725611	22852206	1	loss	chr10	22643976	23143873	ZNF322
chr10	22725611	22852206	1	loss	chr10	22455160	23119817	Cavporv1r633
chr10	22725611	22852206	1	loss	chr10	22516709	23119623	monDomV1R1273
chr10	22725611	22852206	1	loss	chr10	22516805	23119836	ORYCUNV1R1633
chr10	22725611	22852206	1	loss	chr10	22516817	23097634	monDomV1R1215
chr10	22725611	22852206	1	loss	chr10	22638192	23093268	Zfp53
chr10	22725611	22852206	1	loss	chr10	22638192	23143933	LOC100336984
chr10	22725611	22852206	1	loss	chr10	22638200	23093370	Zfp942
chr10	22725611	22852206	1	loss	chr10	22638201	23093265	Zfp273
chr10	22725611	22852206	1	loss	chr10	22638201	23093361	Rex2
chr10	22725611	22852206	1	loss	chr10	22643988	23415982	Zfp583
chr10	22725611	22852206	1	loss	chr10	22644036	23367984	Zfp442
chr10	22725611	22852206	1	loss	chr10	22644084	23092935	znf973
chr10	22725611	22852206	1	loss	chr10	22644123	23093268	znf1001
chr10	22725611	22852206	1	loss	chr10	22644148	23093087	ZNF137P
chr10	22725611	22852206	1	loss	chr10	22644549	23143594	ZNF876P
chr10	22725611	22852206	1	loss	chr10	22644639	23143711	zgc:165514
chr10	22725611	22852206	1	loss	chr10	22644800	23143849	zgc:113443
chr10	22725611	22852206	1	loss	chr10	22644804	23092853	zgc:174623
chr10	22725611	22852206	1	loss	chr10	22644804	23093358	znf45l
chr10	22725611	22852206	1	loss	chr10	22645215	23143849	znf33a.L
chr10	22725611	22852206	1	loss	chr10	22516726	23119548	monDomV1R1231
chr10	22725611	22852206	1	loss	chr10	22638201	23093295	ZNF486
chr10	22725611	22852206	1	loss	chr10	22516841	23097715	ORNANAV1R3098
chr10	22725611	22852206	1	loss	chr10	22638193	23093281	ZNF677
chr10	22725611	22852206	1	loss	chr10	22490020	23119804	monDomV1R1282
chr10	22725611	22852206	1	loss	chr10	22471380	23097715	ORNANAV1R3128
chr10	22725611	22852206	1	loss	chr10	22638201	23093331	Zfp267
chr10	22725611	22852206	1	loss	chr10	22638201	23143879	ZNF56
chr10	22725611	22852206	1	loss	chr10	22638193	23092965	ZNF836
chr10	22725611	22852206	1	loss	chr10	22516841	23097589	ORNANAV1R3066
chr10	22725611	22852206	1	loss	chr10	22516726	23119548	monDomV1R1239
chr10	22725611	22852206	1	loss	chr10	22638197	23093361	ZNF726
chr10	22725611	22852206	1	loss	chr10	22644390	23143354	Zfp935
chr10	22725611	22852206	1	loss	chr10	22638201	23093361	ZNF880
chr10	22725611	22852206	1	loss	chr10	22644663	23093019	znf1113
chr10	22725611	22852206	1	loss	chr10	22455189	23097808	VN1R4
chr10	22725611	22852206	1	loss	chr10	22644252	23092945	zgc:112977
chr10	23412841	23452628	1	loss	chr10	23366462	23474372	PRKCD
chr10	24309857	24371346	1	loss	chr10	24239619	24559281	Ncr1
chr10	24309857	24371346	1	loss	chr10	24120091	24525417	KIRDL8
chr10	24309857	24371346	1	loss	chr10	24120091	24526202	KIR3DL17
chr10	24309857	24371346	1	loss	chr10	24139510	24463988	Pira6
chr10	24309857	24371346	1	loss	chr10	24139510	24463988	Pira2
chr10	24309857	24371346	1	loss	chr10	24139920	24418218	Lilrc2
chr10	24309857	24371346	1	loss	chr10	24158298	24397396	LILRP2
chr10	24309857	24371346	1	loss	chr10	24158872	24520885	Lilrb4
chr10	24309857	24371346	1	loss	chr10	24174187	24397442	LILRA2
chr10	24309857	24371346	1	loss	chr10	24239817	24464006	LOC407171
chr10	24309857	24371346	1	loss	chr10	24241737	24525417	KIR3DL10
chr10	24309857	24371346	1	loss	chr10	24261540	24525416	KIR2DL3
chr10	24309857	24371346	1	loss	chr10	24261540	24525416	KIR2DL1
chr10	24309857	24371346	1	loss	chr10	24239619	24444781	Lilrb4a
chr10	24309857	24371346	1	loss	chr10	24153839	24520843	KIR3DX1
chr10	24309857	24371346	1	loss	chr10	24291241	24397335	LILRA6
chr10	24309857	24371346	1	loss	chr10	24291183	24464006	LOC100192427
chr10	24309857	24371346	1	loss	chr10	24174200	24444781	Lilr4b
chr10	24309857	24371346	1	loss	chr10	24193051	24464405	LILRA1
chr10	24309857	24371346	1	loss	chr10	24174187	24446175	LILRA3
chr10	24309857	24371346	1	loss	chr10	24120091	24525417	KIR3DH
chr10	24309857	24371346	1	loss	chr10	24139140	24464181	LILRAB
chr10	24309857	24371346	1	loss	chr10	24174187	24451778	LILRB2
chr10	24309857	24371346	1	loss	chr10	24120657	24375132	KIR3DL0
chr10	24309857	24371346	1	loss	chr10	24292098	24520879	Kir3dl1
chr10	24309857	24371346	1	loss	chr10	24139140	24375240	LILRB1
chr10	24309857	24371346	1	loss	chr10	24095544	24418205	Lilra5
chr10	24309857	24371346	1	loss	chr10	24095585	24463988	Gm14548
chr10	24309857	24371346	1	loss	chr10	24095585	24463988	Pira11
chr10	24309857	24371346	1	loss	chr10	24095585	24463988	Pira4
chr10	24309857	24371346	1	loss	chr10	24095585	24463988	Pira7
chr10	24309857	24371346	1	loss	chr10	24068872	24463988	Pira1
chr10	24309857	24371346	1	loss	chr10	24095347	24418441	LILRA4
chr10	24309857	24371346	1	loss	chr10	24095766	24463988	Lilrb3l
chr10	24309857	24371346	1	loss	chr10	24095767	24371436	Lilrb3a
chr10	24309857	24371346	1	loss	chr10	24080492	24463979	FCAR
chr10	24309857	24371346	1	loss	chr10	24095767	24371436	Lilrb3b
chr10	26024315	26042400	3	gain	chr10	26022812	26057600	Olr1389
chr10	26024315	26042400	3	gain	chr10	25953141	26174534	Zfp707
chr10	26024315	26042400	3	gain	chr10	25953772	26178637	ZSCAN1
chr10	26024315	26042400	3	gain	chr10	25959329	26178574	ZNF444
chr10	26024315	26042400	3	gain	chr10	26022821	26146918	Olfr1375
chr10	26024315	26042400	3	gain	chr10	26022821	26146918	Olfr54
chr10	26024315	26042400	3	gain	chr10	25913089	26574641	ZSCAN5C
chr10	26024315	26042400	3	gain	chr10	25893060	27163039	ZNF823
chr10	26024315	26042400	3	gain	chr10	25685464	27398089	znf208.L
chr10	26024315	26042400	3	gain	chr10	25784073	26800455	Zfp334
chr10	26024315	26042400	3	gain	chr10	25913032	26574292	znf33b
chr10	26024315	26042400	3	gain	chr10	25935652	26607557	Zfp1
chr10	26024315	26042400	3	gain	chr10	25861117	26574292	LOC100135213
chr10	27217925	27243244	1	loss	chr10	26853624	27257552	Zfp772
chr10	27217925	27243244	1	loss	chr10	27074568	27257468	Zfp954
chr10	27217925	27243244	1	loss	chr10	26625000	27259081	ZNF530
chr10	27217925	27243244	1	loss	chr10	27016378	27879247	ZNF773
chr10	27217925	27243244	1	loss	chr10	27071994	27933383	ZNF776
chr10	27217925	27243244	1	loss	chr10	26798287	27448750	ZNF17
chr10	27217925	27243244	1	loss	chr10	26868095	28086346	ZNF135
chr10	27217925	27243244	1	loss	chr10	27108083	27329179	zgc:162962
chr10	27217925	27243244	1	loss	chr10	26849582	27398056	ZNF419
chr10	27217925	27243244	1	loss	chr10	26921199	27850959	ZNF416
chr10	27217925	27243244	1	loss	chr10	26922079	27524314	ZNF587
chr10	27217925	27243244	1	loss	chr10	27057853	27674329	monDomV1R1248
chr10	27217925	27243244	1	loss	chr10	26779071	28486137	ZNF549
chr10	27217925	27243244	1	loss	chr10	27076939	27879023	znf865
chr10	27217925	27243244	1	loss	chr10	26531036	28019709	znf268.S
chr10	27217925	27243244	1	loss	chr10	26574085	27303229	znf568
chr10	27217925	27243244	1	loss	chr10	26574187	27328130	si:ch211-207i20.2
chr10	27217925	27243244	1	loss	chr10	26607542	27303565	znf1068
chr10	27217925	27243244	1	loss	chr10	26607707	27448672	zgc:162971
chr10	27217925	27243244	1	loss	chr10	26608493	27302724	si:ch73-299h12.6
chr10	27217925	27243244	1	loss	chr10	26624986	27328656	LOC100124497
chr10	27217925	27243244	1	loss	chr10	26625001	27448393	Zfp984
chr10	27217925	27243244	1	loss	chr10	26625010	28379353	Zfp658
chr10	27217925	27243244	1	loss	chr10	26688810	27448798	zgc:162948
chr10	27217925	27243244	1	loss	chr10	26815810	27981754	ZNF552
chr10	27217925	27243244	1	loss	chr10	26815810	28019946	LOC509810
chr10	27217925	27243244	1	loss	chr10	26815829	27328403	2810047C21Rik1
chr10	27217925	27243244	1	loss	chr10	26817667	27448672	zgc:174690
chr10	27217925	27243244	1	loss	chr10	26853631	28379149	znf71.L
chr10	27217925	27243244	1	loss	chr10	26885502	27471247	Vmn1r82
chr10	27217925	27243244	1	loss	chr10	26921933	28499284	ZNF749
chr10	27217925	27243244	1	loss	chr10	26922071	27540449	zgc:113336
chr10	27217925	27243244	1	loss	chr10	26934043	27471054	Vmn1r76
chr10	27217925	27243244	1	loss	chr10	26934043	27471220	Vmn1r72
chr10	27217925	27243244	1	loss	chr10	26934076	27471068	Vmn1r74
chr10	27217925	27243244	1	loss	chr10	26934079	27471068	Vmn1r2
chr10	27217925	27243244	1	loss	chr10	26956596	27340512	FELCATV1R4
chr10	27217925	27243244	1	loss	chr10	26956596	27389722	ORYCUNV1R1643
chr10	27217925	27243244	1	loss	chr10	27019884	27878948	Zfp773
chr10	27217925	27243244	1	loss	chr10	27074564	28020276	Zfp418
chr10	27217925	27243244	1	loss	chr10	27162242	28173195	znf180
chr10	27217925	27243244	1	loss	chr10	27172523	28296821	zgc:171220
chr10	27217925	27243244	1	loss	chr10	26686249	27449265	ZNF584
chr10	27217925	27243244	1	loss	chr10	26625001	28019866	ZNF418
chr10	27217925	27243244	1	loss	chr10	26625010	27355065	ZNF586
chr10	27217925	27243244	1	loss	chr10	26839529	28522139	ZNF304
chr10	27217925	27243244	1	loss	chr10	27162911	28522136	ZNF548
chr10	27217925	27243244	1	loss	chr10	26981513	27894966	ZNF551
chr10	27217925	27243244	1	loss	chr10	26981537	28014167	ZNF211
chr10	27217925	27243244	1	loss	chr10	26815810	27450502	ZNF154
chr10	27217925	27243244	1	loss	chr10	26849686	28473218	ZIK1
chr10	27217925	27243244	1	loss	chr10	26891730	27524314	ZNF417
chr10	27217925	27243244	1	loss	chr10	27162224	28364112	Zfp819
chr10	27217925	27243244	1	loss	chr10	26956638	27340224	monDomV1R1222
chr10	27217925	27243244	1	loss	chr10	26815801	28021942	ZNF814
chr10	27217925	27243244	1	loss	chr10	26849695	27399090	ZNF792
chr10	27217925	27243244	1	loss	chr10	26686207	27398431	ZNF671
chr10	27217925	27243244	1	loss	chr10	26666870	27983560	ZNF772
chr10	27217925	27243244	1	loss	chr10	27047588	28020597	Zfp551
chr10	27217925	27243244	1	loss	chr10	27088670	27340495	FELCATV1R10
chr10	27217925	27243244	1	loss	chr10	26573696	27931562	ZNF16
chr10	27217925	27243244	1	loss	chr10	26774268	27328728	ZNF547
chr10	27217925	27243244	1	loss	chr10	26922692	28522139	LOC512684
chr10	27217925	27243244	1	loss	chr10	26854206	27448237	Zfp978
chr10	27217925	27243244	1	loss	chr10	26646143	27982170	zgc:174574
chr10	32751935	32853211	1	loss	chr10	32683906	32940498	MEI4
chr10	52819051	52826285	4	gain	chr10	52606806	52919368	ASCC3
chr10	52819051	52826285	4	gain	chr10	52684252	52839748	mug81
chr10	52819051	52826285	4	gain	chr10	52687563	52839748	AGOS_ABR142W
chr10	52819051	52826285	4	gain	chr10	52687491	52839775	MAF19.14;
chr10	52819051	52826285	4	gain	chr10	52634747	52839778	Y54E2A.4
chr10	52819051	52826285	4	gain	chr10	52607524	52839778	obe
chr10	52819051	52826285	4	gain	chr10	52687563	52839748	SLH1
chr10	52819051	52826285	4	gain	chr10	52706248	52839697	T24P15.18;
chr10	66162164	66173015	4	gain	chr10	66158852	66193625	Calhm6
chr11	21430725	21452427	3	gain	chr11	21416439	21467663	V15
chr11	21430725	21452427	3	gain	chr11	21429041	21467689	KRT33A
chr11	21430725	21452427	3	gain	chr11	21416480	21454960	LOC618455
chr11	21430725	21452427	3	gain	chr11	21429045	21454959	KRT33B
chr11	21430725	21452427	3	gain	chr11	21429045	21467663	KRT31
chr11	21430725	21452427	3	gain	chr11	21429071	21467579	Krt34
chr11	21430725	21452427	3	gain	chr11	21429169	21467336	KRT32
chr11	21430725	21452427	3	gain	chr11	21416450	21468118	K33
chr11	21430725	21452427	3	gain	chr11	21416480	21454950	LOC100526782
chr11	21430725	21452427	3	gain	chr11	21429045	21467663	LOC100861381
chr11	21430725	21452427	3	gain	chr11	21318664	21915004	KRT9
chr11	21430725	21452427	3	gain	chr11	21318662	21855971	krt18
chr11	21430725	21452427	3	gain	chr11	21268165	21844986	krt20.L
chr11	21430725	21452427	3	gain	chr11	21223879	21843608	krt95
chr11	21430725	21452427	3	gain	chr11	21232941	21855974	cyt1l
chr11	21430725	21452427	3	gain	chr11	21246046	21908761	LOC100337544
chr11	21430725	21452427	3	gain	chr11	21327921	21770435	krt15.2.L
chr11	21430725	21452427	3	gain	chr11	21328047	21855887	LOC100158585
chr11	21430725	21452427	3	gain	chr11	21355317	21772050	krt36
chr11	21430725	21452427	3	gain	chr11	21223882	21844986	krt70
chr11	21430725	21452427	3	gain	chr11	21327921	22006948	krt15
chr11	21430725	21452427	3	gain	chr11	21268165	22007788	krt12.5.S
chr11	21430725	21452427	3	gain	chr11	21246055	21844962	krt96
chr11	21430725	21452427	3	gain	chr11	21223882	21844998	krt70.S
chr11	21430725	21452427	3	gain	chr11	21223877	21855971	krt1-c5
chr11	21430725	21452427	3	gain	chr11	21328047	21855980	k13
chr11	21430725	21452427	3	gain	chr11	21232941	22007779	krt97
chr11	21430725	21452427	3	gain	chr11	21327927	21803534	krt91
chr11	21430725	21452427	3	gain	chr11	21286566	21909383	Lor
chr11	21430725	21452427	3	gain	chr11	21268170	21845001	KRT40
chr11	21430725	21452427	3	gain	chr11	21232887	21855965	krt51.L
chr11	21430725	21452427	3	gain	chr11	21328102	22007782	krtt1c19e
chr11	21430725	21452427	3	gain	chr11	21328050	21855971	krt55.L
chr11	21430725	21452427	3	gain	chr11	21223843	21857276	krt12.2.S
chr11	21430725	21452427	3	gain	chr11	21318664	22007782	krt17
chr11	21430725	21452427	3	gain	chr11	21374415	21844965	krt92
chr11	21893701	21900935	4	gain	chr11	21889895	22006954	krt55
chr11	21893701	21900935	4	gain	chr11	21889898	22006948	Krt13
chr11	21893701	21900935	4	gain	chr11	21889982	22017533	KRT16P3
chr11	21893701	21900935	4	gain	chr11	21889982	22017533	KRT16P1
chr11	21893701	21900935	4	gain	chr11	21890021	22007791	LOC549413
chr11	21893701	21900935	4	gain	chr11	21889929	22006957	krt12.6.S
chr11	21893701	21900935	4	gain	chr11	21890057	21915064	TwdlT
chr11	21893701	21900935	4	gain	chr11	21889985	21906134	CG4038
chr11	21893701	21900935	4	gain	chr11	21890075	21909302	CPG15
chr11	21893701	21900935	4	gain	chr11	21889965	22007788	krt12.4.L
chr11	21893701	21900935	4	gain	chr11	21889690	21909923	Krt10
chr11	21893701	21900935	4	gain	chr11	21889883	21906134	AT3G23450
chr11	21893701	21900935	4	gain	chr11	21889958	22007803	krt12.5
chr11	21893701	21900935	4	gain	chr11	21889921	21906054	CG15870
chr11	21893701	21900935	4	gain	chr11	21889931	21909389	KRT1
chr11	21893701	21900935	4	gain	chr11	21889883	22007779	LOC397864
chr11	21893701	21900935	4	gain	chr11	21893315	21909389	LOC106106584
chr11	21893701	21900935	4	gain	chr11	21890075	21905987	LOC725089
chr11	21893701	21900935	4	gain	chr11	21889770	21906127	Krt2
chr11	21893701	21900935	4	gain	chr11	21893318	21914930	CG14191
chr11	21893701	21900935	4	gain	chr11	21837904	22006951	e7
chr11	21893701	21900935	4	gain	chr11	21837907	22007779	k1c20
chr11	21893701	21900935	4	gain	chr11	21838012	22006951	k1c18
chr11	21893701	21900935	4	gain	chr11	21852340	22006942	krt94
chr11	21893701	21900935	4	gain	chr11	21838012	22006951	si:ch211-243g18.2
chr11	21893701	21900935	4	gain	chr11	21793155	22006951	krt98
chr11	21893701	21900935	4	gain	chr11	21837904	22005733	LOC100136778
chr11	21893701	21900935	4	gain	chr11	21837904	21940772	cki
chr11	21893701	21900935	4	gain	chr11	21793155	22007788	krt99
chr11	21893701	21900935	4	gain	chr11	21877817	21909079	TMEM99
chr11	21893701	21900935	4	gain	chr11	21811547	22132572	Mir466d
chr11	21893701	21900935	4	gain	chr11	21793149	22047091	krt18.1.S
chr11	21893701	21900935	4	gain	chr11	21793143	22047091	krt18.1
chr11	21893701	21900935	4	gain	chr11	21837904	22047088	krt18a.1
chr11	31619814	31666835	1	loss	chr11	31606741	31667120	TRIM25
chr11	42025923	42036774	4	gain	chr11	41869558	42215841	LGALS9
chr11	42025923	42036774	4	gain	chr11	41869534	42215483	LGALS9C
chr11	42025923	42036774	4	gain	chr11	41869534	42215483	LGALS9B
chr11	42025923	42036774	4	gain	chr11	41878707	42215243	Lgals5
chr11	42170603	42185071	4	gain	chr11	42170142	42253961	NOS2
chr11	42170603	42185071	4	gain	chr11	42170142	42222621	NOS2P3
chr11	61029641	61036875	19	gain	chr11	60977438	61122733	MPRIP
chr11	61029641	61036875	19	gain	chr11	60714853	61243444	AGOS_ADR037W
chr12	12833116	13249071	3	gain	chr12	12674831	13336691	or2-a
chr12	12833116	13249071	3	gain	chr12	12674831	13336703	or1s1.L
chr12	13484176	13997790	3	gain	chr12	13477851	14780457	LOC100497107.L
chr12	14677786	14699488	6	gain	chr12	13524468	14998831	OLFR4
chr12	14677786	14699488	6	gain	chr12	14245701	14857503	or11l1.L
chr12	14677786	14699488	6	gain	chr12	14560759	14989564	LOC100494248.L
chr12	14677786	14699488	6	gain	chr12	14643842	15449707	Olfr1387
chr12	14677786	14699488	6	gain	chr12	14672597	15812972	Olfr291
chr12	14677786	14699488	6	gain	chr12	14672597	15812972	Olfr290
chr12	14677786	14699488	6	gain	chr12	14643815	15027550	OR5D14
chr12	14677786	14699488	6	gain	chr12	14643842	15027538	Olfr1163
chr12	14677786	14699488	6	gain	chr12	14672570	15038533	Olfr1164
chr12	14677786	14699488	6	gain	chr12	14643842	15027541	Olfr1162
chr12	14677786	14699488	6	gain	chr12	14635637	15038380	Olfr298
chr12	14677786	14699488	6	gain	chr12	14330224	14924881	Olr1431
chr12	14677786	14699488	6	gain	chr12	14643854	15038377	Olr1393
chr12	14677786	14699488	6	gain	chr12	14643854	14902079	OR4C15
chr12	16569477	16887773	1	loss	chr12	16537691	16918782	Olfr1233
chr12	16569477	16887773	1	loss	chr12	16401252	17891284	Olfr1383
chr12	16569477	16887773	1	loss	chr12	16537719	16918779	Olfr1188
chr12	16569477	16887773	1	loss	chr12	16519632	17080752	Olfr1392
chr12	16569477	16887773	1	loss	chr12	16108933	17019438	Olr1397
chr12	16569477	16887773	1	loss	chr12	16537712	16918780	Olr696
chr12	16569477	16887773	1	loss	chr12	16519632	17153435	Olr1388
chr12	16569477	16887773	1	loss	chr12	16519632	16981117	OR2Y1
chr12	17155431	17224154	5	gain	chr12	17108311	17566455	Olfr48
chr12	17155431	17224154	5	gain	chr12	17073032	17469921	Olfr307
chr12	17155431	17224154	5	gain	chr12	17114909	17426344	Olfr1325
chr12	17155431	17224154	5	gain	chr12	17108311	17566453	Olr721
chr12	17224154	17325430	3	gain	chr12	17183640	17469927	OR8U1
chr12	17224154	17325430	3	gain	chr12	17215107	17658364	Olfr1249
chr12	17224154	17325430	3	gain	chr12	17183605	17469918	OLFR6
chr12	17224154	17325430	3	gain	chr12	17183461	17852316	OR8D4
chr12	18251382	18403296	5	gain	chr12	18087438	18777293	OR4X1
chr12	18978399	19137547	1	loss	chr12	18877031	19503682	Olfr1388
chr12	18978399	19137547	1	loss	chr12	18877031	19503811	Olfr1391
chr12	18978399	19137547	1	loss	chr12	18943615	19333677	Olr1399
chr12	18978399	19137547	1	loss	chr12	18819867	19154100	Olfr1382
chr12	18978399	19137547	1	loss	chr12	18678196	19154100	Olr1395
chr12	18978399	19137547	1	loss	chr12	18864026	19340697	Olr735
chr12	18978399	19137547	1	loss	chr12	18620377	19504200	Olr20
chr12	18978399	19137547	1	loss	chr12	18689849	19154100	Olr1387
chr12	21000302	21018387	6	gain	chr12	20986408	21064225	SLC43A3
chr12	21000302	21018387	6	gain	chr12	20987656	21064207	slc43a3a
chr12	21000302	21018387	6	gain	chr12	20868361	21278648	zdhhc5a
chr12	21000302	21018387	6	gain	chr12	20816732	21020867	Mbp2
chr12	21000302	21018387	6	gain	chr12	20564092	21021423	PRG2
chr12	21000302	21018387	6	gain	chr12	20630447	21020861	Large
chr12	22993269	23036673	34	gain	chr12	22960705	23189099	or103-3
chr12	28201749	28418769	1	loss	chr12	27926147	28500351	LOC100274662
chr12	33041295	33062997	26	gain	chr12	33033297	33063632	CTTN
chr12	34719583	34824476	8	gain	chr12	34670733	34970375	KCNQ
chr12	34719583	34824476	8	gain	chr12	34670325	35045207	Kcnq1
chr12	34719583	34824476	8	gain	chr12	34670745	34970384	kqt-3
chr12	34719583	34824476	8	gain	chr12	34670673	35045176	kcnq1.L
chr12	34719583	34824476	8	gain	chr12	34670673	34970384	kcnq1.1
chr13	2716367	2889983	1	loss	chr13	2692624	3636753	SDK1
chr13	6720386	6724003	4	gain	chr13	6633298	6854009	PDAP1
chr13	7121873	7136341	4	gain	chr13	7040481	7246995	CYP3A37
chr13	7121873	7136341	4	gain	chr13	7040481	7168004	cyp3a65
chr13	7121873	7136341	4	gain	chr13	7036256	7170654	CYP3A39
chr13	7121873	7136341	4	gain	chr13	7036301	7325036	CYP3A4
chr13	7121873	7136341	4	gain	chr13	7036307	7170548	CYP3A22
chr13	7121873	7136341	4	gain	chr13	7040475	7249400	Cyp3a59
chr13	7121873	7136341	4	gain	chr13	7040475	7249415	Cyp3a25
chr13	7121873	7136341	4	gain	chr13	7042694	7167998	cyp3a
chr13	7121873	7136341	4	gain	chr13	7036300	7324997	CYP3A24
chr13	7121873	7136341	4	gain	chr13	7040475	7170551	Cyp3a11
chr13	7121873	7136341	4	gain	chr13	7040475	7249607	Cyp3a41a
chr13	7121873	7136341	4	gain	chr13	7042691	7168004	cyp3a40
chr13	7121873	7136341	4	gain	chr13	7040475	7249607	Cyp3a41b
chr13	7121873	7136341	4	gain	chr13	7042694	7168004	LOC105940029
chr13	7121873	7136341	4	gain	chr13	7040474	7324973	Cyp3a23/3a1
chr13	7121873	7136341	4	gain	chr13	7042691	7246995	cyp3c4
chr13	7121873	7136341	4	gain	chr13	7036268	7413809	CYP3A46
chr13	7121873	7136341	4	gain	chr13	7036294	7492543	CYP3A26
chr13	7121873	7136341	4	gain	chr13	7036306	7531891	CYP3A5
chr13	7121873	7136341	4	gain	chr13	7040475	7410823	cyp3c3
chr13	7121873	7136341	4	gain	chr13	7036322	7490100	Cyp3a18
chr13	7121873	7136341	4	gain	chr13	7036303	7531787	Cyp3a9
chr13	7121873	7136341	4	gain	chr13	7036268	7413798	CYP3A29
chr13	7121873	7136341	4	gain	chr13	7036304	7413418	Cyp3a13
chr13	7121873	7136341	4	gain	chr13	7042694	7490109	LOC103185125
chr13	7121873	7136341	4	gain	chr13	7036294	7492531	CYP3A131
chr13	7121873	7136341	4	gain	chr13	7040481	7410823	cyp3c1
chr13	7121873	7136341	4	gain	chr13	7040499	7410820	LOC100494419.L
chr13	7121873	7136341	4	gain	chr13	7040505	7490109	LOC108718493
chr13	7121873	7136341	4	gain	chr13	7036294	7492480	CYP3A12
chr13	7121873	7136341	4	gain	chr13	7040475	7410827	Cyp3a57
chr13	7696976	7704210	6	gain	chr13	7680028	7725298	Vom2r5
chr13	7696976	7704210	6	gain	chr13	7676313	7725328	Vom2r57
chr13	7696976	7704210	6	gain	chr13	7680028	7725334	Vmn2r8
chr13	7696976	7704210	6	gain	chr13	7679736	7725334	Vmn2r9
chr13	7696976	7704210	6	gain	chr13	7690621	7725298	Vmn2r116
chr13	7696976	7704210	6	gain	chr13	7679655	7725298	Vmn2r84
chr13	7696976	7704210	6	gain	chr13	7690621	7725352	VN2R650
chr13	7696976	7704210	6	gain	chr13	7679655	7725298	Vmn2r14
chr13	7696976	7704210	6	gain	chr13	7676316	7725332	VN2R584
chr13	7696976	7704210	6	gain	chr13	7676319	7725331	VN2R560
chr13	7696976	7704210	6	gain	chr13	7676305	7725260	Vmn2r83
chr13	7696976	7704210	6	gain	chr13	7676316	7725332	VN2R585
chr13	7696976	7704210	6	gain	chr13	7679655	7725332	VN2R583
chr13	7696976	7704210	6	gain	chr13	7680028	7725298	Vom2r69
chr13	7696976	7704210	6	gain	chr13	7676316	7725332	VN2R588
chr13	7696976	7704210	6	gain	chr13	7676313	7725295	Vom2r32
chr13	7696976	7704210	6	gain	chr13	7676316	7725332	VN2R570
chr13	7696976	7704210	6	gain	chr13	7676316	7725332	VN2R566
chr13	7696976	7704210	6	gain	chr13	7679736	7725298	Vom2r71
chr13	7696976	7704210	6	gain	chr13	7676316	7725332	VN2R600
chr13	7696976	7704210	6	gain	chr13	7680028	7725298	Vmn2r123
chr13	7696976	7704210	6	gain	chr13	7680028	7725298	Vmn2r-ps159
chr13	7696976	7704210	6	gain	chr13	7680028	7725328	Vom2r56
chr13	7696976	7704210	6	gain	chr13	7676316	7725332	VN2R565
chr13	7696976	7704210	6	gain	chr13	7680028	7725301	Vmn2r10
chr13	7696976	7704210	6	gain	chr13	7679655	7725332	VN2R568
chr13	7696976	7704210	6	gain	chr13	7676316	7725332	VN2R577
chr13	7696976	7704210	6	gain	chr13	7676316	7725332	VN2R604
chr13	7696976	7704210	6	gain	chr13	7676316	7725332	VN2R603
chr13	7696976	7704210	6	gain	chr13	7676310	7725331	VN2R539
chr13	7696976	7704210	6	gain	chr13	7679745	7725358	VN2R645
chr13	7696976	7704210	6	gain	chr13	7679655	7725331	VN2R553
chr13	7696976	7704210	6	gain	chr13	7676316	7725332	VN2R572
chr13	7696976	7704210	6	gain	chr13	7679682	7725295	Vom2r31
chr13	7696976	7704210	6	gain	chr13	7679736	7725334	Vmn2r11
chr13	7696976	7704210	6	gain	chr13	7679667	7725328	Vmn2r17
chr13	7696976	7704210	6	gain	chr13	7679697	7725328	Vmn2r90
chr13	7696976	7704210	6	gain	chr13	7676471	7725334	Vom2r79
chr13	7696976	7704210	6	gain	chr13	7676319	7725328	Vmn2r126
chr13	7696976	7704210	6	gain	chr13	7676316	7725332	VN2R591
chr13	7696976	7704210	6	gain	chr13	7676316	7725299	VN2R606
chr13	7696976	7704210	6	gain	chr13	7679655	7725298	Vom2r67
chr13	7696976	7704210	6	gain	chr13	7680028	7725298	Gm14496
chr13	7696976	7704210	6	gain	chr13	7679935	7725298	Vom2r68
chr13	7696976	7704210	6	gain	chr13	7679655	7725301	Vmn2r13
chr13	7696976	7704210	6	gain	chr13	7676316	7725332	VN2R567
chr13	7696976	7704210	6	gain	chr13	7676316	7725332	VN2R607
chr13	7696976	7704210	6	gain	chr13	7681438	7725331	VN2R541
chr13	7696976	7704210	6	gain	chr13	7676340	7725361	VN2R514
chr13	7696976	7704210	6	gain	chr13	7676319	7725328	Vmn2r62
chr13	7696976	7704210	6	gain	chr13	7679655	7725298	Vmn2r85
chr13	7696976	7704210	6	gain	chr13	7681438	7725299	VN2R563
chr13	7696976	7704210	6	gain	chr13	7676316	7725332	VN2R599
chr13	7696976	7704210	6	gain	chr13	7676316	7725332	VN2R571
chr13	7696976	7704210	6	gain	chr13	7676319	7725331	VN2R552
chr13	7696976	7704210	6	gain	chr13	7679655	7725298	Vmn2r86
chr13	7696976	7704210	6	gain	chr13	7681441	7725299	VN2R575
chr13	7696976	7704210	6	gain	chr13	7681438	7725332	VN2R590
chr13	7696976	7704210	6	gain	chr13	7676316	7725332	VN2R589
chr13	7696976	7704210	6	gain	chr13	7690621	7725298	Vom2r49
chr13	7696976	7704210	6	gain	chr13	7676310	7744963	VN2R537
chr13	7696976	7704210	6	gain	chr13	7679655	7744971	Vmn2r15
chr13	7696976	7704210	6	gain	chr13	7679655	7744971	Vmn2r82
chr13	7696976	7704210	6	gain	chr13	7680028	7744971	Vmn2r89
chr13	7696976	7704210	6	gain	chr13	7679724	7744970	VN2R640
chr13	7696976	7704210	6	gain	chr13	7676310	7744965	Vom2r38
chr13	7696976	7704210	6	gain	chr13	7679687	7744971	Vom2r29
chr13	7696976	7704210	6	gain	chr13	7690621	7744867	VN2R643
chr13	7696976	7704210	6	gain	chr13	7681438	7744866	VN2R554
chr13	7696976	7704210	6	gain	chr13	7676310	7744867	VN2R614
chr13	7696976	7704210	6	gain	chr13	7679736	7744971	Vmn2r16
chr13	7696976	7704210	6	gain	chr13	7679685	7744971	Vom2r25
chr13	7696976	7704210	6	gain	chr13	7676426	7744963	VN2R516
chr13	7696976	7704210	6	gain	chr13	7681438	7744867	VN2R555
chr13	7696976	7704210	6	gain	chr13	7679724	7744970	VN2R648
chr13	7696976	7704210	6	gain	chr13	7679745	7744971	Vom2r53
chr13	7696976	7704210	6	gain	chr13	7679724	7744971	VN2R635
chr13	7696976	7704210	6	gain	chr13	7680014	7744971	Vmn2r108
chr13	7696976	7704210	6	gain	chr13	7680014	7744971	Vmn2r109
chr13	7696976	7704210	6	gain	chr13	7690621	7744970	VN2R632
chr13	7696976	7704210	6	gain	chr13	7679724	7744970	VN2R621
chr13	7696976	7704210	6	gain	chr13	7679724	7744970	VN2R625
chr13	7696976	7704210	6	gain	chr13	7679655	7744971	Vmn2r87
chr13	7696976	7704210	6	gain	chr13	7676319	7744964	Vmn2r63
chr13	7696976	7704210	6	gain	chr13	7679724	7744967	VN2R639
chr13	7696976	7704210	6	gain	chr13	7679745	7744970	VN2R644
chr13	7696976	7704210	6	gain	chr13	7679655	7744971	Vmn2r81
chr13	7696976	7704210	6	gain	chr13	7680028	7744971	Vmn2r88
chr13	9158244	9161861	4	gain	chr13	9157868	9277073	MUC3A
chr13	9158244	9161861	4	gain	chr13	9051717	9367557	Ephb6
chr13	18508189	18515423	4	gain	chr13	18496307	18667539	TPST1
chr13	18508189	18515423	4	gain	chr13	18496308	18629131	tpst1.L
chr13	18508189	18515423	4	gain	chr13	18336010	18610449	TTC14
chr13	22819653	22891993	4	gain	chr13	22795745	22938295	HS3ST4
chr13	22819653	22891993	4	gain	chr13	22797486	22937302	hst-3.2
chr13	26009847	26020698	3	gain	chr13	25976594	26502282	ACSM6
chr13	26009847	26020698	3	gain	chr13	25978623	26574045	ACSM5
chr13	26009847	26020698	3	gain	chr13	25976396	26578129	ACSM4
chr13	26324526	26331760	4	gain	chr13	26309824	26338394	PDILT
chr13	26324526	26331760	4	gain	chr13	26246686	26575898	acsm3.L
chr13	26324526	26331760	4	gain	chr13	26276688	26599148	Eri2
chr13	26324526	26331760	4	gain	chr13	26123378	26592081	Acsm3
chr13	26324526	26331760	4	gain	chr13	26148808	26635246	REXO5
chr13	26324526	26331760	4	gain	chr13	26190341	26727513	Acsm2
chr13	28697278	28791320	1	loss	chr13	28635792	28793854	VPS35L
chr13	28697278	28791320	1	loss	chr13	28635974	28793851	DKFZP469O091
chr13	41277204	41306140	0	loss	chr13	41152201	41349205	xepsin.L
chr13	41277204	41306140	0	loss	chr13	41165498	41346785	prss36
chr13	41277204	41306140	0	loss	chr13	41174978	41380765	Prss48
chr13	43389532	43393149	5	gain	chr13	43168075	43537254	RHBDL1
chr13	43389532	43393149	5	gain	chr13	43218605	43443471	RAB40C
chr13	43389532	43393149	5	gain	chr13	43314025	43402164	RAB11FIP3
chr13	43389532	43393149	5	gain	chr13	43133276	43401983	METRN
chr14	3092535	3135939	3	gain	chr14	2893944	3177367	VN2R506
chr14	3092535	3135939	3	gain	chr14	2899829	3177367	VN2R551
chr14	3092535	3135939	3	gain	chr14	2893917	3177367	VN2R543
chr14	3092535	3135939	3	gain	chr14	2893917	3177367	VN2R544
chr14	3092535	3135939	3	gain	chr14	2894010	3177368	VN2R610
chr14	3092535	3135939	3	gain	chr14	2893917	3177358	VN2R624
chr14	3092535	3135939	3	gain	chr14	2894063	3177358	VN2R623
chr14	3092535	3135939	3	gain	chr14	2899829	3177367	VN2R558
chr14	3092535	3135939	3	gain	chr14	2900169	3177367	VN2R556
chr14	3092535	3135939	3	gain	chr14	2894081	3177368	VN2R613
chr14	3092535	3135939	3	gain	chr14	2893917	3177346	VN2R594
chr14	3092535	3135939	3	gain	chr14	2893917	3177275	VN2R530
chr14	3092535	3135939	3	gain	chr14	2894074	3177358	VN2R629
chr14	3092535	3135939	3	gain	chr14	2893917	3177340	VN2R593
chr14	3092535	3135939	3	gain	chr14	2893917	3177280	VN2R527
chr14	3092535	3135939	3	gain	chr14	2893917	3177374	VN2R528
chr14	3092535	3135939	3	gain	chr14	2894010	3171925	VN2R598
chr14	3092535	3135939	3	gain	chr14	2893917	3177374	VN2R550
chr14	3092535	3135939	3	gain	chr14	2894604	3177364	VN2R501
chr14	3092535	3135939	3	gain	chr14	2894301	3177358	VN2R619
chr14	3092535	3135939	3	gain	chr14	2900202	3177367	VN2R557
chr14	3092535	3135939	3	gain	chr14	2893917	3177374	VN2R519
chr14	3092535	3135939	3	gain	chr14	2893917	3177358	VN2R627
chr14	18699890	18703507	5	gain	chr14	18680876	18714590	Pwwp2a
chr14	93423493	93434344	4	gain	chr14	93418701	93593359	Olr1400
chr14	93423493	93434344	4	gain	chr14	93418701	93627438	Olfr1372-ps1
chr14	93423493	93434344	4	gain	chr14	93418704	93627471	OR2G3
chr14	93423493	93434344	4	gain	chr14	93418701	93627438	Olfr1373
chr14	93423493	93434344	4	gain	chr14	93418701	93627438	Olfr1371
chr14	93423493	93434344	4	gain	chr14	93418698	93627477	Olfr1389
chr14	93423493	93434344	4	gain	chr14	93418701	93627471	Olfr1390
chr14	93423493	93434344	4	gain	chr14	93418698	93627438	Olfr15
chr14	93423493	93434344	4	gain	chr14	93418701	93627471	Olfr1393
chr14	93423493	93434344	4	gain	chr14	93418701	93627438	Olfr1385
chr14	93423493	93434344	4	gain	chr14	93418701	93627438	Olfr1386
chr14	93423493	93434344	4	gain	chr14	93418701	93627438	Olr1396
chr14	93423493	93434344	4	gain	chr14	93418701	93627471	Olr1392
chr14	93423493	93434344	4	gain	chr14	93418698	93627471	Olr1391
chr14	93423493	93434344	4	gain	chr14	93418725	93593197	Olr303
chr14	93423493	93434344	4	gain	chr14	93416694	93485948	Olr300
chr14	93423493	93434344	4	gain	chr14	93418701	93627438	Olr1401
chr14	93423493	93434344	4	gain	chr14	93418701	93627438	Olr1398
chr15	3418065	3436150	3	gain	chr15	3388954	3672163	LOC102126543
chr15	13762685	13777153	3	gain	chr15	13709260	14006934	MAL
chr15	24432835	24476239	1	loss	chr15	23952540	25042861	CTNNA2
chr15	24432835	24476239	1	loss	chr15	23953080	24910769	ctnna2.L
chr15	24432835	24476239	1	loss	chr15	23953469	24910743	alpha-Cat
chr15	29836633	29865569	6	gain	chr15	29821886	29867363	Gm21276
chr15	29836633	29865569	6	gain	chr15	29821937	29867363	MGC114499
chr15	29836633	29865569	6	gain	chr15	29822280	29867363	Gm5591
chr15	29836633	29865569	6	gain	chr15	29821842	29867364	C2orf78
chr15	30223652	30238120	3	gain	chr15	30192985	30278304	4930433I11Rik
chr15	30223652	30238120	3	gain	chr15	30192986	30279939	Gm5114
chr15	30223652	30238120	3	gain	chr15	30192986	30279939	Gm4884
chr15	30223652	30238120	3	gain	chr15	30204409	30304489	DUSP11
chr15	30223652	30238120	3	gain	chr15	30192986	30279939	Gm5592
chr15	30223652	30238120	3	gain	chr15	30112561	30361574	ACT1
chr16	3566362	3569979	5	gain	chr16	3512562	3696847	BCL2L10
chr16	10970361	10977595	3	gain	chr16	10275020	11102468	grm7
chr16	10970361	10977595	3	gain	chr16	10333129	11102465	LOC100331190
chr16	10970361	10977595	3	gain	chr16	10333192	11102450	grm6a
chr16	10970361	10977595	3	gain	chr16	10333156	11102450	grm6b
chr16	10970361	10977595	3	gain	chr16	10333147	11102447	grm8a
chr16	11281423	11288657	4	gain	chr16	11155726	11303261	GRM7-AS3
chr16	22986035	23072843	1	loss	chr16	22739537	23208820	TAFA1
chr16	24794535	24816237	3	gain	chr16	24622938	24859254	SLC25A26
chr16	25836231	25854316	1	loss	chr16	25807145	26109314	ADAMTS9-AS2
chr16	30154929	30234503	1	loss	chr16	29154114	30520493	FHIT
chr16	45053352	45100373	1	loss	chr16	45038687	45115293	NKTR
chr16	45053352	45100373	1	loss	chr16	44873274	45184730	CXCR3
chr16	76886569	76929973	1	loss	chr16	76856021	76935428	SPSB4
chr16	76886569	76929973	1	loss	chr16	76869092	76934215	spsb4a
chr16	76886569	76929973	1	loss	chr16	76869146	76934219	spsb4b
chr16	77751032	77761883	3	gain	chr16	77599041	77771319	TFDP2
chr16	78040392	78044009	4	gain	chr16	77984606	78093504	ATR
chr16	78040392	78044009	4	gain	chr16	77984672	78093463	atr.L
chr17	517231	524465	1	loss	chr17	486658	610227	Parp4
chr17	517231	524465	1	loss	chr17	516681	560575	Gm16573
chr17	777655	784889	3	gain	chr17	720183	792054	PSPC1
chr17	777655	784889	3	gain	chr17	762464	791883	nono
chr17	10207174	10214408	5	gain	chr17	10201611	10225566	MEDAG
chr17	18945846	18953080	3	gain	chr17	18944324	18957132	SLC25A15
chr17	18963931	18967548	4	gain	chr17	18963281	18968099	Vps36
chr17	18963931	18967548	4	gain	chr17	18963257	18990325	vps36.L
chr17	61923040	62053252	1	loss	chr17	61730451	62570561	GPC5
chr17	61923040	62053252	1	loss	chr17	61767440	62364729	gpc5b
chr17	68994275	68997892	3	gain	chr17	68979946	69395188	PCCA
chr17	70198736	70205970	4	gain	chr17	70117822	70328138	Itgbl1
chr17	78991663	79013365	1	loss	chr17	78933411	79037531	SOX1-OT
chr17	80272081	80282932	0	loss	chr17	80262032	80306712	TMEM255B
chr17	80272081	80282932	0	loss	chr17	80262082	80297621	tmem255a
chr18	3331257	3334874	3	gain	chr18	3330006	3385084	iws1
chr18	3331257	3334874	3	gain	chr18	3330000	3385081	iws1.S
chr18	3888275	3899126	6	gain	chr18	3579505	3902655	LOC106435465
chr18	3888275	3899126	6	gain	chr18	3765365	4139014	Gm16861
chr18	8977394	9009947	1	loss	chr18	8950838	9113729	NIFK-AS1
chr18	12909073	12934392	4	gain	chr18	12886903	12972815	fidipidine
chr18	12909073	12934392	4	gain	chr18	12886846	12980572	CCDC93
chr18	12909073	12934392	4	gain	chr18	12886846	12980573	ccdc93.L
chr18	57636895	57730937	1	loss	chr18	57523567	57956488	ZNF385B
chr18	57636895	57730937	1	loss	chr18	57523575	57849298	Zfp385b
chr18	77439970	77447204	5	gain	chr18	77363145	77575479	BMPR2
chr18	77439970	77447204	5	gain	chr18	77306873	77672988	AGOS_AFR328C
chr18	77439970	77447204	5	gain	chr18	77307839	77672988	SPBC646.10c
chr19	2173817	2181051	4	gain	chr19	1835916	2244932	Rsrc1
chr19	2173817	2181051	4	gain	chr19	1845004	2237335	rsrc1.S
chr19	2173817	2181051	4	gain	chr19	1845004	2244932	rsrc1.L
chr19	2542751	2571687	4	gain	chr19	2531123	2913533	OR2T10
chr19	2542751	2571687	4	gain	chr19	2526612	3118629	Olr11
chr19	2542751	2571687	4	gain	chr19	2531141	2837479	Olr1440
chr19	10648448	10662916	36	gain	chr19	10615546	10699159	wdr49
chr19	32086407	32137045	1	loss	chr19	31795158	32331422	FGF12
chr19	35960214	36007235	0	loss	chr19	35906093	36129153	pcyt1ab
chr19	36227872	36238723	4	gain	chr19	36212339	36266405	Muc4
chr19	60450921	60646239	0	loss	chr19	59921624	60735360	EPHA6
chr2	65106	68723	8	gain	chr2	64727	90392	DLGAP5
chr2	9870793	9946750	1	loss	chr2	9046576	10296921	AGBL4
chr2	13523963	13527580	5	gain	chr2	13496895	13622517	eif2b3
chr2	13523963	13527580	5	gain	chr2	13496895	13612576	eif2b3.L
chr2	13523963	13527580	5	gain	chr2	13496895	13622517	ei2bg
chr2	18526274	18540742	3	gain	chr2	18520468	18553820	BMP8A
chr2	18526274	18540742	3	gain	chr2	18521787	18553858	BMP8B
chr2	39226365	39233599	4	gain	chr2	39208097	39246234	Lrrc38
chr2	39226365	39233599	4	gain	chr2	38954211	39421822	PRDM2
chr2	61423894	61449213	1	loss	chr2	61293213	61485945	GLRA3
chr2	61423894	61449213	1	loss	chr2	61325897	61461033	glra4b
chr2	61423894	61449213	1	loss	chr2	61325930	61478362	glra1
chr2	61423894	61449213	1	loss	chr2	61265909	61461003	ci-glyr
chr2	68245556	68299811	1	loss	chr2	68197831	68669731	Spock3
chr2	68245556	68299811	1	loss	chr2	68197471	68669555	DKFZP459C196
chr2	80315485	80340804	1	loss	chr2	80315015	80342637	LOC100419170
chr2	87907568	87969057	1	loss	chr2	87892983	88011140	Hhip
chr2	87907568	87969057	1	loss	chr2	87899689	88010515	hhip.L
chr2	108159151	108166385	3	gain	chr2	108147277	108190550	LINC02502
chr2	108831913	108835530	5	gain	chr2	108758324	108926556	SYNPO2
chr20	11776952	11834824	1	loss	chr20	11271381	11856221	LOC100288637
chr20	13104391	13191199	1	loss	chr20	12928857	13474932	Phactr1
chr20	13104391	13191199	1	loss	chr20	12956209	13471641	phactr1.S
chr20	25011555	25026023	4	gain	chr20	24681331	25147951	bty
chr20	25083895	25210490	4	gain	chr20	25051133	25469671	BTN2A2
chr20	25083895	25210490	4	gain	chr20	25038006	25460785	BTN3A3
chr20	25083895	25210490	4	gain	chr20	25038194	25460812	BTN3A2
chr20	25210490	25290064	5	gain	chr20	25170664	25427925	LOC101867440
chr20	25210490	25290064	5	gain	chr20	25210281	25304034	BTN2A1
chr20	25210490	25290064	5	gain	chr20	25106837	25472160	Btnl8
chr20	25210490	25290064	5	gain	chr20	25102768	25375583	TRIM7.2
chr20	25210490	25290064	5	gain	chr20	25105435	25415876	LOC101926537
chr20	25210490	25290064	5	gain	chr20	25105436	25495294	BTNL9
chr20	25210490	25290064	5	gain	chr20	25107361	25471328	BTN2A3P
chr20	25210490	25290064	5	gain	chr20	25114976	25495386	LOC285819
chr20	25210490	25290064	5	gain	chr20	25129499	25427717	TRIM69
chr20	26234101	26317292	1	loss	chr20	26011102	26430412	ORNANAV1R3250
chr20	26234101	26317292	1	loss	chr20	26011138	26430331	ORNANAV1R3049
chr20	26234101	26317292	1	loss	chr20	25701031	26590711	ZNF717
chr20	26234101	26317292	1	loss	chr20	26011138	26430412	ORNANAV1R3067
chr20	26234101	26317292	1	loss	chr20	26011117	26430412	ORNANAV1R3164
chr20	26234101	26317292	1	loss	chr20	25657989	26457890	ZNF260
chr20	26234101	26317292	1	loss	chr20	26011102	26430412	ORNANAV1R3114
chr20	26234101	26317292	1	loss	chr20	26011129	26430412	ORNANAV1R3159
chr20	26234101	26317292	1	loss	chr20	26011084	26430412	ORNANAV1R3101
chr20	26234101	26317292	1	loss	chr20	26011087	26430409	ORYCUNV1R1569
chr20	26234101	26317292	1	loss	chr20	26011087	26430412	ORYCUNV1R1580
chr20	26234101	26317292	1	loss	chr20	26011069	26430412	ORNANAV1R3017
chr20	26234101	26317292	1	loss	chr20	26011129	26430412	ORNANAV1R3229
chr20	26234101	26317292	1	loss	chr20	25701680	26590099	ZNF121
chr20	26234101	26317292	1	loss	chr20	26011090	26430412	ORNANAV1R3061
chr20	26234101	26317292	1	loss	chr20	26099990	26977016	HIST2H3DP1
chr20	30238120	30375566	5	gain	chr20	30183095	30444290	HCG18
chr20	31634282	31692154	4	gain	chr20	31556092	32060918	H2-M10.6
chr20	31634282	31692154	4	gain	chr20	31556296	31981936	Gm7030
chr20	31634282	31692154	4	gain	chr20	31556295	31981892	H2-T10
chr20	31634282	31692154	4	gain	chr20	31457438	31824962	H2-L
chr20	31634282	31692154	4	gain	chr20	31457437	31886939	MAMU-A3
chr20	31634282	31692154	4	gain	chr20	31457435	31745604	MANE-B
chr20	31634282	31692154	4	gain	chr20	31457381	31887317	HLA-C
chr20	31634282	31692154	4	gain	chr20	31523256	31981886	LOC100078585
chr20	31634282	31692154	4	gain	chr20	31457435	31886939	LOC715737
chr20	31634282	31692154	4	gain	chr20	31457783	31824791	RT1-M3-1
chr20	31634282	31692154	4	gain	chr20	31457438	31886756	MAMU-E
chr20	31634282	31692154	4	gain	chr20	31458032	31744726	MODO-UK
chr20	31634282	31692154	4	gain	chr20	31457435	31887519	MAMU-AG
chr20	31634282	31692154	4	gain	chr20	31523258	32060960	LOC100529072
chr20	31634282	31692154	4	gain	chr20	31457281	31746188	HLA-J
chr20	31634282	31692154	4	gain	chr20	31457408	31825944	LOC102145933
chr20	31634282	31692154	4	gain	chr20	31457414	31887242	Mane-E
chr20	31634282	31692154	4	gain	chr20	31457435	31779267	LOC102121775
chr20	31634282	31692154	4	gain	chr20	31457435	31779739	BOLA-N
chr20	31634282	31692154	4	gain	chr20	31457435	31780366	HLA-L
chr20	31634282	31692154	4	gain	chr20	31457435	31886935	LOC102114865
chr20	31634282	31692154	4	gain	chr20	31457435	31886935	LOC102120132
chr20	31634282	31692154	4	gain	chr20	31457435	31886935	LOC101005045
chr20	31634282	31692154	4	gain	chr20	31457435	31886939	Chsa-A
chr20	31634282	31692154	4	gain	chr20	31457435	31886939	LOC102132794
chr20	31634282	31692154	4	gain	chr20	31457438	31779266	RT1-CE15
chr20	31634282	31692154	4	gain	chr20	31457438	31825620	RT1-CE2
chr20	31634282	31692154	4	gain	chr20	31457438	31825620	RT1-Cl
chr20	31634282	31692154	4	gain	chr20	31457447	31779556	SLA-6
chr20	31634282	31692154	4	gain	chr20	31457783	31745609	SAHAI-01
chr20	31634282	31692154	4	gain	chr20	31457784	31824790	H2-T-ps
chr20	31634282	31692154	4	gain	chr20	31521798	32060960	RT1-A3
chr20	31634282	31692154	4	gain	chr20	31521981	32138049	Papa-A
chr20	31634282	31692154	4	gain	chr20	31522287	32138019	SLA-8
chr20	31634282	31692154	4	gain	chr20	31522937	31982242	DLA-79
chr20	31634282	31692154	4	gain	chr20	31522941	32138055	MGC126945
chr20	31634282	31692154	4	gain	chr20	31524194	32061303	2410017I17Rik
chr20	31634282	31692154	4	gain	chr20	31524330	32018381	HCG4B
chr20	31634282	31692154	4	gain	chr20	31555071	32138067	LOC616942
chr20	31634282	31692154	4	gain	chr20	31555433	31918524	RT1-CE4
chr20	31634282	31692154	4	gain	chr20	31556295	31981892	H2-T9
chr20	31634282	31692154	4	gain	chr20	31556295	31981892	RT1-N1
chr20	31634282	31692154	4	gain	chr20	31556296	32016662	RT1-M6-1
chr20	31634282	31692154	4	gain	chr20	31457435	31887495	LOC723473
chr20	31634282	31692154	4	gain	chr20	31457783	31744729	H2-M3
chr20	31634282	31692154	4	gain	chr20	31457447	31886933	OLA-I
chr20	31634282	31692154	4	gain	chr20	31457783	31745600	MODO-UI
chr20	31634282	31692154	4	gain	chr20	31457438	31778437	H2-Q10
chr20	31634282	31692154	4	gain	chr20	31457435	31745609	LOC721575
chr20	31634282	31692154	4	gain	chr20	31457435	31745609	LOC106996676
chr20	31634282	31692154	4	gain	chr20	31457437	31746196	HLA-H
chr20	31634282	31692154	4	gain	chr20	31556086	31981397	H2-M10.3
chr20	31634282	31692154	4	gain	chr20	31523176	31981892	H2-T22
chr20	31634282	31692154	4	gain	chr20	31457435	31886935	LOC719702
chr20	31634282	31692154	4	gain	chr20	31521717	32138060	SLA-1
chr20	31634282	31692154	4	gain	chr20	31457435	31779272	LOC101141279
chr20	31634282	31692154	4	gain	chr20	31457438	31779267	LOC720309
chr20	31634282	31692154	4	gain	chr20	31457441	31778437	LOC100689009
chr20	31634282	31692154	4	gain	chr20	31521798	32060960	RT1-CE5
chr20	31634282	31692154	4	gain	chr20	31521734	32138106	LOC100328967
chr20	31634282	31692154	4	gain	chr20	31457381	31887317	PATR-C
chr20	31634282	31692154	4	gain	chr20	31522470	31980499	RT1-S2
chr20	31634282	31692154	4	gain	chr20	31457438	31825620	RT1-CE16
chr20	31634282	31692154	4	gain	chr20	31457438	31825620	RT1-A1
chr20	31634282	31692154	4	gain	chr20	31521827	32060960	LOC547349
chr20	31634282	31692154	4	gain	chr20	31134309	32017261	HLA-F
chr20	31634282	31692154	4	gain	chr20	31254268	32138055	HLA-G
chr20	31634282	31692154	4	gain	chr20	31342804	32138011	PATR-E
chr20	31634282	31692154	4	gain	chr20	31341712	32060960	H2-Q9
chr20	31634282	31692154	4	gain	chr20	31134019	32138050	MAMU-B
chr20	31634282	31692154	4	gain	chr20	31355226	31958557	LINC01149
chr20	31634282	31692154	4	gain	chr20	31341672	31982276	FLA-I
chr20	31634282	31692154	4	gain	chr20	31134136	32138011	HLA-E
chr20	31634282	31692154	4	gain	chr20	31087134	32017200	MAFA-F
chr20	31634282	31692154	4	gain	chr20	31134026	32138027	DLA-64
chr20	31634282	31692154	4	gain	chr20	31134026	32138027	DLA88
chr20	31634282	31692154	4	gain	chr20	31134306	31918878	BOLA
chr20	31634282	31692154	4	gain	chr20	31134673	32138034	PACA-F
chr20	31634282	31692154	4	gain	chr20	31201852	31919974	HCG4
chr20	31634282	31692154	4	gain	chr20	31341691	32138027	JSP.1
chr20	31634282	31692154	4	gain	chr20	31341738	32138067	BOLA-A
chr20	31634282	31692154	4	gain	chr20	31341741	32138060	LOC100622689
chr20	31634282	31692154	4	gain	chr20	31341902	32138049	MAMU-I
chr20	31634282	31692154	4	gain	chr20	31342797	31981888	MODO-UC
chr20	31634282	31692154	4	gain	chr20	31342797	32060962	MODO-UB
chr20	31634282	31692154	4	gain	chr20	31134309	32017140	MHC-G
chr20	31634282	31692154	4	gain	chr20	31254256	32138134	HLA-A
chr20	31634282	31692154	4	gain	chr20	31134498	32017095	LOC722711
chr20	31634282	31692154	4	gain	chr20	31343051	32061300	MODO-UM
chr20	31634282	31692154	4	gain	chr20	31341712	32060960	H2-Q7
chr20	31634282	31692154	4	gain	chr20	31087020	32138047	DKFZP469I0912
chr20	31634282	31692154	4	gain	chr20	31341902	32138034	LOC720351
chr20	31634282	31692154	4	gain	chr20	31134673	32138034	MAMU-F
chr20	31634282	31692154	4	gain	chr20	31254279	32138134	PATR-A
chr20	31634282	31692154	4	gain	chr20	31404053	31744727	RT1-M6-2
chr20	31634282	31692154	4	gain	chr20	31342797	32017095	MHC-I
chr20	31634282	31692154	4	gain	chr20	31135166	32060960	H2-Q2
chr20	31692154	31829600	6	gain	chr20	31638504	31981886	RT1-M4
chr20	31692154	31829600	6	gain	chr20	31666638	32165898	HCG27
chr20	31692154	31829600	6	gain	chr20	31681780	32138066	LOC100125916
chr20	31692154	31829600	6	gain	chr20	31682248	32138048	Mafa-B
chr20	31692154	31829600	6	gain	chr20	31682248	32138049	MAMU-B18
chr20	31692154	31829600	6	gain	chr20	31682249	32138027	AIME-152
chr20	31692154	31829600	6	gain	chr20	31683116	31981844	H2-M10.4
chr20	31692154	31829600	6	gain	chr20	31638492	31981886	H2-M2
chr20	31692154	31829600	6	gain	chr20	31684012	32016719	BF2
chr20	31692154	31829600	6	gain	chr20	31637256	32017132	HLA-B
chr20	31692154	31829600	6	gain	chr20	31684046	32061634	Gm6034
chr20	31692154	31829600	6	gain	chr20	31684012	32016719	BF1
chr20	31692154	31829600	6	gain	chr20	31637256	32017132	PATR-B
chr20	31692154	31829600	6	gain	chr20	31681764	31980497	RT1-T24-4
chr20	31692154	31829600	6	gain	chr20	31638492	32060960	RT1-M2
chr20	31692154	31829600	6	gain	chr20	31670606	31947198	MCCD1
chr20	31692154	31829600	6	gain	chr20	31681764	32060960	H2-Bl
chr20	59579224	59626245	1	loss	chr20	59442590	59637983	KLHL7-DT
chr21	101276	112127	4	gain	chr21	98773	524665	Olfr1358
chr21	224254	285743	3	gain	chr21	208075	332454	Cyp4f14
chr21	224254	285743	3	gain	chr21	208096	377614	LOC104935050
chr21	224254	285743	3	gain	chr21	208090	383123	Cyp4f40
chr21	224254	285743	3	gain	chr21	208096	382982	cyp4f22
chr21	224254	285743	3	gain	chr21	208096	382982	cyp4f2
chr21	224254	285743	3	gain	chr21	208096	382982	cyp4f22.L
chr21	224254	285743	3	gain	chr21	208174	326411	LOC108274321
chr21	224254	285743	3	gain	chr21	213378	374767	FAM95A
chr21	224254	285743	3	gain	chr21	213386	323545	CYP4F35P
chr21	224254	285743	3	gain	chr21	213386	374770	CYP4F30P
chr21	224254	285743	3	gain	chr21	214689	374753	LOC105379252
chr21	224254	285743	3	gain	chr21	221772	381365	LOC100125049
chr21	224254	285743	3	gain	chr21	208078	332448	CYP4F21
chr21	224254	285743	3	gain	chr21	214689	374753	FAM95B1
chr21	763187	802974	4	gain	chr21	674237	914705	Olfr225
chr21	763187	802974	4	gain	chr21	587249	902957	OR7C1
chr21	763187	802974	4	gain	chr21	589444	1193123	Olfr1384
chr21	1504672	1544459	4	gain	chr21	1475470	1547431	pglyrp6
chr21	1544459	1551693	1	loss	chr21	1534987	1960741	CYP4F11
chr21	1638501	1689139	7	gain	chr21	1559919	1960737	CYP4F3
chr21	1638501	1689139	7	gain	chr21	1563639	1960737	CYP4F8
chr21	1638501	1689139	7	gain	chr21	1563640	1950445	Cyp4f37
chr21	1638501	1689139	7	gain	chr21	1563640	1954976	Cyp4f16
chr21	1638501	1689139	7	gain	chr21	1563641	1960737	CYP4F12
chr21	1638501	1689139	7	gain	chr21	1563657	1960734	LOC102130440
chr21	1638501	1689139	7	gain	chr21	1563657	1960734	LOC102134301
chr21	1638501	1689139	7	gain	chr21	1563640	1960737	Cyp4f1
chr21	8937607	9035266	1	loss	chr21	8717238	9083220	ADAMTS6
chr21	8937607	9035266	1	loss	chr21	8744418	9080170	adamts10
chr21	42434644	42521452	1	loss	chr21	42399152	42891672	CDH18
chr21	58139658	58143275	6	gain	chr21	58042630	58456087	ZDHHC11
chr21	58139658	58143275	6	gain	chr21	57953324	58218241	tmem38b
chr22	694464	705315	6	gain	chr22	557114	754716	VSX1
chr22	694464	705315	6	gain	chr22	388438	774362	MIXL1
chr22	21354768	21412640	1	loss	chr22	21349906	21611533	Sirpa
chr22	21354768	21412640	1	loss	chr22	21349908	21618317	SIRPB1
chr22	21354768	21412640	1	loss	chr22	21329106	21593694	LOC100289473
chr22	21354768	21412640	1	loss	chr22	21328874	21638844	F830045P16Rik
chr22	21354768	21412640	1	loss	chr22	21335961	21661854	SIRPG
chr22	21354768	21412640	1	loss	chr22	21328874	21638844	Sirpb3
chr22	21459661	21582639	1	loss	chr22	21408604	21667892	SIRPD
chr22	24722195	24776450	1	loss	chr22	24716633	24809136	Bpifa1
chr22	24722195	24776450	1	loss	chr22	24680708	24820638	Bpifa3
chr22	24722195	24776450	1	loss	chr22	24591129	24826470	Bpifa5
chr23	6228474	6318899	0	loss	chr23	5983319	6575148	SPATA31D5P
chr23	6228474	6318899	0	loss	chr23	5983564	6520708	SPATA31D3
chr23	6228474	6318899	0	loss	chr23	5983319	6520708	SPATA31D4
chr23	8301015	8340802	3	gain	chr23	8185297	8466039	Frmd3
chr23	15809907	15817141	8	gain	chr23	15720465	15917055	anxa1
chr23	19416056	19535417	1	loss	chr23	18881802	19734221	TRPM3
chr23	19416056	19535417	1	loss	chr23	19406052	19674944	Trpm
chr23	19416056	19535417	1	loss	chr23	19406034	19563382	trpm1a
chr23	19416056	19535417	1	loss	chr23	19404571	19674944	trpm7
chr23	39758064	39805085	5	gain	chr23	39754457	39827774	IFN4
chr23	39758064	39805085	5	gain	chr23	39664064	39869285	IFN5
chr23	39758064	39805085	5	gain	chr23	39709278	39869460	Ifna2
chr24	260424	314679	3	gain	chr24	181906	828952	RALGDS
chr24	314679	339998	13	gain	chr24	311031	508957	OR2C3
chr24	748719	755953	12	gain	chr24	665528	829514	RGL4
chr24	1537225	1540842	6	gain	chr24	1470853	1556402	Ddhd1
chr24	1537225	1540842	6	gain	chr24	1473408	1556008	ddhd1b
chr24	1537225	1540842	6	gain	chr24	1473408	1556008	ddhd1.L
chr24	12200141	12283332	1	loss	chr24	11904869	12491537	FUT8
chr24	19593289	19690948	1	loss	chr24	19575603	19739267	Lin52
chr24	19593289	19690948	1	loss	chr24	19582624	19737371	LOC100136175
chr24	32882147	33005125	0	loss	chr24	32782514	33065330	FOXN3
chr24	32882147	33005125	0	loss	chr24	32783767	33065331	foxn3.S
chr24	32882147	33005125	0	loss	chr24	32783767	33065322	foxn3.L
chr24	32882147	33005125	0	loss	chr24	32783823	33065148	ches1
chr24	47346530	47360998	5	gain	chr24	47304544	47389955	CG10597
chr24	47346530	47360998	5	gain	chr24	47304544	47389973	Y47D7A.15
chr24	47346530	47360998	5	gain	chr24	47209591	47732430	LOC524810
chr24	47346530	47360998	5	gain	chr24	47247435	48222714	LOC396781
chr24	47346530	47360998	5	gain	chr24	47121849	47530391	Tedc1
chr24	47346530	47360998	5	gain	chr24	46834032	47389486	PACS1
chr24	47838442	47910782	1	loss	chr24	47593912	47963496	ADAM6
chr24	47838442	47910782	1	loss	chr24	47593993	47963220	Adam6b
chr24	47838442	47910782	1	loss	chr24	47593993	47963220	Adam6a
chr24	47838442	47910782	1	loss	chr24	47614608	48228350	IGHV1OR15-3
chr24	47838442	47910782	1	loss	chr24	47614608	48228350	LOC642131
chr25	15350548	15473526	1	loss	chr25	15276664	15598125	PALM2
chr25	15350548	15473526	1	loss	chr25	15276664	15605459	PALM2-AKAP2
chr25	26534312	26715162	1	loss	chr25	26469548	26743503	Olr1439
chr25	28198132	28483875	1	loss	chr25	28018937	28650634	DENND1A
chr25	28198132	28483875	1	loss	chr25	27994027	28593390	dennd1a.S
chr26	15281825	15314378	24	gain	chr26	15281317	15428842	Usp25
chr26	15281825	15314378	24	gain	chr26	15281333	15428051	usp25.L
chr26	19875415	19991159	1	loss	chr26	19838386	20282503	Ncam2
chr26	28284940	28552598	1	loss	chr26	28247612	28825515	KRTAP20-2
chr26	28284940	28552598	1	loss	chr26	28278446	28816884	Krtap16-3
chr26	28284940	28552598	1	loss	chr26	28278497	28816890	Krtap19-1
chr26	28284940	28552598	1	loss	chr26	28190325	28816905	Krtap19-5
chr26	28284940	28552598	1	loss	chr26	28235541	28816857	KRTAP6-2
chr26	28284940	28552598	1	loss	chr26	28235541	28875046	KAP6.1.1
chr26	28284940	28552598	1	loss	chr26	28278446	28816890	Gm9789
chr26	28284940	28552598	1	loss	chr26	28190324	28816899	Krtap19-4
chr26	28284940	28552598	1	loss	chr26	28208262	28816878	Krtap19-2
chr26	28284940	28552598	1	loss	chr26	28247613	28825503	Krtap19-9b
chr26	28552598	28556215	4	gain	chr26	28518022	28563403	Krtap21-1
chr26	28552598	28556215	4	gain	chr26	28540378	28559342	LOC647264
chr26	28552598	28556215	4	gain	chr26	28377362	28888104	KRTAP6-1
chr26	28552598	28556215	4	gain	chr26	28518396	28888096	Gm10229
chr26	28552598	28556215	4	gain	chr26	28518396	28888096	Gm10228
chr26	28552598	28556215	4	gain	chr26	28518396	28888096	1110025L11Rik
chr26	28552598	28556215	4	gain	chr26	28518381	28888096	Krtap6-5
chr26	28552598	28556215	4	gain	chr26	28352340	28862941	KRTAP6-3
chr26	28552598	28556215	4	gain	chr26	28291724	28816884	KRTAP19-6
chr26	33652568	33764695	1	loss	chr26	33632340	33787567	CBR1
chr26	33652568	33764695	1	loss	chr26	33632342	33787567	LOC102141127
chr26	41306140	41353161	3	gain	chr26	41305525	41399813	Fam207a
chr27	206169	231488	7	gain	chr27	53403	500191	Spata31
chr27	206169	231488	7	gain	chr27	53403	500191	Spata31a5
chr27	3696574	3703808	4	gain	chr27	3668686	4105409	SFRP1
chr27	3696574	3703808	4	gain	chr27	3616968	3729358	Ank1
chr27	3696574	3703808	4	gain	chr27	3370829	3774597	GPAT4
chr27	3696574	3703808	4	gain	chr27	3623997	3719196	ank2b
chr27	3696574	3703808	4	gain	chr27	3623985	3720218	ank1a
chr27	33685121	33815333	0	loss	chr27	33639491	33879287	LOC574383
chr27	33815333	33873205	1	loss	chr27	33721592	33879284	ROAD-1
chr27	33815333	33873205	1	loss	chr27	33791927	33879273	LOC574382
chr27	33815333	33873205	1	loss	chr27	33791927	33879285	DEFA4
chr27	37569779	37577013	116	gain	chr27	36642345	37602742	Csmd3
chr27	37569779	37577013	116	gain	chr27	35770943	37605911	CSMD1
chr27	38535518	38611475	1	loss	chr27	38513479	38639748	Myom2
chr27	38535518	38611475	1	loss	chr27	38513719	38633459	myom2a
chr28	14222044	14319703	1	loss	chr28	13675537	14391961	MGAT4C
chr28	20164775	20168392	4	gain	chr28	20098704	20278707	Cradd
chr29	108510	126595	4	gain	chr29	87222	847950	Olfr1381
chr29	274892	318296	5	gain	chr29	180944	448298	OR2L13
chr29	1016377	1048930	5	gain	chr29	847170	1356180	Olr1445
chr29	1016377	1048930	5	gain	chr29	994236	1355853	Olr1463
chr29	1088717	1106802	6	gain	chr29	1021507	1827211	Olfr166
chr29	1088717	1106802	6	gain	chr29	1021507	1511073	Olr1569
chr29	1244248	1262333	1	loss	chr29	1206506	1318890	Olfr1380
chr29	1388928	1414247	4	gain	chr29	1366461	1489348	Olr10
chr29	1855521	1895308	3	gain	chr29	1813134	2174095	OR7A5
chr29	1855521	1895308	3	gain	chr29	1802068	2183512	Olr1082
chr29	1855521	1895308	3	gain	chr29	1826490	2158901	Olr1413
chr29	1855521	1895308	3	gain	chr29	1826328	2158922	Olr1076
chr29	1855521	1895308	3	gain	chr29	1826328	2158922	Olr1075
chr29	1855521	1895308	3	gain	chr29	1826361	2158928	Olr1073
chr29	2072541	2105094	12	gain	chr29	1937247	2183479	Olfr168
chr29	2072541	2105094	12	gain	chr29	1937367	2158901	Olr1567
chr29	5826987	5834221	5	gain	chr29	5714556	5859962	NRP1
chr29	5826987	5834221	5	gain	chr29	5718521	5857384	nrp1b
chr29	5826987	5834221	5	gain	chr29	5718433	5857652	nrp1.L
chr29	5826987	5834221	5	gain	chr29	5718434	5857640	nrp1a
chr29	11715463	11798654	1	loss	chr29	11564713	11802745	Myo3a
chr29	14283533	14381192	1	loss	chr29	14229630	14772630	PIP4K2A
chr29	22204763	22230082	1	loss	chr29	22180075	22245140	Frmd4a
chr29	24870492	24910279	1	loss	chr29	24216881	25015653	CELF2
chr3	6525068	6528685	7	gain	chr3	6475109	6549995	chd8
chr3	6525068	6528685	7	gain	chr3	6427162	6575632	CHD9
chr3	6525068	6528685	7	gain	chr3	6494238	6566695	Chd7
chr3	8876118	8933990	1	loss	chr3	8578483	9138671	CES5A
chr3	8876118	8933990	1	loss	chr3	8742095	9023012	LOC100736962
chr3	8876118	8933990	1	loss	chr3	8787139	9022886	CES4A
chr3	8876118	8933990	1	loss	chr3	8597258	8955467	Ces1d
chr3	8876118	8933990	1	loss	chr3	8742765	9072560	Ces2a
chr3	8876118	8933990	1	loss	chr3	8712049	9074840	Ces3a
chr3	8876118	8933990	1	loss	chr3	8742152	9022982	Ces1e
chr3	8876118	8933990	1	loss	chr3	8650988	9074840	Ces3b
chr3	8876118	8933990	1	loss	chr3	8861613	8952277	CES1
chr3	8876118	8933990	1	loss	chr3	8861878	9022892	LOC101790670
chr3	8876118	8933990	1	loss	chr3	8644606	9074831	Ces2h
chr3	8876118	8933990	1	loss	chr3	8597142	9018389	LOC750069
chr3	8876118	8933990	1	loss	chr3	8597377	9074831	Ces2j
chr3	8876118	8933990	1	loss	chr3	8643498	9072569	CES3
chr3	8876118	8933990	1	loss	chr3	8742295	9022979	LOC291863
chr3	8876118	8933990	1	loss	chr3	8787290	9074831	LOC100365112
chr3	8876118	8933990	1	loss	chr3	8787290	9074831	Ces2
chr3	8876118	8933990	1	loss	chr3	8862251	9074831	Ces2e
chr3	8876118	8933990	1	loss	chr3	8862251	9074831	LOC679149
chr3	8876118	8933990	1	loss	chr3	8538286	9022979	Ces1c
chr3	8876118	8933990	1	loss	chr3	8742336	9022979	LOC100009551
chr3	8876118	8933990	1	loss	chr3	8597305	8955467	Ces1a
chr3	8876118	8933990	1	loss	chr3	8597264	9022979	Ces1h
chr3	40792526	40806994	5	gain	chr3	40669899	41095480	LOC100272357
chr3	40792526	40806994	5	gain	chr3	40669893	41068527	ADH2
chr3	40792526	40806994	5	gain	chr3	40669893	41065126	ADH1
chr3	40792526	40806994	5	gain	chr3	40601389	41046724	Adh7
chr3	40792526	40806994	5	gain	chr3	40669893	41068506	LOC103832166
chr3	40792526	40806994	5	gain	chr3	40669893	40989223	LOC103428551
chr3	40792526	40806994	5	gain	chr3	40669896	40993342	Adh6
chr3	40792526	40806994	5	gain	chr3	40669893	41096371	LOC542459
chr3	40792526	40806994	5	gain	chr3	40669896	41068506	LOC542363
chr3	40792526	40806994	5	gain	chr3	40601435	40993366	Adh6a
chr3	40792526	40806994	5	gain	chr3	40669893	40989229	LOC107772756
chr3	40792526	40806994	5	gain	chr3	40669893	41073107	adh7.S
chr3	40792526	40806994	5	gain	chr3	40669896	41046652	adh1a.S
chr3	40792526	40806994	5	gain	chr3	40669896	41046697	adh1b
chr3	40792526	40806994	5	gain	chr3	40669896	41073108	MGC82221
chr3	40792526	40806994	5	gain	chr3	40669896	41095480	adh1c
chr3	40792526	40806994	5	gain	chr3	40669896	41095480	adh1c.S
chr3	40792526	40806994	5	gain	chr3	40669896	41095501	adh4.L
chr3	40792526	40806994	5	gain	chr3	40669899	41068434	SPBC1539.07c
chr3	40792526	40806994	5	gain	chr3	40669899	41095480	LOC100383565
chr3	40792526	40806994	5	gain	chr3	40669899	41095507	adh1b.L
chr3	40792526	40806994	5	gain	chr3	40673377	41042101	LOC100798341
chr3	46134835	47256105	1	loss	chr3	45611173	47542821	GRID2
chr3	48956095	48959712	6	gain	chr3	48840595	49198337	Ccser1
chr3	52934795	53108411	1	loss	chr3	52803403	53269695	LOC100201400
chr3	107526176	107529793	7	gain	chr3	107435347	107588155	Lcorl
chr3	118160156	118181858	16	gain	chr3	117839906	118222182	FN3K
chr30	716166	871697	1	loss	chr30	566144	909737	Catspere2
chr30	716166	871697	1	loss	chr30	566345	894154	CATSPERE
chr30	716166	871697	1	loss	chr30	566500	909738	Catspere1
chr30	976590	980207	1	loss	chr30	969841	983125	1700016C15Rik
chr30	976590	980207	1	loss	chr30	960831	995937	C1orf100
chr30	976590	980207	1	loss	chr30	961017	995974	C16H1orf100
chr30	5436351	5439968	3	gain	chr30	5390940	6113133	Smyd3
chr30	11111424	11209083	1	loss	chr30	11079379	11257810	MARK1
chr30	11111424	11209083	1	loss	chr30	11088740	11255569	mark1.S
chr30	11111424	11209083	1	loss	chr30	11088746	11255569	mark2.L
chr30	11444188	11465890	1	loss	chr30	11146359	11576711	mark3b
chr30	25789210	25792827	3	gain	chr30	25783171	25960919	CFHR3
chr30	25789210	25792827	3	gain	chr30	25744551	25822024	Cfh
chr30	25789210	25792827	3	gain	chr30	25783239	25822744	LOC790886
chr30	25789210	25792827	3	gain	chr30	25783840	25822024	Gm4788
chr30	25789210	25792827	3	gain	chr30	25783840	25822099	Cfhr2
chr31	28936	61489	5	gain	chr31	11147	342110	SMIM41
chr31	15545866	15549483	4	gain	chr31	15511327	15576514	Ccdc170
chr4	8955692	9035266	1	loss	chr4	8833996	9156236	STARD3NL
chr4	8955692	9035266	1	loss	chr4	8764953	9741787	TARP
chr4	63055161	63170905	1	loss	chr4	62957674	63347467	avl9
chr4	63055161	63170905	1	loss	chr4	62926861	63331737	LOC314140
chr4	85180350	85187584	9	gain	chr4	85165423	85277017	COPG2
chr4	85180350	85187584	9	gain	chr4	85165562	85276950	copg2.S
chr4	97293683	97329853	0	loss	chr4	97234410	97331655	Olfr47
chr4	97293683	97329853	0	loss	chr4	97185093	97372184	OR6B1
chr4	97293683	97329853	0	loss	chr4	97139992	97574417	Olfr319
chr4	97293683	97329853	0	loss	chr4	97234410	97574453	Olfr435
chr4	97293683	97329853	0	loss	chr4	97139992	97574423	Olr1448
chr4	97293683	97329853	0	loss	chr4	97234411	97574440	OR2A20P
chr4	97293683	97329853	0	loss	chr4	97265271	97593996	LOC101928605
chr4	97293683	97329853	0	loss	chr4	97234410	97547587	Olfr13
chr4	97293683	97329853	0	loss	chr4	97234410	97547587	Olr818
chr4	97293683	97329853	0	loss	chr4	97234410	97574453	Olr819
chr4	97293683	97329853	0	loss	chr4	97139992	97574417	Olr1449
chr4	97293683	97329853	0	loss	chr4	97139992	97574417	Olr1450
chr4	97293683	97329853	0	loss	chr4	97139992	97574417	Olr1436
chr4	100111326	100693663	1	loss	chr4	99577610	101117442	cntnap2b
chr4	100111326	100693663	1	loss	chr4	99527026	101117420	cntnap2
chr4	100111326	100693663	1	loss	chr4	99577610	101117423	cntnap2a
chr4	101955996	101970464	17	gain	chr4	101836315	102044089	CG17359
chr4	101955996	101970464	17	gain	chr4	101736224	102233524	LOC155060
chr4	101955996	101970464	17	gain	chr4	101749251	102222683	Zfp956
chr4	101955996	101970464	17	gain	chr4	101763739	102223133	ZNF697
chr4	101955996	101970464	17	gain	chr4	101625072	102044167	si:dkey-14k9.3
chr4	101955996	101970464	17	gain	chr4	101683350	102223226	ZNF467
chr4	101955996	101970464	17	gain	chr4	101662602	102233701	Zfp746
chr4	101955996	101970464	17	gain	chr4	101625363	102082292	Mzf1
chr4	101955996	101970464	17	gain	chr4	101683446	102203314	zgc:194336
chr5	19155632	19191802	34	gain	chr5	19153116	19245382	Swt1
chr5	41468905	41476139	5	gain	chr5	41365378	41574615	LCE1E
chr5	41468905	41476139	5	gain	chr5	40934450	41574610	Lce1f
chr5	41468905	41476139	5	gain	chr5	41356121	41532021	Lce1i
chr5	41468905	41476139	5	gain	chr5	41365903	41574607	LCE1D
chr5	41468905	41476139	5	gain	chr5	41459672	41574615	LCE2C
chr5	41468905	41476139	5	gain	chr5	41356133	41611208	LCE2A
chr5	41468905	41476139	5	gain	chr5	41396666	41574994	LCE5A
chr5	41468905	41476139	5	gain	chr5	41031491	41532021	Lce1j
chr5	41468905	41476139	5	gain	chr5	41356133	41520195	Lce1m
chr5	41468905	41476139	5	gain	chr5	41356109	41532025	Lce1a2
chr5	41468905	41476139	5	gain	chr5	40934146	41485225	Lce1c
chr5	41468905	41476139	5	gain	chr5	41459759	41574614	LCE2D
chr5	41468905	41476139	5	gain	chr5	40934146	41574610	Lce1g
chr5	41468905	41476139	5	gain	chr5	40934450	41574610	Lce1k
chr5	41468905	41476139	5	gain	chr5	41356109	41489695	Lce1b
chr5	41468905	41476139	5	gain	chr5	41459665	41574611	LCE2B
chr5	41468905	41476139	5	gain	chr5	41356127	41520197	Lce1h
chr5	41468905	41476139	5	gain	chr5	41356127	41547094	Lce3c
chr5	43899529	43913997	9	gain	chr5	43830132	44007044	LOC100996318
chr5	43899529	43913997	9	gain	chr5	43879319	43923757	NBPF18P
chr5	43899529	43913997	9	gain	chr5	43816526	44033013	HIST2H2BB
chr5	43899529	43913997	9	gain	chr5	43816526	43986739	HIST2H2BA
chr5	43964635	43982720	7	gain	chr5	43943716	44708829	PDZK1P1
chr5	43964635	43982720	7	gain	chr5	43943897	44295348	LOC105376805
chr5	43964635	43982720	7	gain	chr5	43955711	44042412	txdc-12.2
chr5	43982720	44044209	1	loss	chr5	43980388	44351290	LOC440570
chr5	65127702	65239829	1	loss	chr5	64578462	65408751	DPYD
chr5	65127702	65239829	1	loss	chr5	64617038	65407236	dpyd.L
chr5	65127702	65239829	1	loss	chr5	64757165	65407203	su(r)
chr5	65127702	65239829	1	loss	chr5	64681466	65407185	dpyd-1
chr5	65127702	65239829	1	loss	chr5	64617035	65407209	dpydb
chr5	74307648	74354669	3	gain	chr5	74242689	74380506	Clca4
chr5	74307648	74354669	3	gain	chr5	74242893	74380467	Clca1
chr5	74307648	74354669	3	gain	chr5	74242740	74380494	Clca4b
chr5	74307648	74354669	3	gain	chr5	74243521	74380500	Clca3b
chr5	74307648	74354669	3	gain	chr5	74265704	74380632	Clca4c-ps
chr5	74307648	74354669	3	gain	chr5	74242868	74380503	Clca4a
chr5	74307648	74354669	3	gain	chr5	74243521	74440752	Clca2
chr5	74307648	74354669	3	gain	chr5	74243521	74488542	Clca3a1
chr5	74307648	74354669	3	gain	chr5	74307347	74488542	Clca3a2
chr5	74307648	74354669	3	gain	chr5	74199187	74491584	xclca1
chr5	74307648	74354669	3	gain	chr5	74199187	74491584	xclca2
chr5	74307648	74354669	3	gain	chr5	74243503	74491575	xclca6
chr5	86645235	86760979	1	loss	chr5	86621456	87497491	NEGR1
chr6	3754446	3920828	1	loss	chr6	3700382	4471652	Spag16
chr6	6344218	6351452	0	loss	chr6	6344130	6373885	IGFBP2
chr6	26932182	26935799	4	gain	chr6	26928383	26948504	ing5a
chr6	26932182	26935799	4	gain	chr6	26928377	26948504	ing5b
chr6	26932182	26935799	4	gain	chr6	26930699	26948506	LOC100161116
chr6	26932182	26935799	4	gain	chr6	26928356	26954336	ING5
chr6	26932182	26935799	4	gain	chr6	26928383	26948504	ing5.S
chr6	26932182	26935799	4	gain	chr6	26928383	26948504	ing5.L
chr6	26932182	26935799	4	gain	chr6	26928380	26948504	ing4
chr6	38640411	38676581	3	gain	chr6	38590417	38734637	KLRC4
chr6	38640411	38676581	3	gain	chr6	38555911	38682738	KLRC2
chr6	38640411	38676581	3	gain	chr6	38555911	38677375	KLRC1
chr6	38640411	38676581	3	gain	chr6	38520273	38819067	LOC105866289
chr6	38640411	38676581	3	gain	chr6	38490281	38818475	KLRC4-KLRK1
chr6	38640411	38676581	3	gain	chr6	38520170	38819051	KLRC3
chr6	38640411	38676581	3	gain	chr6	38522373	38819064	LOC100336869
chr6	38640411	38676581	3	gain	chr6	38591731	38808424	LOC732516
chr6	39284237	39331258	3	gain	chr6	38950113	39461676	Klra5
chr6	39284237	39331258	3	gain	chr6	39177202	39346031	LOC105858380
chr6	39331258	39342109	1	loss	chr6	39289806	39344315	Klra6
chr6	39331258	39342109	1	loss	chr6	39303671	39656144	MAGOHB
chr6	39331258	39342109	1	loss	chr6	39286992	39642019	KLRAP1
chr6	39331258	39342109	1	loss	chr6	39286865	39641971	LY49
chr6	39331258	39342109	1	loss	chr6	39286866	39642008	KLRA1
chr6	39410832	39468704	0	loss	chr6	39335723	39642251	KLRA1P
chr6	39410832	39468704	0	loss	chr6	39355638	39656075	MAGOH
chr6	39530193	39544661	1	loss	chr6	39485418	39550040	Ly49i5
chr6	48616097	48706522	1	loss	chr6	48580056	48744860	slco1f2
chr6	48616097	48706522	1	loss	chr6	48580116	48744851	Slco1a5
chr6	48616097	48706522	1	loss	chr6	48580047	48744905	slco1c1
chr6	48616097	48706522	1	loss	chr6	48580047	48744902	slco1b3
chr6	48616097	48706522	1	loss	chr6	48580047	48747803	SLCO1B1
chr6	48616097	48706522	1	loss	chr6	48580116	48744842	SLCO1A2
chr6	48616097	48706522	1	loss	chr6	48580047	48744908	slco1d1
chr6	48616097	48706522	1	loss	chr6	48592553	48744860	slco1f3
chr6	48616097	48706522	1	loss	chr6	48592556	48744860	slco1f1
chr6	56023713	56211797	0	loss	chr6	56020960	56299955	TMTC1
chr6	63753242	63756859	6	gain	chr6	63742495	64051477	NELL2
chr6	63753242	63756859	6	gain	chr6	63743161	64050406	nell2.L
chr6	63753242	63756859	6	gain	chr6	63743173	64005913	nell2a
chr6	63753242	63756859	6	gain	chr6	63752838	63967954	nel
chr6	63753242	63756859	6	gain	chr6	63752838	64005913	nell2b
chr6	67030244	67041095	0	loss	chr6	66989770	67047211	Olr1104
chr6	67030244	67041095	0	loss	chr6	66975218	67047211	Olfr285
chr6	67030244	67041095	0	loss	chr6	66821619	67132079	Olr1434
chr6	73012762	73110421	1	loss	chr6	72829507	73330259	Olfr305
chr6	73012762	73110421	1	loss	chr6	72693045	73330343	Olr29
chr6	73012762	73110421	1	loss	chr6	72829489	73287909	Olfr223
chr6	73012762	73110421	1	loss	chr6	72693039	73392966	Olfr294
chr6	73012762	73110421	1	loss	chr6	72914585	73651291	Olr1029
chr6	77776351	77892095	1	loss	chr6	77672295	77893649	SLC16A7
chr7	17625641	17658194	1	loss	chr7	17615537	17721948	cul5a
chr7	17625641	17658194	1	loss	chr7	17615571	17722013	CUL5
chr7	17625641	17658194	1	loss	chr7	17615576	17721814	cul5.L
chr7	26107506	26179846	1	loss	chr7	25911674	26287924	Dscaml1
chr7	26107506	26179846	1	loss	chr7	25914529	26271717	dscama
chr7	30154929	30220035	1	loss	chr7	30133258	30333071	MIR100HG
chr7	31927259	32028535	1	loss	chr7	31910137	32370817	TMEM225
chr7	34679796	34806391	1	loss	chr7	34652755	34978134	PKNOX2
chr7	49502262	49581836	1	loss	chr7	49446076	49749654	Zfp866
chr7	49502262	49581836	1	loss	chr7	49497779	49614508	zf(c2h2)-118
chr7	49502262	49581836	1	loss	chr7	49498274	49732821	CG14711
chr7	49502262	49581836	1	loss	chr7	49446079	49749612	Zfp963
chr7	49502262	49581836	1	loss	chr7	49496490	49749406	BC052688
chr7	49502262	49581836	1	loss	chr7	49446094	49733044	Zfp971
chr7	49502262	49581836	1	loss	chr7	48025165	49732827	Zfp101
chr7	49502262	49581836	1	loss	chr7	48651053	49749255	Zfp119b
chr7	49502262	49581836	1	loss	chr7	49073367	49614271	Zfp938
chr7	49502262	49581836	1	loss	chr7	47585230	49635782	ZNF439
chr7	49502262	49581836	1	loss	chr7	48577911	49732905	ZNF44
chr7	49502262	49581836	1	loss	chr7	48897165	49749583	ZNF195
chr7	49502262	49581836	1	loss	chr7	49128102	49733322	ZNF14
chr7	49502262	49581836	1	loss	chr7	48064180	49732471	Zfp955b
chr7	49502262	49581836	1	loss	chr7	47258664	49614167	Gm14391
chr7	49502262	49581836	1	loss	chr7	48651072	49614137	Gm14434
chr7	49502262	49581836	1	loss	chr7	49105750	49733466	Zfp81
chr7	49502262	49581836	1	loss	chr7	47892865	49749969	Zfp709
chr7	49502262	49581836	1	loss	chr7	48651072	49614137	Gm2026
chr7	49502262	49581836	1	loss	chr7	48434793	49749633	ZNF433
chr7	49502262	49581836	1	loss	chr7	49075587	49749762	zf(c2h2)-14
chr7	49502262	49581836	1	loss	chr7	49139773	49749396	Zfp952
chr7	49502262	49581836	1	loss	chr7	47278116	49749114	ZNF799
chr7	49502262	49581836	1	loss	chr7	48064164	49749621	ZNF788P
chr7	49502262	49581836	1	loss	chr7	48280292	49749090	ZNF564
chr7	49502262	49581836	1	loss	chr7	48651053	49733297	Zfp870
chr7	49502262	49581836	1	loss	chr7	48434782	49749972	ZNF20
chr7	49502262	49581836	1	loss	chr7	49073369	49749564	Zfp955a
chr7	49502262	49581836	1	loss	chr7	49105750	49733296	Zfp763
chr7	49502262	49581836	1	loss	chr7	48220556	49614437	2210418O10Rik
chr7	49502262	49581836	1	loss	chr7	47258665	49733126	Zfp433
chr7	49502262	49581836	1	loss	chr7	47278116	49614352	Zfp788
chr7	49502262	49581836	1	loss	chr7	47278135	49749360	Zfp975
chr7	49502262	49581836	1	loss	chr7	47533601	50253751	Zfp619
chr7	49502262	49581836	1	loss	chr7	47662706	49750065	Zfp933
chr7	49502262	49581836	1	loss	chr7	47662763	49614796	Zfp976
chr7	49502262	49581836	1	loss	chr7	47729367	49614391	Zfp709l1
chr7	49502262	49581836	1	loss	chr7	47729367	49614755	OTTMUSG00000016609
chr7	49502262	49581836	1	loss	chr7	47729367	49733460	LOC102640673
chr7	49502262	49581836	1	loss	chr7	47892877	49749930	Zfp33b
chr7	49502262	49581836	1	loss	chr7	47892880	49614250	Zfp977
chr7	49502262	49581836	1	loss	chr7	48220556	49614437	Gm14296
chr7	49502262	49581836	1	loss	chr7	48220562	49732905	Zfp950
chr7	49502262	49581836	1	loss	chr7	48220568	49732230	6720489N17Rik
chr7	49502262	49581836	1	loss	chr7	48220580	50254350	Gm32856
chr7	49502262	49581836	1	loss	chr7	48292170	49749645	Zfp617
chr7	49502262	49581836	1	loss	chr7	48383429	49733157	Zfp560
chr7	49502262	49581836	1	loss	chr7	48383429	49749549	Zfp799
chr7	49502262	49581836	1	loss	chr7	48434793	49614727	Giot1
chr7	49502262	49581836	1	loss	chr7	48577913	49614474	Gm10778
chr7	49502262	49581836	1	loss	chr7	48651072	49614137	Gm14308
chr7	49502262	49581836	1	loss	chr7	48651072	49614137	Gm14430
chr7	49502262	49581836	1	loss	chr7	48651072	49614137	Gm4724
chr7	49502262	49581836	1	loss	chr7	48651072	49614397	Zfp960
chr7	49502262	49581836	1	loss	chr7	48897173	50255071	Gm21814
chr7	49502262	49581836	1	loss	chr7	49073369	49614313	Zfp951
chr7	49502262	49581836	1	loss	chr7	49073369	49749654	Zfp934
chr7	49502262	49581836	1	loss	chr7	49075098	49614145	zgc:173693
chr7	49502262	49581836	1	loss	chr7	49105750	49733367	ZNF625-ZNF20
chr7	49502262	49581836	1	loss	chr7	49259472	49732827	znf1015
chr7	49502262	49581836	1	loss	chr7	47348151	50279770	ZNF791
chr7	49502262	49581836	1	loss	chr7	49075290	49733073	zf(c2h2)-7
chr7	49502262	49581836	1	loss	chr7	49105754	49733112	Zfp939
chr7	49502262	49581836	1	loss	chr7	47347155	50170183	ZNF763
chr7	49502262	49581836	1	loss	chr7	48025161	49749872	Gm10033
chr7	49502262	49581836	1	loss	chr7	47151369	49733130	Zfp958
chr7	49502262	49581836	1	loss	chr7	47801979	50546058	ZNF627
chr7	49502262	49581836	1	loss	chr7	48651053	50545291	ZNF101
chr7	49502262	49581836	1	loss	chr7	48383426	50342659	ZNF490
chr7	49502262	49581836	1	loss	chr7	47259452	50545243	ZNF136
chr7	49502262	49581836	1	loss	chr7	49357998	50411321	ZNF555
chr7	49502262	49581836	1	loss	chr7	49105750	50834150	Zfp791
chr7	49502262	49581836	1	loss	chr7	48897173	50543624	B230307C23Rik
chr7	49502262	49581836	1	loss	chr7	49073372	50474565	Gm14326
chr7	49502262	49581836	1	loss	chr7	49446091	50544464	Zfp873
chr7	49502262	49581836	1	loss	chr7	48907933	50544537	ZNF69
chr7	49502262	49581836	1	loss	chr7	49312530	50544458	Zfp930
chr7	49502262	49581836	1	loss	chr7	48651051	50358099	ZNF560
chr7	49668644	49773537	1	loss	chr7	49633533	50170180	Zfp961
chr7	49668644	49773537	1	loss	chr7	49633737	49814814	ZNF669
chr7	49668644	49773537	1	loss	chr7	49633995	50125292	Gm3604
chr7	49668644	49773537	1	loss	chr7	49634027	50279769	D130040H23Rik
chr7	49668644	49773537	1	loss	chr7	49553387	50475498	AI987944
chr7	49668644	49773537	1	loss	chr7	49633527	50436860	ZNF878
chr7	49668644	49773537	1	loss	chr7	49512593	50475917	Gm5141
chr7	49668644	49773537	1	loss	chr7	49634166	50411314	Gm38396
chr7	54276702	54338191	0	loss	chr7	54268816	54357740	MBD3L3
chr7	54276702	54338191	0	loss	chr7	54268816	54357740	MBD3L2
chr7	54276702	54338191	0	loss	chr7	54268816	54357740	MBD3L4
chr7	54276702	54338191	0	loss	chr7	54268816	54357740	MBD3L5
chr7	54276702	54338191	0	loss	chr7	52751236	54655767	Olr1408
chr7	77042100	77099972	1	loss	chr7	76661880	77138030	Trim21
chr7	77042100	77099972	1	loss	chr7	77024342	77153348	cOR52N9
chr7	77042100	77099972	1	loss	chr7	76970802	77236228	LOC104939064
chr7	77042100	77099972	1	loss	chr7	76469916	77399054	OR52R1
chr7	90685424	90826487	1	loss	chr7	90502071	91321179	NELL1
chr7	90685424	90826487	1	loss	chr7	90510086	91320741	nell1.S
chr7	90685424	90826487	1	loss	chr7	90510086	91320746	nell1.L
chr7	93915405	94002213	1	loss	chr7	93723680	94222570	LUZP2
chr8	1240631	1251482	8	gain	chr8	1205887	1396504	ZNF324B
chr8	3425299	3461469	1	loss	chr8	3399493	3569890	SLC26A11
chr8	3425299	3461469	1	loss	chr8	3417725	4065670	CG13248
chr8	3425299	3461469	1	loss	chr8	3416412	3753517	Slc7a4
chr8	3425299	3461469	1	loss	chr8	3409189	4441140	P2rx6
chr8	3707425	3877424	1	loss	chr8	3526644	4000508	ZBP1
chr8	3707425	3877424	1	loss	chr8	3525991	4393003	TET2
chr8	3949764	4130614	1	loss	chr8	3821887	4608681	LRRC74B
chr8	3949764	4130614	1	loss	chr8	3794910	4578445	CCR5AS
chr8	3949764	4130614	1	loss	chr8	3717547	4823536	THAP7-AS1
chr8	3949764	4130614	1	loss	chr8	3793780	4578792	CYYR1-AS1
chr8	4130614	4195720	0	loss	chr8	4125497	4978030	TUBA3FP
chr8	5682307	5689541	5	gain	chr8	5672670	6007140	PRAMENP
chr8	5859540	5866774	5	gain	chr8	5775905	5883415	IGLL1
chr8	6214006	6293580	1	loss	chr8	6127579	7108919	LOC100152327
chr8	6214006	6293580	1	loss	chr8	6151146	7089671	LOC100297192
chr8	6731237	6771024	0	loss	chr8	6697816	6809584	PRAME
chr8	6922938	6941023	13	gain	chr8	6921183	7095263	BMS1P20
chr8	15129911	15368633	1	loss	chr8	15093725	15589329	POM121L4P
chr8	15129911	15368633	1	loss	chr8	15093725	15589329	LOC102724728
chr8	18081383	18168191	1	loss	chr8	18005975	18433394	ksr2
chr8	29326636	29612379	1	loss	chr8	29307277	29896329	Tmem132c
chr8	29326636	29612379	1	loss	chr8	29304779	30044390	TMEM132D
chr8	48558225	48634182	1	loss	chr8	48410668	48709667	LAMA3
chr8	48558225	48634182	1	loss	chr8	48410962	48653447	lama5
chr8	71869790	71934896	1	loss	chr8	71806419	72016033	LOC373234
chr8	71869790	71934896	1	loss	chr8	71791167	72028568	myo5b
chr8	71869790	71934896	1	loss	chr8	71858898	72016033	didum
chr8	71869790	71934896	1	loss	chr8	71854668	72016036	hum-2
chr8	71869790	71934896	1	loss	chr8	71791167	72028567	myo5a.L
chr8	73974884	73978501	5	gain	chr8	73866009	74961236	Dcc
chr9	22816036	22989652	1	loss	chr9	22628250	23137688	Nkain3
chr9	22816036	22989652	1	loss	chr9	22571087	23137374	nkain4
chr9	22816036	22989652	1	loss	chr9	22815045	23137374	zgc:100920
chr9	22816036	22989652	1	loss	chr9	22571087	23137374	nkain4.S
chr9	52254799	52515223	1	loss	chr9	51970783	52537793	ZFPM2
chr9	52254799	52515223	1	loss	chr9	51970192	52536778	zfpm2a
chr9	52254799	52515223	1	loss	chr9	52189793	52536775	zfpm2b
chr9	55723502	55727119	5	gain	chr9	55712448	55733971	Ebag9
chr9	55723502	55727119	5	gain	chr9	55712465	55733107	ebag9.S
chr9	55723502	55727119	5	gain	chr9	55712465	55733430	ebag9.L
chr9	73103187	73142974	4	gain	chr9	73079698	73148632	Gsdmc
chr9	73103187	73142974	4	gain	chr9	73079716	73161935	Gsdmc3
chr9	84623332	84626949	6	gain	chr9	84623082	84638536	Eppk1
chr9	84623332	84626949	6	gain	chr9	84571146	84734191	Scrib
chr9	84623332	84626949	6	gain	chr9	84471590	84825455	ZNF891
chr9	84623332	84626949	6	gain	chr9	84533417	85017516	PCSK1N
chr9	84760778	84768012	0	loss	chr9	84754651	84772259	Parp10
chrX	26809204	27000905	1	loss	chrX	25541071	27469748	DMD
chrX	35330856	35468302	1	loss	chrX	34974092	35484195	LOC101927356
chrX	60740281	60776451	6	gain	chrX	60555088	60796004	ATRX
chrX	60740281	60776451	6	gain	chrX	60531394	60837210	Fgf16
chrX	60852408	60859642	7	gain	chrX	60830748	60860399	magt1.L
chrX	60852408	60859642	7	gain	chrX	60828990	60871173	Magt1
chrX	60852408	60859642	7	gain	chrX	60826982	60860400	DKFZP469A0227
chrX	60852408	60859642	7	gain	chrX	60830748	60860298	ZK686.3
chrX	68694064	68755553	1	loss	chrX	68588156	69074992	Chm
chrX	84413546	84456950	9	gain	chrX	84390494	84749673	LINC02589
chrX	84901841	84938011	4	gain	chrX	84705661	85274655	LINC00630
chrX	84901841	84938011	4	gain	chrX	84705661	85274655	ARMCX5-GPRASP2
chrX	99080481	99127502	7	gain	chrX	99038098	99172329	NKAP
chrX	122822469	122847788	8	gain	chrX	122729215	122904536	MAGEA8
chrX	122822469	122847788	8	gain	chrX	122729265	122905872	MAGEA12
chrX	122822469	122847788	8	gain	chrX	122820342	122985758	CXorf40A
chrX	122822469	122847788	8	gain	chrX	122776506	122967132	LOC618806
chrX	122822469	122847788	8	gain	chrX	122729255	122905872	MAGEA2
chrX	122822469	122847788	8	gain	chrX	122729255	122903881	MAGEA2B
chrX	122822469	122847788	8	gain	chrX	122729288	122904515	MAGEC3
chrX	122822469	122847788	8	gain	chrX	122777067	122967111	MAGEA6
chrX	122822469	122847788	8	gain	chrX	122729258	122903861	MAGEA9
chrX	122822469	122847788	8	gain	chrX	122722674	122967297	MAGEA1
chrX	122822469	122847788	8	gain	chrX	122729277	122903420	MAGEA3
chrX	122822469	122847788	8	gain	chrX	122722573	122967441	LOC787822
chrX	122822469	122847788	8	gain	chrX	122729212	122903402	LOC508820
chrX	122822469	122847788	8	gain	chrX	122729258	122903861	MAGEA9B
chrX	122822469	122847788	8	gain	chrX	122729194	122903420	MAGEA4
chrX	122822469	122847788	8	gain	chrX	122729260	122904779	MAGEA10
chrX	124985435	125028839	6	gain	chrX	124952029	125178363	Gabra3
chrX	125596708	125607559	9	gain	chrX	125591827	125633724	PNMA5
chrX	125596708	125607559	9	gain	chrX	125593813	125633832	PNMA3
chrX	125665431	125676282	8	gain	chrX	125603326	125693381	PNMA6E
chrX	125665431	125676282	8	gain	chrX	125631579	125692677	PNMA6A
									MAF19_14
									MAF19_14
									T24P15_18
									2019-01-05

## Sheet: CH
chr1	6960306	7148538	1	loss	chr1	6828892	7255279	ADAM12
chr1	6960306	7148538	1	loss	chr1	6829078	7257837	Adam12
chr1	40042080	40123362	1	loss	chr1	40001689	40299409	lipa
chr1	40042080	40123362	1	loss	chr1	40014230	40299418	LIPF
chr1	40042080	40123362	1	loss	chr1	40001743	40293335	Lipo1
chr1	40042080	40123362	1	loss	chr1	39924907	40300115	Lipk
chr1	40042080	40123362	1	loss	chr1	39838641	40299415	lipl-1
chr1	40042080	40123362	1	loss	chr1	39834326	40293353	Lipo4
chr1	40042080	40123362	1	loss	chr1	39838641	40299418	lipl-2
chr1	72841506	72982680	1	loss	chr1	72506562	73033590	Chrm3
chr1	98496672	98586510	1	loss	chr1	98413238	98608774	SV2B
chr1	115197984	115215096	5	gain	chr1	114963485	115262479	CYFIP1
chr1	115197984	115215096	5	gain	chr1	115170798	115222825	TUBGCP5
chr1	151608042	152014452	1	loss	chr1	151535082	152236981	LOC100289495
chr1	151608042	152014452	1	loss	chr1	151535099	152236978	TIGD1
chr1	151608042	152014452	1	loss	chr1	151535387	152236757	COA1
chr1	151608042	152014452	1	loss	chr1	151535391	152236835	NR3C2
chr1	151608042	152014452	1	loss	chr1	151535081	152236857	ASPA
chr1	151608042	152014452	1	loss	chr1	151535976	152237047	MIA2
chr1	151608042	152014452	1	loss	chr1	151535077	152236999	ZNF621
chr1	156942708	157267836	1	loss	chr1	156675313	157419673	Olfr1313
chr1	156942708	157267836	1	loss	chr1	156824668	157582004	Olr14
chr1	157267836	157272114	6	gain	chr1	157199834	157611089	Olfr1387
chr1	157267836	157272114	6	gain	chr1	156995574	157570395	Olfr530
chr1	157267836	157272114	6	gain	chr1	157199834	157910416	Olfr1391
chr1	157267836	157272114	6	gain	chr1	157148274	157305088	Olr778
chr1	164253810	164313702	3	gain	chr1	164158730	164438190	LOC100125946
chr1	164253810	164313702	3	gain	chr1	164239150	164438190	MCP-3
chr1	164253810	164313702	3	gain	chr1	164201623	164331853	CTSG
chr1	164253810	164313702	3	gain	chr1	164243998	164438187	Mcpt4
chr1	164253810	164313702	3	gain	chr1	164158684	164438187	GZMB
chr1	164313702	164352204	8	gain	chr1	164264868	164438192	Gzmbl3
chr1	164313702	164352204	8	gain	chr1	164294198	164438187	Gzmn
chr1	164313702	164352204	8	gain	chr1	164264747	164469606	GZMH
chr1	164313702	164352204	8	gain	chr1	164264865	164438187	Gzmf
chr1	164313702	164352204	8	gain	chr1	164264865	164777648	Mcpt9
chr1	164313702	164352204	8	gain	chr1	164264883	164793529	Mcpt1
chr1	164313702	164352204	8	gain	chr1	164264868	164660534	Gzmc
chr1	164313702	164352204	8	gain	chr1	164264865	164777648	Mcpt8
chr1	164313702	164352204	8	gain	chr1	164264865	164777648	Mcpt10
chr1	164313702	164352204	8	gain	chr1	164294171	164768001	Gzme
chr1	164313702	164352204	8	gain	chr1	164264865	164777648	Mcpt8l2
chr1	164352204	164463432	1	loss	chr1	164343622	164550620	MCP1
chr1	164548992	164613162	4	gain	chr1	164493420	164777654	Mcpt2
chr1	164548992	164613162	4	gain	chr1	164420498	164768001	Gzmg
chr1	164548992	164613162	4	gain	chr1	164547401	164965717	Gzmd
chr1	164673054	164694444	4	gain	chr1	164564737	165170334	Cma2
chr1	164673054	164694444	4	gain	chr1	164564735	165014467	LOC691670
chr1	164673054	164694444	4	gain	chr1	164564737	165014473	Mcpt1l1
chr1	164673054	164694444	4	gain	chr1	164564737	165170334	LOC101843106
chr10	1638474	1745424	0	loss	chr10	1619861	1888405	ccne1
chr10	11807280	11815836	5	gain	chr10	11803342	11815999	Cyp2b12
chr10	11807280	11815836	5	gain	chr10	11803251	11816022	CYP2B6
chr10	11807280	11815836	5	gain	chr10	11803265	11816008	CYP2B7P
chr10	11807280	11815836	5	gain	chr10	11803270	11815991	LOC100328948
chr10	11807280	11815836	5	gain	chr10	11806787	11815894	LOC100170416
chr10	11807280	11815836	5	gain	chr10	11806793	11815894	LOC100170416.L
chr10	11807280	11815836	5	gain	chr10	11807074	11815879	cyp2c8.2
chr10	11807280	11815836	5	gain	chr10	11803262	11815991	CYP2B4
chr10	11807280	11815836	5	gain	chr10	11803273	11815996	Cyp2b2
chr10	11807280	11815836	5	gain	chr10	11803268	11815996	Cyp2b13
chr10	11807280	11815836	5	gain	chr10	11803269	11815996	Cyp2b9
chr10	11807280	11815836	5	gain	chr10	11803342	11815975	Cyp2b19
chr10	11807280	11815836	5	gain	chr10	11803264	11815996	Cyp2b1
chr10	11807280	11815836	5	gain	chr10	11803315	11815975	Cyp2b15
chr10	11807280	11815836	5	gain	chr10	11803268	11815996	Cyp2b21
chr10	11807280	11815836	5	gain	chr10	11803273	11815996	Cyp2b23
chr10	11807280	11815836	5	gain	chr10	11803263	11815936	Cyp2b3
chr10	11807280	11815836	5	gain	chr10	11803259	11815999	Cyp2b10
chr10	11807280	11815836	5	gain	chr10	11709779	11816281	CYP2B22
chr10	11807280	11815836	5	gain	chr10	11710468	11931482	cyp2c18
chr10	11807280	11815836	5	gain	chr10	11710474	11815879	cyp2c8.2.L
chr10	11807280	11815836	5	gain	chr10	11710719	11815879	LOC100145285
chr10	11807280	11815836	5	gain	chr10	11758289	11862089	cyp2a6
chr10	11807280	11815836	5	gain	chr10	11758289	11862089	cyp2a6.L
chr10	11807280	11815836	5	gain	chr10	11583997	11815975	LOC101844487
chr10	11807280	11815836	5	gain	chr10	11709851	11815879	cyp2ad2
chr10	11807280	11815836	5	gain	chr10	11710734	11815879	cyp2a13
chr10	11807280	11815836	5	gain	chr10	11454881	11931470	cyp2p6
chr10	11807280	11815836	5	gain	chr10	11301729	11815879	cyp2f1
chr10	11807280	11815836	5	gain	chr10	11301729	11815879	cyp2f1.S
chr10	11807280	11815836	5	gain	chr10	11453487	11815879	LOC100036663.L
chr10	11807280	11815836	5	gain	chr10	11477851	11931301	CYP2AC7
chr10	11807280	11815836	5	gain	chr10	11477782	11931470	LOC100127252
chr10	11807280	11815836	5	gain	chr10	11478271	11815880	LOC100145084
chr10	11807280	11815836	5	gain	chr10	11478271	11815882	LOC100145323
chr10	11807280	11815836	5	gain	chr10	11482277	11931473	cyp2p3
chr10	11807280	11815836	5	gain	chr10	11454506	11815879	CYP2J23
chr10	11807280	11815836	5	gain	chr10	11394881	11815882	cyp2v1
chr10	11807280	11815836	5	gain	chr10	11301672	11815880	CYP2AC1
chr10	11807280	11815836	5	gain	chr10	11301675	11815879	CYP2C45
chr10	11807280	11815836	5	gain	chr10	11453061	11815912	Cyp2a1
chr10	11807280	11815836	5	gain	chr10	11477751	11815912	Cyp2a12
chr10	11807280	11815836	5	gain	chr10	11477818	11815978	Cyp2c67
chr10	13009398	13022232	4	gain	chr10	12721075	13327396	Cgm4
chr10	13009398	13022232	4	gain	chr10	12721082	13465677	Psg19
chr10	13009398	13022232	4	gain	chr10	12721084	13449140	Psg23
chr10	13009398	13022232	4	gain	chr10	12721090	13327396	Psg28
chr10	13009398	13022232	4	gain	chr10	12721178	13027328	CEACAM1
chr10	13009398	13022232	4	gain	chr10	12722378	13327393	Psg20
chr10	13009398	13022232	4	gain	chr10	12769084	13077490	Cxcl17
chr10	13009398	13022232	4	gain	chr10	12841196	13471009	Psg16
chr10	13009398	13022232	4	gain	chr10	12941550	13594063	LIPE
chr10	13009398	13022232	4	gain	chr10	12966318	13348512	Ceacam9
chr10	13009398	13022232	4	gain	chr10	12966318	13445830	Psgb1
chr10	13009398	13022232	4	gain	chr10	12966319	13475458	PSG10P
chr10	13009398	13022232	4	gain	chr10	12721089	13343201	CEACAM4
chr10	13009398	13022232	4	gain	chr10	12722374	13222053	Ceacam2
chr10	13009398	13022232	4	gain	chr10	12721084	13327399	Psg21
chr10	13009398	13022232	4	gain	chr10	12965232	13346733	PSG7
chr10	13009398	13022232	4	gain	chr10	12317628	13327396	Psg25
chr10	13009398	13022232	4	gain	chr10	12248276	13469758	PSG4
chr10	13009398	13022232	4	gain	chr10	12548365	13469841	CEACAM5
chr10	13009398	13022232	4	gain	chr10	12248261	13327397	Psg22
chr10	13009398	13022232	4	gain	chr10	12317622	13327396	Psg18
chr10	13009398	13022232	4	gain	chr10	12362896	13221856	Sperada
chr10	13009398	13022232	4	gain	chr10	12248261	13327396	Psg17
chr10	16816818	16821096	5	gain	chr10	16472506	16825100	CCDC61
chr10	20560068	20585736	4	gain	chr10	20538470	20724076	LOC105008253
chr10	20560068	20585736	4	gain	chr10	20531864	20658608	Klk1b24
chr10	20560068	20585736	4	gain	chr10	20531861	20658608	Klk1b21
chr10	20560068	20585736	4	gain	chr10	20531909	20658665	Klk1
chr10	20560068	20585736	4	gain	chr10	20538551	20668571	prss59.2
chr10	20560068	20585736	4	gain	chr10	20531864	20707698	Klk1b4
chr10	20560068	20585736	4	gain	chr10	20531909	20707743	Klk1c9
chr10	20560068	20585736	4	gain	chr10	20240240	20668179	Six3
chr10	20560068	20585736	4	gain	chr10	20164710	20590514	LOC100533299
chr10	20560068	20585736	4	gain	chr10	20531864	20681544	Klk1b9
chr10	20560068	20585736	4	gain	chr10	20531909	20707698	Klk1c10
chr10	20560068	20585736	4	gain	chr10	20531864	20707698	Klk1b11
chr10	20560068	20585736	4	gain	chr10	20538539	20668547	Klk10
chr10	20560068	20585736	4	gain	chr10	19312808	20593109	KLK4
chr10	20966478	20970756	5	gain	chr10	20875974	21107934	SIGLEC16
chr10	20966478	20970756	5	gain	chr10	20949994	21070229	LOC100138951
chr10	20966478	20970756	5	gain	chr10	20788784	21047769	Siglecf
chr10	20966478	20970756	5	gain	chr10	20950018	21062659	Siglech
chr10	20966478	20970756	5	gain	chr10	20949988	20996469	SIGLEC17P
chr10	20966478	20970756	5	gain	chr10	20788784	20985076	SIGLEC6
chr10	20966478	20970756	5	gain	chr10	20788784	21047769	Siglec5
chr10	20966478	20970756	5	gain	chr10	20924957	21108623	Siglece
chr10	20966478	20970756	5	gain	chr10	20950129	21108874	Siglecg
chr10	20966478	20970756	5	gain	chr10	20950008	21105853	LOC100129083
chr10	20966478	20970756	5	gain	chr10	20950008	21070301	CD33
chr10	20966478	20970756	5	gain	chr10	20949994	21031361	SIGLEC13
chr10	20966478	20970756	5	gain	chr10	20875974	21111059	SIGLEC11
chr10	20966478	20970756	5	gain	chr10	20743581	21127631	C19orf84
chr10	21257382	21270216	0	loss	chr10	21250767	21459090	Siglec10
chr10	21257382	21270216	0	loss	chr10	21247582	21451450	SIGLEC7
chr10	21257382	21270216	0	loss	chr10	20974803	21531406	ZNF175
chr10	21257382	21270216	0	loss	chr10	21247591	21377180	SIGLEC9
chr10	21257382	21270216	0	loss	chr10	21061744	21377166	SIGLEC14
chr10	21612456	21633846	5	gain	chr10	21558751	21969555	znf16.S
chr10	21612456	21633846	5	gain	chr10	21558939	22008636	zgc:173705
chr10	21612456	21633846	5	gain	chr10	21558996	21969957	prdm9.L
chr10	21612456	21633846	5	gain	chr10	21559080	22008780	LOC734083
chr10	21612456	21633846	5	gain	chr10	21559185	22008636	zgc:174314
chr10	21612456	21633846	5	gain	chr10	21559227	22009395	znf519
chr10	21612456	21633846	5	gain	chr10	21559254	21969100	si:ch211-207i20.2
chr10	21612456	21633846	5	gain	chr10	21559443	22008604	znf1070
chr10	21612456	21633846	5	gain	chr10	21559491	21942859	zgc:113135
chr10	21612456	21633846	5	gain	chr10	21559518	21942658	ozf
chr10	21612456	21633846	5	gain	chr10	21559518	22008954	zg57
chr10	21612456	21633846	5	gain	chr10	21558948	21968775	zgc:174890
chr10	21612456	21633846	5	gain	chr10	21559464	22009374	znf1140
chr10	21612456	21633846	5	gain	chr10	21581451	21694278	CTU1
chr10	21612456	21633846	5	gain	chr10	21550890	21969429	Zfp819
chr10	21612456	21633846	5	gain	chr10	21550882	22033468	Zfp715
chr10	21612456	21633846	5	gain	chr10	21550882	22078465	Zfp658
chr10	21612456	21633846	5	gain	chr10	21558843	22046101	znf268.S
chr10	21612456	21633846	5	gain	chr10	21558990	22046167	znf184
chr10	21612456	21633846	5	gain	chr10	21558990	22046410	znf470
chr10	21612456	21633846	5	gain	chr10	21558996	22046080	LOC100301958
chr10	21612456	21633846	5	gain	chr10	21558978	22078411	LOC100191026
chr10	21612456	21633846	5	gain	chr10	21559218	22033177	zgc:175284
chr10	22168596	22318326	1	loss	chr10	22111807	22377814	monDomV1R1208
chr10	22168596	22318326	1	loss	chr10	22091748	22377814	ORNANAV1R3129
chr10	22168596	22318326	1	loss	chr10	22111807	22377814	monDomV1R1209
chr10	22168596	22318326	1	loss	chr10	22091784	22381066	monDomV1R1246
chr10	22168596	22318326	1	loss	chr10	22111807	22377814	monDomV1R1213
chr10	22168596	22318326	1	loss	chr10	22042916	23032203	Zfp948
chr10	22168596	22318326	1	loss	chr10	22091495	22592205	Vom1r13
chr10	22168596	22318326	1	loss	chr10	22091718	22377856	Vom1r9
chr10	22168596	22318326	1	loss	chr10	22091733	22377829	monDomV1R1293
chr10	22168596	22318326	1	loss	chr10	22091748	22484037	Cavporv1r684
chr10	22168596	22318326	1	loss	chr10	22091748	22484037	Cavporv1r618
chr10	22168596	22318326	1	loss	chr10	22091748	22484037	Cavporv1r619
chr10	22168596	22318326	1	loss	chr10	22091757	22324337	Vmn1r81
chr10	22168596	22318326	1	loss	chr10	22091757	22377775	ORNANAV1R3168
chr10	22168596	22318326	1	loss	chr10	22111825	22381066	monDomV1R1230
chr10	22168596	22318326	1	loss	chr10	22091766	22324340	Vmn1r78
chr10	22168596	22318326	1	loss	chr10	22091801	22377964	Vmn1r233
chr10	22168596	22318326	1	loss	chr10	22110705	22579429	Cavporv1r615
chr10	22168596	22318326	1	loss	chr10	22111534	22549747	ORYCUNV1R1599
chr10	22168596	22318326	1	loss	chr10	22111534	22562021	LINC02190
chr10	22168596	22318326	1	loss	chr10	22111534	23052397	ORYCUNV1R1535
chr10	22168596	22318326	1	loss	chr10	22111535	22778011	ORYCUNV1R1520
chr10	22168596	22318326	1	loss	chr10	22111543	22579456	Cavporv1r616
chr10	22168596	22318326	1	loss	chr10	22111801	22592080	ORNANAV1R3097
chr10	22168596	22318326	1	loss	chr10	22111807	22381066	monDomV1R1227
chr10	22168596	22318326	1	loss	chr10	22111807	22377814	monDomV1R1291
chr10	22168596	22318326	1	loss	chr10	22111807	22377814	monDomV1R1284
chr10	22168596	22318326	1	loss	chr10	22111807	22377814	monDomV1R1288
chr10	22168596	22318326	1	loss	chr10	22111807	22377814	monDomV1R1285
chr10	22168596	22318326	1	loss	chr10	22111807	22377814	monDomV1R1287
chr10	22168596	22318326	1	loss	chr10	22111807	22377814	monDomV1R1289
chr10	22168596	22318326	1	loss	chr10	22111807	22377814	monDomV1R1295
chr10	22168596	22318326	1	loss	chr10	22111808	22324238	Vmn1r83
chr10	22168596	22318326	1	loss	chr10	22142582	22549521	Vmn1r228
chr10	22168596	22318326	1	loss	chr10	22142585	22549623	Vmn1r229
chr10	22168596	22318326	1	loss	chr10	22142591	22579471	Cavporv1r640
chr10	22168596	22318326	1	loss	chr10	22142603	22579467	PONPYGV1R1804
chr10	22168596	22318326	1	loss	chr10	22142615	22579315	Cavporv1r622
chr10	22168596	22318326	1	loss	chr10	22142792	22592281	ORNANAV1R3271
chr10	22168596	22318326	1	loss	chr10	22111810	22377814	monDomV1R1207
chr10	22168596	22318326	1	loss	chr10	22111825	22381066	monDomV1R1229
chr10	22168596	22318326	1	loss	chr10	22111807	22377814	monDomV1R1205
chr10	22168596	22318326	1	loss	chr10	22111825	22381066	monDomV1R1232
chr10	22168596	22318326	1	loss	chr10	22091748	22381066	monDomV1R1242
chr10	22168596	22318326	1	loss	chr10	22111801	22381066	monDomV1R1243
chr10	22168596	22318326	1	loss	chr10	22091748	22381066	monDomV1R1245
chr10	22168596	22318326	1	loss	chr10	22111807	22381066	monDomV1R1236
chr10	22168596	22318326	1	loss	chr10	22142798	22353185	ORNANAV1R3253
chr10	22168596	22318326	1	loss	chr10	22111807	22381066	monDomV1R1240
chr10	22168596	22318326	1	loss	chr10	22111807	22377814	monDomV1R1206
chr10	22168596	22318326	1	loss	chr10	22091733	22484034	monDomV1R1283
chr10	22168596	22318326	1	loss	chr10	22111801	22484034	monDomV1R1235
chr10	22168596	22318326	1	loss	chr10	22111807	22377814	monDomV1R1204
chr10	22168596	22318326	1	loss	chr10	22111807	22377814	monDomV1R1211
chr10	22168596	22318326	1	loss	chr10	22091733	22377829	monDomV1R1237
chr10	22168596	22318326	1	loss	chr10	22142796	22592056	ORNANAV1R3028
chr10	22168596	22318326	1	loss	chr10	22111807	22381066	monDomV1R1238
chr10	22168596	22318326	1	loss	chr10	22142846	22377781	ORNANAV1R3130
chr10	22168596	22318326	1	loss	chr10	22111566	22836315	ORYCUNV1R1545
chr10	22168596	22318326	1	loss	chr10	21824002	22670869	Gm13212
chr10	22168596	22318326	1	loss	chr10	21824440	22702780	Zfp820
chr10	22168596	22318326	1	loss	chr10	21824658	22670860	Zfp980
chr10	22168596	22318326	1	loss	chr10	21825028	22757870	znf214
chr10	22168596	22318326	1	loss	chr10	21935620	22645698	Zfp945
chr10	22168596	22318326	1	loss	chr10	21935620	23092941	Zfp600
chr10	22168596	22318326	1	loss	chr10	21935620	23093185	Zfp52
chr10	22168596	22318326	1	loss	chr10	21935626	22645758	Zfp946
chr10	22168596	22318326	1	loss	chr10	21935641	23093301	Zfp458
chr10	22168596	22318326	1	loss	chr10	21935677	23093293	Gm2381
chr10	22168596	22318326	1	loss	chr10	21962598	23093360	Zfp738
chr10	22168596	22318326	1	loss	chr10	21962601	23093385	Zfp748
chr10	22168596	22318326	1	loss	chr10	21962607	22999755	Zfp40
chr10	22168596	22318326	1	loss	chr10	21990724	22459486	znf41.S
chr10	22168596	22318326	1	loss	chr10	22027966	23092851	Zfp719
chr10	22168596	22318326	1	loss	chr10	22042916	23092533	Gm7072
chr10	22168596	22318326	1	loss	chr10	21962592	23032005	ZNF701
chr10	22168596	22318326	1	loss	chr10	21935620	23032296	Zfp982
chr10	22168596	22318326	1	loss	chr10	21935620	23032275	ZNF525
chr10	22168596	22318326	1	loss	chr10	21962592	22999932	ZNF320
chr10	22168596	22318326	1	loss	chr10	21824485	22815905	ZNF594
chr10	22168596	22318326	1	loss	chr10	21935629	23143280	ZNF99
chr10	22168596	22318326	1	loss	chr10	21942655	23092923	LOC100216020
chr10	22168596	22318326	1	loss	chr10	21824404	22670867	ZNF267
chr10	22168596	22318326	1	loss	chr10	21989100	23093379	ZNF208
chr10	22168596	22318326	1	loss	chr10	21962592	23143879	ZNF765-ZNF761
chr10	22168596	22318326	1	loss	chr10	21935620	22866856	ZNF765
chr10	22168596	22318326	1	loss	chr10	21962592	23093049	ZNF813
chr10	22168596	22318326	1	loss	chr10	21962613	23367978	ZNF585B
chr10	22168596	22318326	1	loss	chr10	21962592	23093111	ZNF845
chr10	22168596	22318326	1	loss	chr10	21935620	23032305	ZNF468
chr10	22724736	22853076	1	loss	chr10	22638200	22999602	ZNF415
chr10	22724736	22853076	1	loss	chr10	22455422	22874757	ORNANAV1R3012
chr10	22724736	22853076	1	loss	chr10	22455429	22874748	ORNANAV1R3248
chr10	22724736	22853076	1	loss	chr10	22660284	22893158	ZNF160
chr10	22724736	22853076	1	loss	chr10	22716559	23025488	ZNF761
chr10	22724736	22853076	1	loss	chr10	22623452	23032216	ZNF616
chr10	22724736	22853076	1	loss	chr10	22597355	22893172	ZNF534
chr10	22724736	22853076	1	loss	chr10	22597572	22891311	ZNF93
chr10	22724736	22853076	1	loss	chr10	22516835	23040585	monDomV1R1214
chr10	22724736	22853076	1	loss	chr10	22598025	22891314	ZNF429
chr10	22724736	22853076	1	loss	chr10	22490026	23040802	monDomV1R1251
chr10	22724736	22853076	1	loss	chr10	22694840	22891313	Zfp54
chr10	22724736	22853076	1	loss	chr10	22182736	23052347	Cavporv1r625
chr10	22724736	22853076	1	loss	chr10	22241800	23052397	ORYCUNV1R1570
chr10	22724736	22853076	1	loss	chr10	22362507	23052390	ORYCUNV1R1647
chr10	22724736	22853076	1	loss	chr10	22362534	23052390	ORYCUNV1R1624
chr10	22724736	22853076	1	loss	chr10	22377073	23052344	ORYCUNV1R1573
chr10	22724736	22853076	1	loss	chr10	22455155	22947022	ORYCUNV1R1600
chr10	22724736	22853076	1	loss	chr10	22455156	22946989	ORYCUNV1R1527
chr10	22724736	22853076	1	loss	chr10	22455156	23040832	ORYCUNV1R1504
chr10	22724736	22853076	1	loss	chr10	22455156	23040832	ORYCUNV1R1560
chr10	22724736	22853076	1	loss	chr10	22455156	23040832	ORYCUNV1R1576
chr10	22724736	22853076	1	loss	chr10	22455159	22959282	ORYCUNV1R1634
chr10	22724736	22853076	1	loss	chr10	22455161	22874979	ORYCUNV1R1502
chr10	22724736	22853076	1	loss	chr10	22455162	22947022	ORYCUNV1R1636
chr10	22724736	22853076	1	loss	chr10	22455165	22947013	ORYCUNV1R1591
chr10	22724736	22853076	1	loss	chr10	22455165	22947022	ORYCUNV1R1642
chr10	22724736	22853076	1	loss	chr10	22455165	22971995	ORYCUNV1R1619
chr10	22724736	22853076	1	loss	chr10	22455168	22971996	ORYCUNV1R1611
chr10	22724736	22853076	1	loss	chr10	22455172	23007643	PONPYGV1R1805
chr10	22724736	22853076	1	loss	chr10	22455183	22898611	ORYCUNV1R1631
chr10	22724736	22853076	1	loss	chr10	22455189	22971987	Cavporv1r617
chr10	22724736	22853076	1	loss	chr10	22455201	22947022	ORYCUNV1R1657
chr10	22724736	22853076	1	loss	chr10	22455317	22874979	ORYCUNV1R1583
chr10	22724736	22853076	1	loss	chr10	22455402	22912306	ORNANAV1R3282
chr10	22724736	22853076	1	loss	chr10	22455402	22912312	ORNANAV1R3100
chr10	22724736	22853076	1	loss	chr10	22455405	22912306	ORNANAV1R3073
chr10	22724736	22853076	1	loss	chr10	22455419	22947010	Cavporv1r624
chr10	22724736	22853076	1	loss	chr10	22455422	22898428	ORNANAV1R3077
chr10	22724736	22853076	1	loss	chr10	22455423	22874685	ORNANAV1R3257
chr10	22724736	22853076	1	loss	chr10	22455423	22874769	ORNANAV1R3032
chr10	22724736	22853076	1	loss	chr10	22455423	22874769	ORNANAV1R3273
chr10	22724736	22853076	1	loss	chr10	22455423	22912308	ORNANAV1R3226
chr10	22724736	22853076	1	loss	chr10	22455429	22912306	ORNANAV1R3059
chr10	22724736	22853076	1	loss	chr10	22455432	22874856	ORNANAV1R3210
chr10	22724736	22853076	1	loss	chr10	22455450	22874742	ORNANAV1R3178
chr10	22724736	22853076	1	loss	chr10	22455450	22874748	ORNANAV1R3039
chr10	22724736	22853076	1	loss	chr10	22455450	22874865	ORNANAV1R3278
chr10	22724736	22853076	1	loss	chr10	22455450	22912209	ORNANAV1R3270
chr10	22724736	22853076	1	loss	chr10	22455465	22912306	ORNANAV1R3269
chr10	22724736	22853076	1	loss	chr10	22469379	22927695	ORYCUNV1R1664
chr10	22724736	22853076	1	loss	chr10	22469379	22927695	ORYCUNV1R1668
chr10	22724736	22853076	1	loss	chr10	22471089	22874978	Cavporv1r628
chr10	22724736	22853076	1	loss	chr10	22471114	22874979	ORYCUNV1R1615
chr10	22724736	22853076	1	loss	chr10	22471161	22971825	monDomV1R1294
chr10	22724736	22853076	1	loss	chr10	22471170	22912429	Vmn1r235
chr10	22724736	22853076	1	loss	chr10	22471172	22912429	Vmn1r70
chr10	22724736	22853076	1	loss	chr10	22471382	22874769	ORNANAV1R3042
chr10	22724736	22853076	1	loss	chr10	22489837	22959291	ORYCUNV1R1658
chr10	22724736	22853076	1	loss	chr10	22489843	22947022	FELCATV1R13
chr10	22724736	22853076	1	loss	chr10	22489849	23040832	Cavporv1r635
chr10	22724736	22853076	1	loss	chr10	22489915	22874979	Vmn1r225
chr10	22724736	22853076	1	loss	chr10	22490008	23040799	Cavporv1r637
chr10	22724736	22853076	1	loss	chr10	22490017	22971987	Vom1r17
chr10	22724736	22853076	1	loss	chr10	22490020	23007553	monDomV1R1292
chr10	22724736	22853076	1	loss	chr10	22490026	22898482	monDomV1R1286
chr10	22724736	22853076	1	loss	chr10	22490029	22912381	Cavporv1r621
chr10	22724736	22853076	1	loss	chr10	22490038	22912219	monDomV1R1267
chr10	22724736	22853076	1	loss	chr10	22490038	22912219	monDomV1R1266
chr10	22724736	22853076	1	loss	chr10	22490119	22898482	Vmn1r80
chr10	22724736	22853076	1	loss	chr10	22490131	23040832	Cavporv1r685
chr10	22724736	22853076	1	loss	chr10	22490317	22912218	ORNANAV1R3054
chr10	22724736	22853076	1	loss	chr10	22490323	22874748	ORNANAV1R3207
chr10	22724736	22853076	1	loss	chr10	22490341	22912306	ORNANAV1R3031
chr10	22724736	22853076	1	loss	chr10	22490341	22912306	ORNANAV1R3069
chr10	22724736	22853076	1	loss	chr10	22490353	22874748	ORNANAV1R3044
chr10	22724736	22853076	1	loss	chr10	22490353	22874748	ORNANAV1R3082
chr10	22724736	22853076	1	loss	chr10	22490353	22874748	ORNANAV1R3135
chr10	22724736	22853076	1	loss	chr10	22490353	22874748	ORNANAV1R3190
chr10	22724736	22853076	1	loss	chr10	22490353	22912285	ORNANAV1R3258
chr10	22724736	22853076	1	loss	chr10	22516723	22874688	monDomV1R1290
chr10	22724736	22853076	1	loss	chr10	22516835	22946865	monDomV1R1220
chr10	22724736	22853076	1	loss	chr10	22516841	22912303	ORNANAV1R3126
chr10	22724736	22853076	1	loss	chr10	22516850	22898317	Vmn1r39
chr10	22724736	22853076	1	loss	chr10	22516850	22898329	Vmn1r20
chr10	22724736	22853076	1	loss	chr10	22516850	22898329	Vmn1r25
chr10	22724736	22853076	1	loss	chr10	22516850	22898329	Vmn1r27
chr10	22724736	22853076	1	loss	chr10	22516850	22912201	Vmn1r34
chr10	22724736	22853076	1	loss	chr10	22516850	22912201	Vmn1r37
chr10	22724736	22853076	1	loss	chr10	22516850	22912201	Vmn1r36
chr10	22724736	22853076	1	loss	chr10	22516850	22912201	Vmn1r35
chr10	22724736	22853076	1	loss	chr10	22516895	22946763	ORNANAV1R3147
chr10	22724736	22853076	1	loss	chr10	22516895	22946763	ORNANAV1R3204
chr10	22724736	22853076	1	loss	chr10	22591457	23051954	Vmn1r236
chr10	22724736	22853076	1	loss	chr10	22597039	22891304	Zfp429
chr10	22724736	22853076	1	loss	chr10	22638193	23000908	ZNF347
chr10	22724736	22853076	1	loss	chr10	22597260	22891304	Zfp493
chr10	22724736	22853076	1	loss	chr10	22597602	22891304	RGD1566325
chr10	22724736	22853076	1	loss	chr10	22597619	22891304	Zfp456
chr10	22724736	22853076	1	loss	chr10	22638201	23031969	Zfp735
chr10	22724736	22853076	1	loss	chr10	22638201	23032296	Zfp987
chr10	22724736	22853076	1	loss	chr10	22644051	23032359	LOC100150619
chr10	22724736	22853076	1	loss	chr10	22644084	22999740	zgc:173619
chr10	22724736	22853076	1	loss	chr10	22644708	23032035	zgc:113295
chr10	22724736	22853076	1	loss	chr10	22644720	22999740	znf1174
chr10	22724736	22853076	1	loss	chr10	22644730	23032359	ZNF702P
chr10	22724736	22853076	1	loss	chr10	22662414	22891304	Rslcan18
chr10	22724736	22853076	1	loss	chr10	22694674	22891301	Zfp941
chr10	22724736	22853076	1	loss	chr10	22694746	22891304	Zfp874a
chr10	22724736	22853076	1	loss	chr10	22694836	22891304	LOC680200
chr10	22724736	22853076	1	loss	chr10	22695085	22891313	Zfp985
chr10	22724736	22853076	1	loss	chr10	22695441	22891304	LOC682870
chr10	22724736	22853076	1	loss	chr10	22490017	23040588	monDomV1R1219
chr10	22724736	22853076	1	loss	chr10	22471134	22912405	monDomV1R1228
chr10	22724736	22853076	1	loss	chr10	22490038	22874721	monDomV1R1261
chr10	22724736	22853076	1	loss	chr10	22662100	22891301	Zfp790
chr10	22724736	22853076	1	loss	chr10	22597362	22893157	ZNF610
chr10	22724736	22853076	1	loss	chr10	22597761	22891313	ZNF83
chr10	22724736	22853076	1	loss	chr10	22661856	22891311	ZNF716
chr10	22724736	22853076	1	loss	chr10	22516933	22898324	ORNANAV1R3160
chr10	22724736	22853076	1	loss	chr10	22597886	22893157	ZNF841
chr10	22724736	22853076	1	loss	chr10	22662280	22893167	ZNF611
chr10	22724736	22853076	1	loss	chr10	22490353	22912306	ORNANAV1R3141
chr10	22724736	22853076	1	loss	chr10	22598175	22891311	ZNF730
chr10	22724736	22853076	1	loss	chr10	22471382	22946845	ORNANAV1R3010
chr10	22724736	22853076	1	loss	chr10	22633182	23022736	ZNF578
chr10	22724736	22853076	1	loss	chr10	22694733	22893157	ZNF665
chr10	22724736	22853076	1	loss	chr10	22662708	22893169	ZNF860
chr10	22724736	22853076	1	loss	chr10	22645251	23032191	zf(c2h2)-32
chr10	22724736	22853076	1	loss	chr10	22471638	22874739	ORNANAV1R3220
chr10	22724736	22853076	1	loss	chr10	22694745	22891310	ZNF737
chr10	22724736	22853076	1	loss	chr10	22471302	22874739	Vom1r90
chr10	22724736	22853076	1	loss	chr10	22516841	22898482	monDomV1R1210
chr10	22724736	22853076	1	loss	chr10	22597917	22891303	ZNF107
chr10	22724736	22853076	1	loss	chr10	22597226	22891310	ZNF66
chr10	22724736	22853076	1	loss	chr10	22597209	22891304	Zfp85
chr10	22724736	22853076	1	loss	chr10	22661929	22893172	ZNF528
chr10	22724736	22853076	1	loss	chr10	22455450	22874865	ORNANAV1R3191
chr10	22724736	22853076	1	loss	chr10	22515830	22912204	ORNANAV1R3212
chr10	22724736	22853076	1	loss	chr10	22516881	22898329	monDomV1R1265
chr10	22724736	22853076	1	loss	chr10	22490340	22874748	ORNANAV1R3111
chr10	22724736	22853076	1	loss	chr10	22490353	22912306	ORNANAV1R3254
chr10	22724736	22853076	1	loss	chr10	22597685	22891311	ZNF253
chr10	22724736	22853076	1	loss	chr10	22455465	22912300	ORNANAV1R3158
chr10	22724736	22853076	1	loss	chr10	22597149	22893169	ZNF808
chr10	22724736	22853076	1	loss	chr10	22455423	22874850	ORNANAV1R3237
chr10	22724736	22853076	1	loss	chr10	22455450	22874748	ORNANAV1R3261
chr10	22724736	22853076	1	loss	chr10	22661904	22891301	ZNF285
chr10	22724736	22853076	1	loss	chr10	22471400	22946845	ORNANAV1R3011
chr10	22724736	22853076	1	loss	chr10	22455402	22912278	ORNANAV1R3264
chr10	22724736	22853076	1	loss	chr10	22644207	22999350	znf1059
chr10	22724736	22853076	1	loss	chr10	22516841	22874715	ORNANAV1R3251
chr10	22724736	22853076	1	loss	chr10	22490026	22898329	monDomV1R1212
chr10	22724736	22853076	1	loss	chr10	22662118	22891310	ZNF85
chr10	22724736	22853076	1	loss	chr10	22516850	23040706	ORNANAV1R3007
chr10	22724736	22853076	1	loss	chr10	22644060	22999977	zf(c2h2)-13
chr10	22724736	22853076	1	loss	chr10	22516841	22912304	ORNANAV1R3052
chr10	22724736	22853076	1	loss	chr10	22490341	22912333	ORNANAV1R3151
chr10	22724736	22853076	1	loss	chr10	22661909	22891304	ZNF721
chr10	22724736	22853076	1	loss	chr10	22490317	22912299	ORNANAV1R3234
chr10	22724736	22853076	1	loss	chr10	22489915	22898329	monDomV1R1268
chr10	22724736	22853076	1	loss	chr10	22471400	22898407	ORNANAV1R3020
chr10	22724736	22853076	1	loss	chr10	22597227	22893157	ZNF28
chr10	22724736	22853076	1	loss	chr10	22455423	22912225	ORNANAV1R3245
chr10	22724736	22853076	1	loss	chr10	22471290	22874850	ORNANAV1R3198
chr10	22724736	22853076	1	loss	chr10	22638201	23000160	Zfp160
chr10	22724736	22853076	1	loss	chr10	22471380	22912306	ORNANAV1R3065
chr10	22724736	22853076	1	loss	chr10	22597161	22893170	ZNF600
chr10	22724736	22853076	1	loss	chr10	22642966	23032203	GUSBP10
chr10	22724736	22853076	1	loss	chr10	22662093	22893157	ZNF888
chr10	22724736	22853076	1	loss	chr10	22455449	22874859	ORNANAV1R3131
chr10	22724736	22853076	1	loss	chr10	22598223	22891310	ZNF91
chr10	22724736	22853076	1	loss	chr10	22516841	22912303	ORNANAV1R3249
chr10	22724736	22853076	1	loss	chr10	22455402	22912189	ORNANAV1R3235
chr10	22724736	22853076	1	loss	chr10	22643976	23032219	Zfp322a
chr10	22724736	22853076	1	loss	chr10	22662528	22891310	ZNF430
chr10	22724736	22853076	1	loss	chr10	22645512	22999749	LOC582267
chr10	22724736	22853076	1	loss	chr10	22490341	22912306	ORNANAV1R3187
chr10	22724736	22853076	1	loss	chr10	22455450	22874742	ORNANAV1R3132
chr10	22724736	22853076	1	loss	chr10	22471382	22898488	ORNANAV1R3047
chr10	22724736	22853076	1	loss	chr10	22644060	22999236	zf(c2h2)-138
chr10	22724736	22853076	1	loss	chr10	22471134	22874688	monDomV1R1241
chr10	22724736	22853076	1	loss	chr10	22694739	22891310	ZNF680
chr10	22724736	22853076	1	loss	chr10	22662687	22891310	ZNF254
chr10	22724736	22853076	1	loss	chr10	22694760	22893157	ZNF480
chr10	22724736	22853076	1	loss	chr10	22644807	23032047	zf(c2h2)-19
chr10	22724736	22853076	1	loss	chr10	22644072	22999854	blf
chr10	22724736	22853076	1	loss	chr10	22638201	23052034	ZNF678
chr10	22724736	22853076	1	loss	chr10	22516682	23040764	Vmn1r234
chr10	22724736	22853076	1	loss	chr10	22594062	22891310	ZNF766
chr10	22724736	22853076	1	loss	chr10	22645131	23093343	Zfp11
chr10	22724736	22853076	1	loss	chr10	22638192	23093087	ZNF816
chr10	22724736	22853076	1	loss	chr10	22644471	23093153	ZNF92
chr10	22724736	22853076	1	loss	chr10	22638196	23143208	ZNF724
chr10	22724736	22853076	1	loss	chr10	22643976	23143873	ZNF322
chr10	22724736	22853076	1	loss	chr10	22638195	23093335	ZNF727
chr10	22724736	22853076	1	loss	chr10	22644036	23143436	ZNF708
chr10	22724736	22853076	1	loss	chr10	22638275	23093096	ZFP2
chr10	22724736	22853076	1	loss	chr10	22455160	23119817	Cavporv1r633
chr10	22724736	22853076	1	loss	chr10	22490355	23097715	ORNANAV1R3080
chr10	22724736	22853076	1	loss	chr10	22516709	23119623	monDomV1R1273
chr10	22724736	22853076	1	loss	chr10	22516805	23119836	ORYCUNV1R1633
chr10	22724736	22853076	1	loss	chr10	22516817	23097634	monDomV1R1215
chr10	22724736	22853076	1	loss	chr10	22638187	23093208	Zfp229
chr10	22724736	22853076	1	loss	chr10	22638192	23093268	Zfp53
chr10	22724736	22853076	1	loss	chr10	22638192	23143933	LOC100336984
chr10	22724736	22853076	1	loss	chr10	22638197	23093200	ZNF733P
chr10	22724736	22853076	1	loss	chr10	22638200	23093360	Gm10509
chr10	22724736	22853076	1	loss	chr10	22638200	23093370	Zfp942
chr10	22724736	22853076	1	loss	chr10	22638201	23093114	Zfp944
chr10	22724736	22853076	1	loss	chr10	22638201	23093122	Zfp874b
chr10	22724736	22853076	1	loss	chr10	22638201	23093193	Gm16386
chr10	22724736	22853076	1	loss	chr10	22638201	23093204	Zfp87
chr10	22724736	22853076	1	loss	chr10	22638201	23093217	Zfp72
chr10	22724736	22853076	1	loss	chr10	22638201	23093265	Zfp273
chr10	22724736	22853076	1	loss	chr10	22638201	23093295	Zfp677
chr10	22724736	22853076	1	loss	chr10	22638201	23093349	Zfp994
chr10	22724736	22853076	1	loss	chr10	22638201	23093356	Rsl1
chr10	22724736	22853076	1	loss	chr10	22638201	23093361	Rex2
chr10	22724736	22853076	1	loss	chr10	22638201	23093385	Zfp708
chr10	22724736	22853076	1	loss	chr10	22638201	23143544	Zfp141
chr10	22724736	22853076	1	loss	chr10	22638201	23143756	Zfp595
chr10	22724736	22853076	1	loss	chr10	22638201	23143840	Zfp712
chr10	22724736	22853076	1	loss	chr10	22638216	23363329	ZNF302
chr10	22724736	22853076	1	loss	chr10	22643988	23415982	Zfp583
chr10	22724736	22853076	1	loss	chr10	22644036	23367984	Zfp442
chr10	22724736	22853076	1	loss	chr10	22644084	23092935	znf973
chr10	22724736	22853076	1	loss	chr10	22644123	23093268	znf1001
chr10	22724736	22853076	1	loss	chr10	22644148	23093087	ZNF137P
chr10	22724736	22853076	1	loss	chr10	22644168	23093307	znf1004
chr10	22724736	22853076	1	loss	chr10	22644222	23094367	ZNF718
chr10	22724736	22853076	1	loss	chr10	22644471	23143879	LOC441666
chr10	22724736	22853076	1	loss	chr10	22644549	23143594	ZNF876P
chr10	22724736	22853076	1	loss	chr10	22644639	23143711	zgc:165514
chr10	22724736	22853076	1	loss	chr10	22644711	23093301	znf983
chr10	22724736	22853076	1	loss	chr10	22644800	23143849	zgc:113443
chr10	22724736	22853076	1	loss	chr10	22644802	23093355	zgc:174650
chr10	22724736	22853076	1	loss	chr10	22644804	23092853	zgc:174623
chr10	22724736	22853076	1	loss	chr10	22644804	23093358	znf45l
chr10	22724736	22853076	1	loss	chr10	22644879	23143711	znf484.L
chr10	22724736	22853076	1	loss	chr10	22645215	23143849	znf33a.L
chr10	22724736	22853076	1	loss	chr10	22645371	23093385	zgc:136538
chr10	22724736	22853076	1	loss	chr10	22516726	23119548	monDomV1R1231
chr10	22724736	22853076	1	loss	chr10	22638200	23143957	ZNF738
chr10	22724736	22853076	1	loss	chr10	22644915	23143756	ZNF595
chr10	22724736	22853076	1	loss	chr10	22644480	23143933	Zfp473
chr10	22724736	22853076	1	loss	chr10	22638201	23093311	ZNF257
chr10	22724736	22853076	1	loss	chr10	22638193	23143957	ZNF43
chr10	22724736	22853076	1	loss	chr10	22623462	23143801	ZNF596
chr10	22724736	22853076	1	loss	chr10	22638200	23143436	ZNF492
chr10	22724736	22853076	1	loss	chr10	22644810	23093161	RPSAP58
chr10	22724736	22853076	1	loss	chr10	22638201	23093295	ZNF486
chr10	22724736	22853076	1	loss	chr10	22516841	23097715	ORNANAV1R3098
chr10	22724736	22853076	1	loss	chr10	22638203	23143744	ZNF542P
chr10	22724736	22853076	1	loss	chr10	22638201	23093352	ZNF723
chr10	22724736	22853076	1	loss	chr10	22638193	23093281	ZNF677
chr10	22724736	22853076	1	loss	chr10	22490020	23119804	monDomV1R1282
chr10	22724736	22853076	1	loss	chr10	22638197	23093365	ZNF682
chr10	22724736	22853076	1	loss	chr10	22638200	23093362	ZNF493
chr10	22724736	22853076	1	loss	chr10	22471380	23097715	ORNANAV1R3128
chr10	22724736	22853076	1	loss	chr10	22638196	23143960	ZNF729
chr10	22724736	22853076	1	loss	chr10	22638203	23093271	Zfp354c
chr10	22724736	22853076	1	loss	chr10	22638204	23092968	ZNF557
chr10	22724736	22853076	1	loss	chr10	22638201	23093331	Zfp267
chr10	22724736	22853076	1	loss	chr10	22638201	23143879	ZNF138
chr10	22724736	22853076	1	loss	chr10	22638204	23093340	Zfp7
chr10	22724736	22853076	1	loss	chr10	22638196	23143957	ZNF273
chr10	22724736	22853076	1	loss	chr10	22638201	23143879	ZNF56
chr10	22724736	22853076	1	loss	chr10	22638193	23092965	ZNF836
chr10	22724736	22853076	1	loss	chr10	22516841	23097589	ORNANAV1R3066
chr10	22724736	22853076	1	loss	chr10	22638200	23143436	ZNF98
chr10	22724736	22853076	1	loss	chr10	22516726	23119548	monDomV1R1239
chr10	22724736	22853076	1	loss	chr10	22638196	23143879	ZNF728
chr10	22724736	22853076	1	loss	chr10	22638193	23143879	ZNF117
chr10	22724736	22853076	1	loss	chr10	22644735	23143584	ZNF100
chr10	22724736	22853076	1	loss	chr10	22638201	23143690	ZNF732
chr10	22724736	22853076	1	loss	chr10	22638197	23093361	ZNF726
chr10	22724736	22853076	1	loss	chr10	22644390	23143354	Zfp935
chr10	22724736	22853076	1	loss	chr10	22638201	23143583	ZNF626
chr10	22724736	22853076	1	loss	chr10	22643991	23093331	znf569.L
chr10	22724736	22853076	1	loss	chr10	22638201	23093216	Zfp459
chr10	22724736	22853076	1	loss	chr10	22644792	23093385	drll.1
chr10	22724736	22853076	1	loss	chr10	22638201	23143900	ZNF90
chr10	22724736	22853076	1	loss	chr10	22638201	23093361	ZNF880
chr10	22724736	22853076	1	loss	chr10	22638201	23093360	ZNF431
chr10	22724736	22853076	1	loss	chr10	22638201	23093319	ZNF506
chr10	22724736	22853076	1	loss	chr10	22638197	23093200	ZNF479
chr10	22724736	22853076	1	loss	chr10	22638189	23093180	ZNF676
chr10	22724736	22853076	1	loss	chr10	22638203	23143939	ZNF354C
chr10	22724736	22853076	1	loss	chr10	22644663	23093019	znf1113
chr10	22724736	22853076	1	loss	chr10	22644300	23093385	drll.3
chr10	22724736	22853076	1	loss	chr10	22455189	23097808	VN1R4
chr10	22724736	22853076	1	loss	chr10	22644547	23143171	zgc:113220
chr10	22724736	22853076	1	loss	chr10	22644252	23092945	zgc:112977
chr10	22724736	22853076	1	loss	chr10	22645371	23093385	drl
chr10	22724736	22853076	1	loss	chr10	22645428	23143849	zgc:113407
chr10	22724736	22853076	1	loss	chr10	22638196	23143879	ERV3-1-ZNF117
chr10	27216636	27242304	1	loss	chr10	26781748	27256400	zgc:174928
chr10	27216636	27242304	1	loss	chr10	26853624	27257552	Zfp772
chr10	27216636	27242304	1	loss	chr10	27074568	27257468	Zfp954
chr10	27216636	27242304	1	loss	chr10	26625000	27259081	ZNF530
chr10	27216636	27242304	1	loss	chr10	27016378	27879247	ZNF773
chr10	27216636	27242304	1	loss	chr10	27071994	27933383	ZNF776
chr10	27216636	27242304	1	loss	chr10	26798287	27448750	ZNF17
chr10	27216636	27242304	1	loss	chr10	26868095	28086346	ZNF135
chr10	27216636	27242304	1	loss	chr10	27108083	27329179	zgc:162962
chr10	27216636	27242304	1	loss	chr10	26849582	27398056	ZNF419
chr10	27216636	27242304	1	loss	chr10	26921199	27850959	ZNF416
chr10	27216636	27242304	1	loss	chr10	26922079	27524314	ZNF587
chr10	27216636	27242304	1	loss	chr10	25685464	27398089	znf208.L
chr10	27216636	27242304	1	loss	chr10	26552120	28339400	ZNF544
chr10	27216636	27242304	1	loss	chr10	27057853	27674329	monDomV1R1248
chr10	27216636	27242304	1	loss	chr10	26779071	28486137	ZNF549
chr10	27216636	27242304	1	loss	chr10	27076939	27879023	znf865
chr10	27216636	27242304	1	loss	chr10	26531537	27302638	znf585b.L
chr10	27216636	27242304	1	loss	chr10	26531863	27303016	si:cabz01069013.3
chr10	27216636	27242304	1	loss	chr10	26574085	27303229	znf568
chr10	27216636	27242304	1	loss	chr10	26607542	27303565	znf1068
chr10	27216636	27242304	1	loss	chr10	26607707	27448672	zgc:162971
chr10	27216636	27242304	1	loss	chr10	26608412	28378802	zgc:113209
chr10	27216636	27242304	1	loss	chr10	26608493	27302724	si:ch73-299h12.6
chr10	27216636	27242304	1	loss	chr10	26624986	27328656	LOC100124497
chr10	27216636	27242304	1	loss	chr10	26625001	27448393	Zfp984
chr10	27216636	27242304	1	loss	chr10	26688810	27448798	zgc:162948
chr10	27216636	27242304	1	loss	chr10	26731605	27329147	LOC100189617
chr10	27216636	27242304	1	loss	chr10	26815810	27981754	ZNF552
chr10	27216636	27242304	1	loss	chr10	26815810	28019946	LOC509810
chr10	27216636	27242304	1	loss	chr10	26815813	28339279	Zfp616
chr10	27216636	27242304	1	loss	chr10	26815829	27328403	2810047C21Rik1
chr10	27216636	27242304	1	loss	chr10	26817667	27448672	zgc:174690
chr10	27216636	27242304	1	loss	chr10	26853631	28379149	znf71.L
chr10	27216636	27242304	1	loss	chr10	26885502	27471247	Vmn1r82
chr10	27216636	27242304	1	loss	chr10	26921933	28499284	ZNF749
chr10	27216636	27242304	1	loss	chr10	26901793	27522192	zgc:174704
chr10	27216636	27242304	1	loss	chr10	26922071	27540449	zgc:113336
chr10	27216636	27242304	1	loss	chr10	26934043	27471054	Vmn1r76
chr10	27216636	27242304	1	loss	chr10	26934043	27471220	Vmn1r72
chr10	27216636	27242304	1	loss	chr10	26934076	27471068	Vmn1r74
chr10	27216636	27242304	1	loss	chr10	26934076	27471247	Vmn1r84
chr10	27216636	27242304	1	loss	chr10	26934079	27471068	Vmn1r2
chr10	27216636	27242304	1	loss	chr10	26956596	27340512	FELCATV1R4
chr10	27216636	27242304	1	loss	chr10	26956596	27389722	ORYCUNV1R1643
chr10	27216636	27242304	1	loss	chr10	27019884	27878948	Zfp773
chr10	27216636	27242304	1	loss	chr10	27074564	28020276	Zfp418
chr10	27216636	27242304	1	loss	chr10	27076762	27982167	zgc:171727
chr10	27216636	27242304	1	loss	chr10	27162242	28173195	znf180
chr10	27216636	27242304	1	loss	chr10	27172523	28296821	zgc:171220
chr10	27216636	27242304	1	loss	chr10	26686249	27449265	ZNF584
chr10	27216636	27242304	1	loss	chr10	26625001	28019866	ZNF418
chr10	27216636	27242304	1	loss	chr10	26625010	27355065	ZNF586
chr10	27216636	27242304	1	loss	chr10	26839529	28522139	ZNF304
chr10	27216636	27242304	1	loss	chr10	27162911	28522136	ZNF548
chr10	27216636	27242304	1	loss	chr10	26981513	27894966	ZNF551
chr10	27216636	27242304	1	loss	chr10	26981537	28014167	ZNF211
chr10	27216636	27242304	1	loss	chr10	26815810	27450502	ZNF154
chr10	27216636	27242304	1	loss	chr10	26813821	28363755	Zfp426
chr10	27216636	27242304	1	loss	chr10	26849686	28473218	ZIK1
chr10	27216636	27242304	1	loss	chr10	26891730	27524314	ZNF417
chr10	27216636	27242304	1	loss	chr10	26956638	27340224	monDomV1R1222
chr10	27216636	27242304	1	loss	chr10	26815801	28021942	ZNF814
chr10	27216636	27242304	1	loss	chr10	26901312	28086345	ZNF460
chr10	27216636	27242304	1	loss	chr10	26849695	27399090	ZNF792
chr10	27216636	27242304	1	loss	chr10	26987161	27303295	zgc:66483
chr10	27216636	27242304	1	loss	chr10	26686207	27398431	ZNF671
chr10	27216636	27242304	1	loss	chr10	26666870	27983560	ZNF772
chr10	27216636	27242304	1	loss	chr10	27047588	28020597	Zfp551
chr10	27216636	27242304	1	loss	chr10	27088670	27340495	FELCATV1R10
chr10	27216636	27242304	1	loss	chr10	26573696	27931562	ZNF16
chr10	27216636	27242304	1	loss	chr10	26774268	27328728	ZNF547
chr10	27216636	27242304	1	loss	chr10	26922692	28522139	LOC512684
chr10	27216636	27242304	1	loss	chr10	26574202	27448252	zgc:112998
chr10	27216636	27242304	1	loss	chr10	26854206	27448237	Zfp978
chr10	27216636	27242304	1	loss	chr10	27108293	28338789	LOC110437714
chr10	27216636	27242304	1	loss	chr10	26815813	28379530	ZNF252
chr10	27216636	27242304	1	loss	chr10	26646143	27982170	zgc:174574
chr10	32752368	32855040	1	loss	chr10	32683906	32940498	MEI4
chr10	52820466	52824744	7	gain	chr10	52606806	52919368	ASCC3
chr10	52820466	52824744	7	gain	chr10	52684252	52839748	mug81
chr10	52820466	52824744	7	gain	chr10	52687563	52839748	AGOS_ABR142W
chr10	52820466	52824744	7	gain	chr10	52687491	52839775	MAF19.14;
chr10	52820466	52824744	7	gain	chr10	52634747	52839778	Y54E2A.4
chr10	52820466	52824744	7	gain	chr10	52607524	52839778	obe
chr10	52820466	52824744	7	gain	chr10	52687563	52839748	SLH1
chr10	52820466	52824744	7	gain	chr10	52706248	52839697	T24P15.18;
chr10	66364614	66398838	1	loss	chr10	66363330	66415280	Sult3a1
chr10	66364614	66398838	1	loss	chr10	66311020	66415268	LOC496998
chr10	66364614	66398838	1	loss	chr10	66309162	66415262	sult3st2
chr10	66364614	66398838	1	loss	chr10	66309168	66415262	sult3st3
chr10	66364614	66398838	1	loss	chr10	66309168	66415262	sult3st5
chr10	71463990	71468268	5	gain	chr10	71436135	71510029	CLVS2
chr11	2887650	2891928	4	gain	chr11	2848242	2894440	Ccdc40
chr11	11272530	11276808	5	gain	chr11	11097805	11320771	LINC01483
chr11	12299250	12307806	4	gain	chr11	12254281	12308548	Arsg
chr11	21629568	21638124	8	gain	chr11	21318664	21915004	KRT9
chr11	21629568	21638124	8	gain	chr11	21318662	21855971	krt18
chr11	21629568	21638124	8	gain	chr11	21268165	21844986	krt20.L
chr11	21629568	21638124	8	gain	chr11	21223879	21843608	krt95
chr11	21629568	21638124	8	gain	chr11	21232941	21855974	cyt1l
chr11	21629568	21638124	8	gain	chr11	21246046	21908761	LOC100337544
chr11	21629568	21638124	8	gain	chr11	21327921	21770435	krt15.2.L
chr11	21629568	21638124	8	gain	chr11	21328047	21855887	LOC100158585
chr11	21629568	21638124	8	gain	chr11	21355317	21772050	krt36
chr11	21629568	21638124	8	gain	chr11	21521724	21647768	Krtap4-6
chr11	21629568	21638124	8	gain	chr11	21521833	21647440	Krtap1-4
chr11	21629568	21638124	8	gain	chr11	21525815	21647764	Krtap4-9
chr11	21629568	21638124	8	gain	chr11	21529489	21641563	Gm4559
chr11	21629568	21638124	8	gain	chr11	21529912	21647772	Gm11554
chr11	21629568	21638124	8	gain	chr11	21535109	21647772	Gm11569
chr11	21629568	21638124	8	gain	chr11	21557171	21670955	KRTAP9-1
chr11	21629568	21638124	8	gain	chr11	21561771	21713387	LOC105243090
chr11	21629568	21638124	8	gain	chr11	21561830	21670995	Krtap31-2
chr11	21629568	21638124	8	gain	chr11	21574527	21671103	Krtap4-7
chr11	21629568	21638124	8	gain	chr11	21583763	21665904	Krtap4-16
chr11	21629568	21638124	8	gain	chr11	21594839	21670898	Gm11564
chr11	21629568	21638124	8	gain	chr11	21594854	21666132	Gm11595
chr11	21629568	21638124	8	gain	chr11	21601452	21670898	2300003K06Rik
chr11	21629568	21638124	8	gain	chr11	21607492	21671552	Krtap4-1
chr11	21629568	21638124	8	gain	chr11	21607622	21666010	Glrp1
chr11	21629568	21638124	8	gain	chr11	21611799	21666132	Krtap4-13
chr11	21629568	21638124	8	gain	chr11	21223882	21844986	krt70
chr11	21629568	21638124	8	gain	chr11	21327921	22006948	krt15
chr11	21629568	21638124	8	gain	chr11	21574530	21671379	KRTAP4-8
chr11	21629568	21638124	8	gain	chr11	21268165	22007788	krt12.5.S
chr11	21629568	21638124	8	gain	chr11	21601403	21671379	KRTAP4-11
chr11	21629568	21638124	8	gain	chr11	21574523	21666733	KRTAP4-12
chr11	21629568	21638124	8	gain	chr11	21246055	21844962	krt96
chr11	21629568	21638124	8	gain	chr11	21223882	21844998	krt70.S
chr11	21629568	21638124	8	gain	chr11	21223877	21855971	krt1-c5
chr11	21629568	21638124	8	gain	chr11	21328047	21855980	k13
chr11	21629568	21638124	8	gain	chr11	21232941	22007779	krt97
chr11	21629568	21638124	8	gain	chr11	21327927	21803534	krt91
chr11	21629568	21638124	8	gain	chr11	21607817	21909401	LOR
chr11	21629568	21638124	8	gain	chr11	21525796	21647440	KRTAP1-1
chr11	21629568	21638124	8	gain	chr11	21268170	21845001	KRT40
chr11	21629568	21638124	8	gain	chr11	21232887	21855965	krt51.L
chr11	21629568	21638124	8	gain	chr11	21566486	21666186	KRTAP9-4
chr11	21629568	21638124	8	gain	chr11	21328102	22007782	krtt1c19e
chr11	21629568	21638124	8	gain	chr11	21463190	21771849	Krt34
chr11	21629568	21638124	8	gain	chr11	21328050	21855971	krt55.L
chr11	21629568	21638124	8	gain	chr11	21601422	21671565	LOC100996750
chr11	21629568	21638124	8	gain	chr11	21607492	21670819	KRTAP4-2
chr11	21629568	21638124	8	gain	chr11	21223843	21857276	krt12.2.S
chr11	21629568	21638124	8	gain	chr11	21318664	22007782	krt17
chr11	21629568	21638124	8	gain	chr11	21374415	21844965	krt92
chr11	21629568	21638124	8	gain	chr11	21566476	21670995	Krtap31-1
chr11	21629568	21638124	8	gain	chr11	21525427	21641563	Krtap5-1
chr11	21629568	21638124	8	gain	chr11	21557563	21715924	Krtap9-5
chr11	21629568	21638124	8	gain	chr11	21574558	21666073	Gm11596
chr11	21894804	21899082	4	gain	chr11	21889895	22006954	krt55
chr11	21894804	21899082	4	gain	chr11	21889898	22006948	Krt13
chr11	21894804	21899082	4	gain	chr11	21889982	22017533	KRT16P3
chr11	21894804	21899082	4	gain	chr11	21889982	22017533	KRT16P1
chr11	21894804	21899082	4	gain	chr11	21890021	22007791	LOC549413
chr11	21894804	21899082	4	gain	chr11	21889929	22006957	krt12.6.S
chr11	21894804	21899082	4	gain	chr11	21890057	21915064	TwdlT
chr11	21894804	21899082	4	gain	chr11	21889985	21906134	CG4038
chr11	21894804	21899082	4	gain	chr11	21890075	21909302	CPG15
chr11	21894804	21899082	4	gain	chr11	21889965	22007788	krt12.4.L
chr11	21894804	21899082	4	gain	chr11	21889690	21909923	Krt10
chr11	21894804	21899082	4	gain	chr11	21889883	21906134	AT3G23450
chr11	21894804	21899082	4	gain	chr11	21889958	22007803	krt12.5
chr11	21894804	21899082	4	gain	chr11	21889921	21906054	CG15870
chr11	21894804	21899082	4	gain	chr11	21889931	21909389	KRT1
chr11	21894804	21899082	4	gain	chr11	21889883	22007779	LOC397864
chr11	21894804	21899082	4	gain	chr11	21893315	21909389	LOC106106584
chr11	21894804	21899082	4	gain	chr11	21890075	21905987	LOC725089
chr11	21894804	21899082	4	gain	chr11	21889770	21906127	Krt2
chr11	21894804	21899082	4	gain	chr11	21893318	21914930	CG14191
chr11	21894804	21899082	4	gain	chr11	21837904	22006951	e7
chr11	21894804	21899082	4	gain	chr11	21837907	22007779	k1c20
chr11	21894804	21899082	4	gain	chr11	21838012	22006951	k1c18
chr11	21894804	21899082	4	gain	chr11	21852340	22006942	krt94
chr11	21894804	21899082	4	gain	chr11	21838012	22006951	si:ch211-243g18.2
chr11	21894804	21899082	4	gain	chr11	21793155	22006951	krt98
chr11	21894804	21899082	4	gain	chr11	21837904	22005733	LOC100136778
chr11	21894804	21899082	4	gain	chr11	21837904	21940772	cki
chr11	21894804	21899082	4	gain	chr11	21793155	22007788	krt99
chr11	21894804	21899082	4	gain	chr11	21877817	21909079	TMEM99
chr11	21894804	21899082	4	gain	chr11	21811547	22132572	Mir466d
chr11	21894804	21899082	4	gain	chr11	21793149	22047091	krt18.1.S
chr11	21894804	21899082	4	gain	chr11	21793143	22047091	krt18.1
chr11	21894804	21899082	4	gain	chr11	21837904	22047088	krt18a.1
chr11	33329898	33334176	4	gain	chr11	33249992	33441663	PPM1E
chr11	38005752	38014308	4	gain	chr11	37893284	38015553	slfn13.L
chr11	38005752	38014308	4	gain	chr11	37911992	38015562	Slfn10-ps
chr11	38005752	38014308	4	gain	chr11	38003904	38015553	Slfn8
chr11	38005752	38014308	4	gain	chr11	37911992	38015562	Slfn9
chr11	38005752	38014308	4	gain	chr11	38003192	38015550	SLFN13
chr11	41924400	41967180	1	loss	chr11	41872511	42029229	Lgals9
chr11	41924400	41967180	1	loss	chr11	41869534	42215483	LGALS9C
chr11	41924400	41967180	1	loss	chr11	41869534	42215483	LGALS9B
chr11	41924400	41967180	1	loss	chr11	41878707	42215243	Lgals5
chr11	49808754	49813032	4	gain	chr11	49653962	49833911	ZNF624
chr11	49808754	49813032	4	gain	chr11	49767559	50137866	Zfp260
chr11	61029948	61038504	15	gain	chr11	60977438	61122733	MPRIP
chr11	61029948	61038504	15	gain	chr11	60714853	61243444	AGOS_ADR037W
chr12	13253244	13484256	1	loss	chr12	13165069	13751329	Olr1400
chr12	13253244	13484256	1	loss	chr12	13181397	13751318	Olfr1383
chr12	13253244	13484256	1	loss	chr12	13165069	13751303	Olr1392
chr12	14151624	14211516	0	loss	chr12	14033131	14516162	OR8D4
chr12	14151624	14211516	0	loss	chr12	13705868	14516156	COR1
chr12	14151624	14211516	0	loss	chr12	14136386	14234900	Olr484
chr12	14151624	14211516	0	loss	chr12	13720942	14234900	Olr10
chr12	14151624	14211516	0	loss	chr12	13720942	14234900	Olr11
chr12	14151624	14211516	0	loss	chr12	13387943	14277344	or1s1.L
chr12	14151624	14211516	0	loss	chr12	13477851	14780457	LOC100497107.L
chr12	14151624	14211516	0	loss	chr12	13524468	14998831	OLFR4
chr12	14151624	14211516	0	loss	chr12	13848897	15038461	Olfr54
chr12	14677818	14699208	5	gain	chr12	14245701	14857503	or11l1.L
chr12	14677818	14699208	5	gain	chr12	14560759	14989564	LOC100494248.L
chr12	14677818	14699208	5	gain	chr12	14672597	15812972	Olfr291
chr12	14677818	14699208	5	gain	chr12	14672597	15812972	Olfr290
chr12	14677818	14699208	5	gain	chr12	14643815	15027550	OR5D14
chr12	14677818	14699208	5	gain	chr12	14643842	15027538	Olfr1163
chr12	14677818	14699208	5	gain	chr12	14672570	15038533	Olfr1164
chr12	14677818	14699208	5	gain	chr12	14643842	15027541	Olfr1162
chr12	14677818	14699208	5	gain	chr12	14635637	15038380	Olfr298
chr12	14677818	14699208	5	gain	chr12	14330224	14924881	Olr1431
chr12	14677818	14699208	5	gain	chr12	14643854	15038377	Olr1393
chr12	14677818	14699208	5	gain	chr12	14643854	14902079	OR4C15
chr12	15490638	15631812	3	gain	chr12	15271097	15683254	OR14K1
chr12	15490638	15631812	3	gain	chr12	15319827	15930214	Olfr324
chr12	15631812	15781542	1	loss	chr12	15558538	16103811	Olfr1375
chr12	15631812	15781542	1	loss	chr12	15558382	15930199	Olfr1052
chr12	15631812	15781542	1	loss	chr12	15558538	16103817	Olr1409
chr12	17201838	17223228	8	gain	chr12	17108311	17566455	Olfr48
chr12	17201838	17223228	8	gain	chr12	17073032	17469921	Olfr307
chr12	17201838	17223228	8	gain	chr12	17114909	17426344	Olfr1325
chr12	17201838	17223228	8	gain	chr12	17183640	17469927	OR8U1
chr12	17201838	17223228	8	gain	chr12	17183605	17469918	OLFR6
chr12	17201838	17223228	8	gain	chr12	17108311	17566453	Olr721
chr12	17325900	17338734	8	gain	chr12	17215107	17658364	Olfr1249
chr12	18254226	18344064	6	gain	chr12	18087438	18777293	OR4X1
chr12	18981486	19131216	1	loss	chr12	18877031	19503682	Olfr1388
chr12	18981486	19131216	1	loss	chr12	18943615	19333677	Olr1399
chr12	18981486	19131216	1	loss	chr12	18819867	19154100	Olfr1382
chr12	18981486	19131216	1	loss	chr12	18678196	19154100	Olr1395
chr12	18981486	19131216	1	loss	chr12	18864026	19340697	Olr735
chr12	18981486	19131216	1	loss	chr12	18689849	19154100	Olr1388
chr12	18981486	19131216	1	loss	chr12	18620377	19504200	Olr20
chr12	18981486	19131216	1	loss	chr12	18689849	19154100	Olr1387
chr12	20709798	20731188	6	gain	chr12	20520911	20804645	P2RX3
chr12	20709798	20731188	6	gain	chr12	20579939	20803430	PRG2
chr12	20709798	20731188	6	gain	chr12	20555918	20811765	PRG3
chr12	20709798	20731188	6	gain	chr12	20604621	20898296	Slc43a3
chr12	20709798	20731188	6	gain	chr12	20555857	21014439	LOC781990
chr12	20709798	20731188	6	gain	chr12	20630447	21020861	Large
chr12	21000702	21017814	6	gain	chr12	20987656	21064207	slc43a3a
chr12	21000702	21017814	6	gain	chr12	20868361	21278648	zdhhc5a
chr12	21000702	21017814	6	gain	chr12	20816732	21020867	Mbp2
chr12	22998528	23037030	17	gain	chr12	22960705	23189099	or103-3
chr12	28196298	28418754	1	loss	chr12	27926147	28500351	LOC100274662
chr12	32910654	32996214	28	gain	chr12	32909421	33006153	ppfia1.S
chr12	32910654	32996214	28	gain	chr12	32909421	33006255	ppfia1
chr12	32910654	32996214	28	gain	chr12	32909529	33000571	Liprin-alpha
chr12	32910654	32996214	28	gain	chr12	32909427	33002622	PPFIA4
chr12	33043272	33060384	24	gain	chr12	33035292	33062483	Cortactin
chr12	33043272	33060384	24	gain	chr12	33035349	33062489	hcls1
chr12	33043272	33060384	24	gain	chr12	33035292	33062734	Cttn
chr12	33043272	33060384	24	gain	chr12	33035349	33062498	cttn.L
chr12	33043272	33060384	24	gain	chr12	33035337	33062504	LOC100533277
chr12	33043272	33060384	24	gain	chr12	33035349	33062486	SRC8
chr12	33043272	33060384	24	gain	chr12	33035349	33062498	cttn.S
chr12	34720248	34822920	8	gain	chr12	34670733	34970375	KCNQ
chr12	34720248	34822920	8	gain	chr12	34670325	35045207	Kcnq1
chr12	34720248	34822920	8	gain	chr12	34670745	34970384	kqt-3
chr12	34720248	34822920	8	gain	chr12	34670673	35045176	kcnq1.L
chr12	34720248	34822920	8	gain	chr12	34670673	34970384	kcnq1.1
chr12	35276388	35302056	5	gain	chr12	35102142	35439160	MRGPRG
chr12	36102042	36123432	5	gain	chr12	36050485	36141733	LOC100382987
chr12	36102042	36123432	5	gain	chr12	36050011	36141420	clec-199
chr12	36102042	36123432	5	gain	chr12	36050014	36141871	Muc96D
chr12	36102042	36123432	5	gain	chr12	36051287	36141840	F25E4.50;
chr12	36102042	36123432	5	gain	chr12	36050020	36143025	CG34220
chr12	36102042	36123432	5	gain	chr12	36050035	36143015	LOC544061
chr12	36102042	36123432	5	gain	chr12	36050137	36140952	F56H9.6
chr12	36102042	36123432	5	gain	chr12	36035419	36151840	Muc2
chr12	36102042	36123432	5	gain	chr12	35906074	36472874	mob2b
chr13	2716530	2887650	1	loss	chr13	2692624	3636753	SDK1
chr13	6720738	6789186	9	gain	chr13	6633298	6854009	PDAP1
chr13	7122870	7135704	5	gain	chr13	7040481	7246995	CYP3A37
chr13	7122870	7135704	5	gain	chr13	7040481	7168004	cyp3a65
chr13	7122870	7135704	5	gain	chr13	7036256	7170654	CYP3A39
chr13	7122870	7135704	5	gain	chr13	7036301	7325036	CYP3A4
chr13	7122870	7135704	5	gain	chr13	7036307	7170548	CYP3A22
chr13	7122870	7135704	5	gain	chr13	7040475	7249400	Cyp3a59
chr13	7122870	7135704	5	gain	chr13	7040475	7249415	Cyp3a25
chr13	7122870	7135704	5	gain	chr13	7042694	7167998	cyp3a
chr13	7122870	7135704	5	gain	chr13	7036300	7324997	CYP3A24
chr13	7122870	7135704	5	gain	chr13	7040475	7170551	Cyp3a11
chr13	7122870	7135704	5	gain	chr13	7040475	7249607	Cyp3a41a
chr13	7122870	7135704	5	gain	chr13	7042691	7168004	cyp3a40
chr13	7122870	7135704	5	gain	chr13	7040475	7249607	Cyp3a41b
chr13	7122870	7135704	5	gain	chr13	7042694	7168004	LOC105940029
chr13	7122870	7135704	5	gain	chr13	7040474	7324973	Cyp3a23/3a1
chr13	7122870	7135704	5	gain	chr13	7042691	7246995	cyp3c4
chr13	7122870	7135704	5	gain	chr13	7036268	7413809	CYP3A46
chr13	7122870	7135704	5	gain	chr13	7036294	7492543	CYP3A26
chr13	7122870	7135704	5	gain	chr13	7036306	7531891	CYP3A5
chr13	7122870	7135704	5	gain	chr13	7040475	7410823	cyp3c3
chr13	7122870	7135704	5	gain	chr13	7036322	7490100	Cyp3a18
chr13	7122870	7135704	5	gain	chr13	7036303	7531787	Cyp3a9
chr13	7122870	7135704	5	gain	chr13	7036268	7413798	CYP3A29
chr13	7122870	7135704	5	gain	chr13	7036304	7413418	Cyp3a13
chr13	7122870	7135704	5	gain	chr13	7042694	7490109	LOC103185125
chr13	7122870	7135704	5	gain	chr13	7036294	7492531	CYP3A131
chr13	7122870	7135704	5	gain	chr13	7040481	7410823	cyp3c1
chr13	7122870	7135704	5	gain	chr13	7040499	7410820	LOC100494419.L
chr13	7122870	7135704	5	gain	chr13	7040505	7490109	LOC108718493
chr13	7122870	7135704	5	gain	chr13	7036294	7492480	CYP3A12
chr13	7122870	7135704	5	gain	chr13	7040475	7410827	Cyp3a57
chr13	9159198	9163476	6	gain	chr13	9157868	9277073	MUC3A
chr13	9159198	9163476	6	gain	chr13	9051717	9367557	Ephb6
chr13	18510906	18515184	7	gain	chr13	18496307	18667539	TPST1
chr13	18510906	18515184	7	gain	chr13	18496308	18629131	tpst1.L
chr13	18510906	18515184	7	gain	chr13	18336010	18610449	TTC14
chr13	22818852	22912968	4	gain	chr13	22795745	22938295	HS3ST4
chr13	22818852	22912968	4	gain	chr13	22797486	22937302	hst-3.2
chr13	26057298	26070132	10	gain	chr13	25976594	26502282	ACSM6
chr13	26057298	26070132	10	gain	chr13	25978623	26574045	ACSM5
chr13	26057298	26070132	10	gain	chr13	25976396	26578129	ACSM4
chr13	26515044	26544990	5	gain	chr13	26246686	26575898	acsm3.L
chr13	26515044	26544990	5	gain	chr13	26378525	26635242	REXO5
chr13	26515044	26544990	5	gain	chr13	26276688	26599148	Eri2
chr13	26515044	26544990	5	gain	chr13	26123378	26592081	Acsm3
chr13	26515044	26544990	5	gain	chr13	26190341	26727513	Acsm2
chr13	40726560	40730838	6	gain	chr13	40590691	40869779	si:dkey-4c15.14
chr13	40726560	40730838	6	gain	chr13	40195870	40869675	SP5
chr13	40726560	40730838	6	gain	chr13	40573774	40767544	znf989
chr13	40726560	40730838	6	gain	chr13	40590691	40869791	zgc:194336
chr13	40726560	40730838	6	gain	chr13	40590796	40885324	znf71
chr13	40726560	40730838	6	gain	chr13	40605916	40767607	zgc:173486
chr13	40726560	40730838	6	gain	chr13	40710824	40882724	ZNF786
chr13	40726560	40730838	6	gain	chr13	40590646	40882535	9130023H24Rik
chr13	40726560	40730838	6	gain	chr13	40590691	40882805	zgc:113518
chr13	40726560	40730838	6	gain	chr13	40664329	40789126	Olfr533
chr13	40726560	40730838	6	gain	chr13	40605746	40906912	znf1162
chr13	40726560	40730838	6	gain	chr13	40641394	40906909	zgc:113348
chr13	43387476	43396032	5	gain	chr13	43168075	43537254	RHBDL1
chr13	43387476	43396032	5	gain	chr13	43218605	43443471	RAB40C
chr13	43387476	43396032	5	gain	chr13	43314025	43402164	RAB11FIP3
chr13	43387476	43396032	5	gain	chr13	43133276	43401983	METRN
chr14	3306894	3315450	5	gain	chr14	3267847	3584418	Col23a1
chr14	8675784	8680062	4	gain	chr14	8566788	8772118	Hmgb1-ps2
chr14	18699138	18703416	5	gain	chr14	18680876	18714590	Pwwp2a
chr15	13779438	13946280	1	loss	chr15	13709260	14006934	MAL
chr15	24679782	24696894	7	gain	chr15	23952540	25042861	CTNNA2
chr15	24679782	24696894	7	gain	chr15	23953080	24910769	ctnna2.L
chr15	24679782	24696894	7	gain	chr15	23953469	24910743	alpha-Cat
chr15	52863246	52871802	4	gain	chr15	52859671	52878187	STPG4
chr15	52863246	52871802	4	gain	chr15	52857942	53042565	TTC7A
chr16	4200996	4260888	1	loss	chr16	4173331	4269000	Wnt7a
chr16	4200996	4260888	1	loss	chr16	4174140	4263901	Wnt2
chr16	4200996	4260888	1	loss	chr16	4173972	4264025	Wnt7
chr16	4200996	4260888	1	loss	chr16	4173972	4264031	wnt7aa
chr16	10968792	10977348	4	gain	chr16	10275020	11102468	grm7
chr16	10968792	10977348	4	gain	chr16	10333129	11102465	LOC100331190
chr16	10968792	10977348	4	gain	chr16	10333192	11102450	grm6a
chr16	10968792	10977348	4	gain	chr16	10333156	11102450	grm6b
chr16	10968792	10977348	4	gain	chr16	10333147	11102447	grm8a
chr16	11281086	11289642	4	gain	chr16	11155726	11303261	GRM7-AS3
chr16	22985694	23071254	1	loss	chr16	22739537	23208820	TAFA1
chr16	30155622	30232626	1	loss	chr16	29154114	30520493	FHIT
chr16	38981136	38985414	4	gain	chr16	38942768	39015022	IP6K1
chr16	45051618	45102954	1	loss	chr16	45038687	45115293	NKTR
chr16	45051618	45102954	1	loss	chr16	44873274	45184730	CXCR3
chr16	65838420	65842698	4	gain	chr16	65605580	66175562	TBC1D5
chr16	76884216	76931274	0	loss	chr16	76856021	76935428	SPSB4
chr16	76884216	76931274	0	loss	chr16	76869092	76934215	spsb4a
chr16	76884216	76931274	0	loss	chr16	76869146	76934219	spsb4b
chr16	77756928	77761206	5	gain	chr16	77599041	77771319	TFDP2
chr16	78039276	78043554	6	gain	chr16	77984606	78093504	ATR
chr16	78039276	78043554	6	gain	chr16	77984672	78093463	atr.L
chr16	84978192	84986748	4	gain	chr16	84969479	85008920	MINDY4B
chr17	778596	782874	4	gain	chr17	720183	792054	PSPC1
chr17	778596	782874	4	gain	chr17	762464	791883	nono
chr17	10207308	10215864	6	gain	chr17	10201611	10225566	MEDAG
chr17	21603900	21608178	4	gain	chr17	21564999	21721555	CAB39L
chr17	21603900	21608178	4	gain	chr17	21555839	21952799	ZNF331
chr17	21603900	21608178	4	gain	chr17	21555837	22243325	CYSLTR2
chr17	24465882	24470160	4	gain	chr17	24448665	24499263	Cpb2
chr17	61924050	62056668	1	loss	chr17	61730451	62570561	GPC5
chr17	61924050	62056668	1	loss	chr17	61767440	62364729	gpc5b
chr17	70201980	70206258	5	gain	chr17	70117822	70328138	Itgbl1
chr17	80272392	80280948	0	loss	chr17	80262032	80306712	TMEM255B
chr17	80272392	80280948	0	loss	chr17	80262082	80297621	tmem255a
chr18	3888702	3922926	5	gain	chr18	3765365	4139014	Gm16861
chr18	6417000	6421278	5	gain	chr18	5864334	6638775	Cntnap5a
chr18	6417000	6421278	5	gain	chr18	5864334	6638775	Cntnap5c
chr18	6417000	6421278	5	gain	chr18	5608987	6450445	Cntnap3
chr18	6417000	6421278	5	gain	chr18	5869210	6450439	cntnap2
chr18	6417000	6421278	5	gain	chr18	5869267	6450445	cntnap2a
chr18	6417000	6421278	5	gain	chr18	5857231	6639091	CNTNAP5
chr18	6417000	6421278	5	gain	chr18	5864334	6466482	LOC304725
chr18	6417000	6421278	5	gain	chr18	5864334	6466485	Cntnap5b
chr18	18673470	18677748	5	gain	chr18	18561260	18781196	tm163
chr18	18673470	18677748	5	gain	chr18	18561260	18786616	tmem163
chr18	18673470	18677748	5	gain	chr18	18561254	18781194	tmem163a
chr18	30831546	30835824	5	gain	chr18	30642857	31058946	Mbd5
chr18	30831546	30835824	5	gain	chr18	30687270	30915951	ZNF121
chr18	30831546	30835824	5	gain	chr18	30687427	30941168	LOC101927356
chr18	56165862	56170140	5	gain	chr18	55978953	56364926	PDE11A
chr18	57637494	57731610	1	loss	chr18	57523567	57956488	ZNF385B
chr18	57637494	57731610	1	loss	chr18	57523575	57849298	Zfp385b
chr18	77440356	77448912	6	gain	chr18	77363145	77575479	BMPR2
chr18	77440356	77448912	6	gain	chr18	77306873	77672988	AGOS_AFR328C
chr18	77440356	77448912	6	gain	chr18	77307839	77672988	SPBC646.10c
chr18	79258506	79267062	5	gain	chr18	79214465	80134840	PARD3B
chr19	2173224	2181780	5	gain	chr19	1835916	2244932	Rsrc1
chr19	2173224	2181780	5	gain	chr19	1845004	2237335	rsrc1.S
chr19	2173224	2181780	5	gain	chr19	1845004	2244932	rsrc1.L
chr19	2541132	2571078	3	gain	chr19	2531123	2913533	OR2T10
chr19	2541132	2571078	3	gain	chr19	2531141	2837479	Olr1440
chr19	10647942	10665054	29	gain	chr19	10615546	10699159	wdr49
chr19	32076444	32136336	1	loss	chr19	31795158	32331422	FGF12
chr19	60448140	60649206	1	loss	chr19	59921624	60735360	EPHA6
chr2	9873624	9950628	1	loss	chr2	9046576	10296921	AGBL4
chr2	11768778	11858616	1	loss	chr2	11483626	11867928	Cyp4a3
chr2	11768778	11858616	1	loss	chr2	11483897	11867943	Cyp4a12b
chr2	11768778	11858616	1	loss	chr2	11483903	11867956	CYP4A11
chr2	11768778	11858616	1	loss	chr2	11483907	11867928	Cyp4a31
chr2	11768778	11858616	1	loss	chr2	11483985	11867874	LOC100487918.L
chr2	11768778	11858616	1	loss	chr2	11520701	11867956	CYP4A37
chr2	11768778	11858616	1	loss	chr2	11483890	11867928	Cyp4a2
chr2	11768778	11858616	1	loss	chr2	11483897	11867943	Cyp4a12a
chr2	11768778	11858616	1	loss	chr2	11483890	11867932	CYP4A7
chr2	11768778	11858616	1	loss	chr2	11483898	11867943	Cyp4a29
chr2	23670174	23678730	4	gain	chr2	23588595	23788128	zn572
chr2	23670174	23678730	4	gain	chr2	23645676	23762938	Phc2
chr2	39229260	39233538	6	gain	chr2	39208097	39246234	Lrrc38
chr2	39229260	39233538	6	gain	chr2	38954211	39421822	PRDM2
chr2	68242656	68293992	1	loss	chr2	68197831	68669731	Spock3
chr2	68242656	68293992	1	loss	chr2	68197471	68669555	DKFZP459C196
chr2	87904344	87964236	0	loss	chr2	87892983	88011140	Hhip
chr2	87904344	87964236	0	loss	chr2	87899689	88010515	hhip.L
chr20	11777334	11837226	0	loss	chr20	11271381	11856221	LOC100288637
chr20	13103514	13193352	1	loss	chr20	12928857	13474932	Phactr1
chr20	13103514	13193352	1	loss	chr20	12956209	13471641	phactr1.S
chr20	25004910	25026300	4	gain	chr20	24681331	25147951	bty
chr20	25137528	25184586	4	gain	chr20	25051133	25469671	BTN2A2
chr20	25137528	25184586	4	gain	chr20	25104223	25400516	BTN2A1
chr20	25137528	25184586	4	gain	chr20	25106837	25472160	Btnl8
chr20	25137528	25184586	4	gain	chr20	25102768	25375583	TRIM7.2
chr20	25137528	25184586	4	gain	chr20	25092887	25459772	BTN3A2
chr20	25137528	25184586	4	gain	chr20	25105435	25415876	LOC101926537
chr20	25137528	25184586	4	gain	chr20	25105436	25495294	BTNL9
chr20	25137528	25184586	4	gain	chr20	25107361	25471328	BTN2A3P
chr20	25137528	25184586	4	gain	chr20	25114976	25495386	LOC285819
chr20	25137528	25184586	4	gain	chr20	25129499	25427717	TRIM69
chr20	25137528	25184586	4	gain	chr20	25038006	25460785	BTN3A3
chr20	25210254	25240200	6	gain	chr20	25170664	25427925	LOC101867440
chr20	26236974	26318256	1	loss	chr20	26011102	26430412	ORNANAV1R3250
chr20	26236974	26318256	1	loss	chr20	26011138	26430331	ORNANAV1R3049
chr20	26236974	26318256	1	loss	chr20	26011084	26430337	ORNANAV1R3105
chr20	26236974	26318256	1	loss	chr20	25701031	26590711	ZNF717
chr20	26236974	26318256	1	loss	chr20	26011138	26430412	ORNANAV1R3067
chr20	26236974	26318256	1	loss	chr20	26011117	26430412	ORNANAV1R3164
chr20	26236974	26318256	1	loss	chr20	25657989	26457890	ZNF260
chr20	26236974	26318256	1	loss	chr20	26011102	26430412	ORNANAV1R3114
chr20	26236974	26318256	1	loss	chr20	26011129	26430412	ORNANAV1R3159
chr20	26236974	26318256	1	loss	chr20	26011084	26430412	ORNANAV1R3101
chr20	26236974	26318256	1	loss	chr20	26011087	26430409	ORYCUNV1R1569
chr20	26236974	26318256	1	loss	chr20	26011087	26430412	ORYCUNV1R1580
chr20	26236974	26318256	1	loss	chr20	26011069	26430412	ORNANAV1R3017
chr20	26236974	26318256	1	loss	chr20	26011129	26430412	ORNANAV1R3229
chr20	26236974	26318256	1	loss	chr20	26011090	26430412	ORNANAV1R3061
chr20	26236974	26318256	1	loss	chr20	26099990	26977016	HIST2H3DP1
chr20	30241182	30292518	4	gain	chr20	30225782	30337470	LOC100078585
chr20	30241182	30292518	4	gain	chr20	29901237	30374955	LOC723473
chr20	30241182	30292518	4	gain	chr20	30225782	30337738	RT1-M4
chr20	30241182	30292518	4	gain	chr20	29901608	30337736	RT1-M5
chr20	30241182	30292518	4	gain	chr20	29901214	30374792	HLA-C
chr20	30241182	30292518	4	gain	chr20	30225475	30374382	LOC106995452
chr20	30241182	30292518	4	gain	chr20	30225776	30337524	H2-T22
chr20	30241182	30292518	4	gain	chr20	30225782	30374388	LOC100689008
chr20	30241182	30292518	4	gain	chr20	29901596	30337730	H2-L
chr20	30241182	30292518	4	gain	chr20	29958701	30374396	MAMU-A3
chr20	30241182	30292518	4	gain	chr20	29958702	30374379	LOC100689011
chr20	30241182	30292518	4	gain	chr20	30225783	30373698	RT1-S3
chr20	30241182	30292518	4	gain	chr20	30225445	30374968	HLA-A
chr20	30241182	30292518	4	gain	chr20	30225802	30337442	LOC100529072
chr20	30241182	30292518	4	gain	chr20	30225782	30374388	RT1-CE5
chr20	30241182	30292518	4	gain	chr20	30225469	30374396	OVAR
chr20	30241182	30292518	4	gain	chr20	30225472	30337738	PATR-F
chr20	30241182	30292518	4	gain	chr20	30225493	30337522	H2-Q1
chr20	30241182	30292518	4	gain	chr20	30225466	30374384	LOC106996081
chr20	30241182	30292518	4	gain	chr20	30225454	30338983	SLA-1
chr20	30241182	30292518	4	gain	chr20	29901112	30374816	BOLA-A
chr20	30241182	30292518	4	gain	chr20	29901195	30374818	BoLA
chr20	30241182	30292518	4	gain	chr20	29901227	30374570	PATR-H
chr20	30241182	30292518	4	gain	chr20	29901227	30374713	Papa-A
chr20	30241182	30292518	4	gain	chr20	29901242	30374576	LOC100513601
chr20	30241182	30292518	4	gain	chr20	29901385	30374388	RT1-CE1
chr20	30241182	30292518	4	gain	chr20	29901594	30374387	RT1-CE4
chr20	30241182	30292518	4	gain	chr20	29901606	30374384	MODO-UC
chr20	30241182	30292518	4	gain	chr20	29901607	30374384	MODO-UB
chr20	30241182	30292518	4	gain	chr20	29901608	30374381	SAHAI-12
chr20	30241182	30292518	4	gain	chr20	29901608	30374384	SAHAI-01
chr20	30241182	30292518	4	gain	chr20	29901608	30374388	RT1-Cl
chr20	30241182	30292518	4	gain	chr20	29901608	30374396	Chsa-A
chr20	30241182	30292518	4	gain	chr20	29901608	30374576	PATR-AL
chr20	30241182	30292518	4	gain	chr20	29901608	30374591	BOLA-NC1
chr20	30241182	30292518	4	gain	chr20	29958299	30374384	LOC102142617
chr20	30241182	30292518	4	gain	chr20	29958308	30374810	DLA-12
chr20	30241182	30292518	4	gain	chr20	29958326	30374576	SLA-2
chr20	30241182	30292518	4	gain	chr20	29958328	30336529	2410017I17Rik
chr20	30241182	30292518	4	gain	chr20	30000626	30374384	Mafa-B
chr20	30241182	30292518	4	gain	chr20	30000627	30337761	DLA-79
chr20	30241182	30292518	4	gain	chr20	30000647	30374388	RT1-CE2
chr20	30241182	30292518	4	gain	chr20	30070050	30374702	DKFZP469M1914
chr20	30241182	30292518	4	gain	chr20	30070070	30338730	MGC126945
chr20	30241182	30292518	4	gain	chr20	30070070	30374382	LOC102121775
chr20	30241182	30292518	4	gain	chr20	30071871	30373698	RT1-O1
chr20	30241182	30292518	4	gain	chr20	30071905	30337714	2410137M14Rik
chr20	30241182	30292518	4	gain	chr20	30091169	30374396	LOC101007932
chr20	30241182	30292518	4	gain	chr20	30225442	30374813	SLA-3
chr20	30241182	30292518	4	gain	chr20	30225453	30374385	LOC102145933
chr20	30241182	30292518	4	gain	chr20	30225454	30374955	LOC100622689
chr20	30241182	30292518	4	gain	chr20	30225466	30337522	MAMU-B18
chr20	30241182	30292518	4	gain	chr20	30225466	30374382	LOC101024814
chr20	30241182	30292518	4	gain	chr20	30225466	30374384	LOC101005045
chr20	30241182	30292518	4	gain	chr20	30225466	30374385	LOC102116897
chr20	30241182	30292518	4	gain	chr20	30225472	30374816	JSP.1
chr20	30241182	30292518	4	gain	chr20	30225480	30374381	SLA-5
chr20	30241182	30292518	4	gain	chr20	30225496	30337723	SLA-8
chr20	30241182	30292518	4	gain	chr20	30225776	30337522	H2-T9
chr20	30241182	30292518	4	gain	chr20	30225782	30337730	RT1-CE11
chr20	30241182	30292518	4	gain	chr20	30225782	30338693	FLAI-K
chr20	30241182	30292518	4	gain	chr20	30225782	30374384	LOC102114865
chr20	30241182	30292518	4	gain	chr20	30225782	30374388	RT1-A3
chr20	30241182	30292518	4	gain	chr20	30225782	30374388	RT1-CE12
chr20	30241182	30292518	4	gain	chr20	30225782	30374388	RT1-A
chr20	30241182	30292518	4	gain	chr20	30225782	30374396	LOC102132794
chr20	30241182	30292518	4	gain	chr20	30225783	30337522	H2-T-ps
chr20	30241182	30292518	4	gain	chr20	30225460	30374393	MANE-B
chr20	30241182	30292518	4	gain	chr20	30225468	30374382	LOC719702
chr20	30241182	30292518	4	gain	chr20	29901608	30338770	LOC722711
chr20	30241182	30292518	4	gain	chr20	30225466	30374385	PATR-G
chr20	30241182	30292518	4	gain	chr20	30000647	30337522	H2-Q10
chr20	30241182	30292518	4	gain	chr20	30225783	30337748	H2-T23
chr20	30241182	30292518	4	gain	chr20	30091103	30338693	FLA-I
chr20	30241182	30292518	4	gain	chr20	30225475	30374382	LOC720351
chr20	30241182	30292518	4	gain	chr20	30225775	30337522	Gm8909
chr20	30241182	30292518	4	gain	chr20	30001018	30337752	H2-M2
chr20	30241182	30292518	4	gain	chr20	30069787	30336597	Gm6034
chr20	30241182	30292518	4	gain	chr20	30225776	30337522	H2-T10
chr20	30241182	30292518	4	gain	chr20	29901608	30337730	H2-D1
chr20	30241182	30292518	4	gain	chr20	29901227	30374396	OLA-I
chr20	30241182	30292518	4	gain	chr20	29958701	30374396	LOC715737
chr20	30241182	30292518	4	gain	chr20	30000626	30374384	LOC721575
chr20	30241182	30292518	4	gain	chr20	30225782	30374384	MODO-UE
chr20	30241182	30292518	4	gain	chr20	29901214	30374384	LOC106996676
chr20	30241182	30292518	4	gain	chr20	30225475	30337522	LOC720309
chr20	30241182	30292518	4	gain	chr20	29901608	30374388	LOC100689009
chr20	30241182	30292518	4	gain	chr20	30069986	30337730	H2-K1
chr20	30241182	30292518	4	gain	chr20	30070070	30374700	LOC101141279
chr20	30241182	30292518	4	gain	chr20	30070092	30374956	LOC100328967
chr20	30241182	30292518	4	gain	chr20	30070044	30338785	PATR-C
chr20	30241182	30292518	4	gain	chr20	30225411	30374959	PATR-A
chr20	30241182	30292518	4	gain	chr20	30225782	30337522	RT1-N3
chr20	30241182	30292518	4	gain	chr20	30225781	30374388	RT1-CE3
chr20	30241182	30292518	4	gain	chr20	30225782	30374388	RT1-CE16
chr20	30241182	30292518	4	gain	chr20	30070454	30374388	RT1-A2
chr20	30241182	30292518	4	gain	chr20	30001018	30337752	RT1-M2
chr20	30241182	30292518	4	gain	chr20	30225782	30337727	H2-Q8
chr20	30241182	30292518	4	gain	chr20	30225779	30337522	H2-T3
chr20	30241182	30292518	4	gain	chr20	29901267	30337774	MHC-I
chr20	30241182	30292518	4	gain	chr20	29958701	30373695	H2-Q6
chr20	30241182	30292518	4	gain	chr20	30225799	30373487	H2-M5
chr20	30241182	30292518	4	gain	chr20	30183095	30444290	HCG18
chr20	30296796	30322464	5	gain	chr20	30277580	30337522	H2-M9
chr20	30296796	30322464	5	gain	chr20	30277126	30338767	H2-M10.6
chr20	30296796	30322464	5	gain	chr20	30276986	30337759	MODO-UG
chr20	30296796	30322464	5	gain	chr20	30277126	30337511	H2-M10.2
chr20	30296796	30322464	5	gain	chr20	30276988	30337730	H2-Q2
chr20	31088226	31148118	1	loss	chr20	31034951	31436120	MICB
chr20	31088226	31148118	1	loss	chr20	31034951	31436120	MICA
chr20	31088226	31148118	1	loss	chr20	31024967	31314497	MICA-AS1
chr20	31088226	31148118	1	loss	chr20	31034951	31436097	MIC-2
chr20	31088226	31148118	1	loss	chr20	31034952	31320967	MIC1
chr20	31088226	31148118	1	loss	chr20	31034952	31436122	MIC2
chr20	31088226	31148118	1	loss	chr20	31087030	31685184	MAMU-A
chr20	31088226	31148118	1	loss	chr20	31084739	32138075	HLA-L
chr20	31088226	31148118	1	loss	chr20	31087134	32017200	MAFA-F
chr20	31088226	31148118	1	loss	chr20	31087612	31524880	RT1-CE15
chr20	31088226	31148118	1	loss	chr20	31087020	32138047	DKFZP469I0912
chr20	33210114	33424014	3	gain	chr20	33207133	33535631	Btn1a1
chr20	33894594	33975876	1	loss	chr20	33696101	34016736	HLA-DQA1
chr20	33894594	33975876	1	loss	chr20	33696079	34016498	LOC100173170
chr20	33894594	33975876	1	loss	chr20	33621604	34035509	MODO-DAB1
chr20	33894594	33975876	1	loss	chr20	33696131	34017053	DLA-DQA1
chr20	33894594	33975876	1	loss	chr20	33696137	34016395	LOC102141176
chr20	33894594	33975876	1	loss	chr20	33713728	34037008	LOC102133044
chr20	33894594	33975876	1	loss	chr20	33713728	34037017	TUTR-DQB
chr20	33894594	33975876	1	loss	chr20	33812650	34037095	BOLA-DQB
chr20	33894594	33975876	1	loss	chr20	33814111	34035438	LOC101000981
chr20	33894594	33975876	1	loss	chr20	33814135	34131763	BOLA-DYB
chr20	33894594	33975876	1	loss	chr20	33814153	34035438	HLA-DPB2
chr20	33894594	33975876	1	loss	chr20	33814699	34035507	LOC495209
chr20	33894594	33975876	1	loss	chr20	33814708	34035456	LOC101796920
chr20	33894594	33975876	1	loss	chr20	33811721	34037025	LOC100172120
chr20	33894594	33975876	1	loss	chr20	33696098	34016041	H2-Aa
chr20	33894594	33975876	1	loss	chr20	33812653	34037063	SLA-DQB1
chr20	33894594	33975876	1	loss	chr20	33696137	34016287	RT1-Ba
chr20	34176942	34185498	5	gain	chr20	34096717	34279330	DRB3
chr20	34176942	34185498	5	gain	chr20	34096734	34279021	MAMU-DRB5
chr20	34176942	34185498	5	gain	chr20	34096737	34277993	OVAR-DRB3
chr20	34176942	34185498	5	gain	chr20	34103449	34253626	LOC100428435
chr20	34176942	34185498	5	gain	chr20	34085381	34217057	SLA-DOB
chr20	34176942	34185498	5	gain	chr20	34149385	34302643	HLA-DOB
chr20	34176942	34185498	5	gain	chr20	34103513	34492694	HLA-DPB1
chr20	34176942	34185498	5	gain	chr20	34096734	34278988	HLA-DRB1
chr20	34176942	34185498	5	gain	chr20	34096686	34279021	HLA-DRB5
chr20	34176942	34185498	5	gain	chr20	34149385	34302643	PATR-DOB
chr20	34176942	34185498	5	gain	chr20	34096705	34253873	FECA-DRB
chr20	34176942	34185498	5	gain	chr20	33943998	34292856	LOC733414
chr20	34176942	34185498	5	gain	chr20	33943998	34292939	LOC100462907
chr20	34176942	34185498	5	gain	chr20	34096729	34277917	H2-Eb2
chr20	34176942	34185498	5	gain	chr20	34096730	34279131	SLA-DRB1
chr20	34176942	34185498	5	gain	chr20	34096746	34253626	LOC101098301
chr20	34176942	34185498	5	gain	chr20	34096746	34277993	LOC106504372
chr20	34176942	34185498	5	gain	chr20	34096747	34252819	RT1-Db2
chr20	34176942	34185498	5	gain	chr20	34096748	34252809	DSB
chr20	34176942	34185498	5	gain	chr20	34103449	34253626	LOC100387854
chr20	34176942	34185498	5	gain	chr20	34103449	34253626	LOC105474570
chr20	34176942	34185498	5	gain	chr20	34103453	34278887	PATR-DRB6
chr20	34176942	34185498	5	gain	chr20	34103453	34279021	HLA-DRB6
chr20	34176942	34185498	5	gain	chr20	34149479	34292943	BOLA-DOB
chr20	34176942	34185498	5	gain	chr20	34149378	34302643	MAMU-DOB
chr20	34176942	34185498	5	gain	chr20	34096734	34253647	LOC105876782
chr20	34176942	34185498	5	gain	chr20	34103449	34253626	LOC705588
chr20	34176942	34185498	5	gain	chr20	34096756	34253982	H2-Eb1
chr20	34176942	34185498	5	gain	chr20	34096717	34253760	BOLA-DRB3
chr20	34176942	34185498	5	gain	chr20	34096734	34279021	HLA-DRB4
chr20	34176942	34185498	5	gain	chr20	34085977	34302642	H2-Ob
chr20	34176942	34185498	5	gain	chr20	34103513	34492694	MAMU-DPB
chr20	34176942	34185498	5	gain	chr20	34096686	34278887	PATR-DQB1
chr20	34176942	34185498	5	gain	chr20	34096756	34253970	RT1-Db1
chr20	43588542	43592820	6	gain	chr20	43357971	43697907	LRRC73
chr20	51421560	51485730	0	loss	chr20	51418057	51545462	Gsta6
chr20	51421560	51485730	0	loss	chr20	51364246	51628342	GSTA1
chr20	51421560	51485730	0	loss	chr20	51364246	51628342	GSTA2
chr20	51421560	51485730	0	loss	chr20	51342341	51699674	gsta1.L
chr20	51421560	51485730	0	loss	chr20	51342344	51597222	LOC100190440
chr20	51421560	51485730	0	loss	chr20	51343821	51699674	GSTA4
chr20	51421560	51485730	0	loss	chr20	51364246	51628342	LOC102115229
chr20	51421560	51485730	0	loss	chr20	51364246	51628342	GSTA5
chr20	51421560	51485730	0	loss	chr20	51364256	51577219	LOC102174170
chr20	51421560	51485730	0	loss	chr20	51364259	51628339	GSTA3
chr20	51421560	51485730	0	loss	chr20	51364318	51597225	LOC103178998
chr20	51421560	51485730	0	loss	chr20	51342341	51655714	gsta.1
chr20	51421560	51485730	0	loss	chr20	51343821	51699674	LOC396380
chr20	51421560	51485730	0	loss	chr20	51342272	51577225	Gm4956
chr20	51421560	51485730	0	loss	chr20	51364297	51723972	GSTA1.2
chr20	51421560	51485730	0	loss	chr20	51364246	51628342	LOC709417
chr20	59575428	59626764	1	loss	chr20	59442590	59637983	KLHL7-DT
chr21	278070	282348	5	gain	chr21	208075	332454	Cyp4f14
chr21	278070	282348	5	gain	chr21	208096	377614	LOC104935050
chr21	278070	282348	5	gain	chr21	208090	383123	Cyp4f40
chr21	278070	282348	5	gain	chr21	208096	382982	cyp4f22
chr21	278070	282348	5	gain	chr21	208096	382982	cyp4f2
chr21	278070	282348	5	gain	chr21	208096	382982	cyp4f22.L
chr21	278070	282348	5	gain	chr21	208174	326411	LOC108274321
chr21	278070	282348	5	gain	chr21	213378	374767	FAM95A
chr21	278070	282348	5	gain	chr21	213386	323545	CYP4F35P
chr21	278070	282348	5	gain	chr21	213386	374770	CYP4F30P
chr21	278070	282348	5	gain	chr21	214689	374753	LOC105379252
chr21	278070	282348	5	gain	chr21	221772	381365	LOC100125049
chr21	278070	282348	5	gain	chr21	208078	332448	CYP4F21
chr21	278070	282348	5	gain	chr21	235600	444862	OR2AK2
chr21	278070	282348	5	gain	chr21	214689	374753	FAM95B1
chr21	278070	282348	5	gain	chr21	98773	524665	Olfr1358
chr21	594642	680202	11	gain	chr21	589569	902948	or2-a
chr21	594642	680202	11	gain	chr21	589444	902876	Olfr1386
chr21	594642	680202	11	gain	chr21	589444	902876	Olr1398
chr21	594642	680202	11	gain	chr21	589444	902876	OR2Y1
chr21	594642	680202	11	gain	chr21	587249	902957	OR7C1
chr21	594642	680202	11	gain	chr21	589444	1193123	Olfr1384
chr21	680202	684480	3	gain	chr21	674237	914705	Olfr225
chr21	680202	684480	3	gain	chr21	643072	729096	OR14A16
chr21	889824	902658	3	gain	chr21	884721	903005	Olfr1354
chr21	889824	902658	3	gain	chr21	884721	903014	Olfr1355
chr21	889824	902658	3	gain	chr21	884718	903005	Olfr8
chr21	8936742	9035136	1	loss	chr21	8717238	9083220	ADAMTS6
chr21	8936742	9035136	1	loss	chr21	8744418	9080170	adamts10
chr21	42437760	42519042	1	loss	chr21	42399152	42891672	CDH18
chr22	697314	705870	8	gain	chr22	557114	754716	VSX1
chr22	697314	705870	8	gain	chr22	388438	774362	MIXL1
chr22	21454170	21582510	1	loss	chr22	21349906	21611533	Sirpa
chr22	21454170	21582510	1	loss	chr22	21349908	21618317	SIRPB1
chr22	21454170	21582510	1	loss	chr22	21329106	21593694	LOC100289473
chr22	21454170	21582510	1	loss	chr22	21408604	21667892	SIRPD
chr22	21454170	21582510	1	loss	chr22	21328874	21638844	F830045P16Rik
chr22	21454170	21582510	1	loss	chr22	21335961	21661854	SIRPG
chr22	21454170	21582510	1	loss	chr22	21328874	21638844	Sirpb3
chr22	24765342	24782454	4	gain	chr22	24716633	24809136	Bpifa1
chr22	24765342	24782454	4	gain	chr22	24680708	24820638	Bpifa3
chr22	24765342	24782454	4	gain	chr22	24591129	24826470	Bpifa5
chr23	6156042	6168876	4	gain	chr23	5983319	6575148	SPATA31D5P
chr23	6156042	6168876	4	gain	chr23	5983564	6520708	SPATA31D3
chr23	6156042	6168876	4	gain	chr23	5983319	6520708	SPATA31D4
chr23	8329266	8337822	4	gain	chr23	8185297	8466039	Frmd3
chr23	15807210	15815766	5	gain	chr23	15720465	15917055	anxa1
chr23	19413564	19537626	1	loss	chr23	18881802	19734221	TRPM3
chr23	19413564	19537626	1	loss	chr23	19406052	19674944	Trpm
chr23	19413564	19537626	1	loss	chr23	19406034	19563382	trpm1a
chr23	19413564	19537626	1	loss	chr23	19404571	19674944	trpm7
chr23	26018796	26027352	5	gain	chr23	26017647	26035058	INSL6
chr23	26018796	26027352	5	gain	chr23	25876657	26340399	TET2
chr23	37907358	37915914	4	gain	chr23	37562962	37931678	Adamtsl1
chr23	39755454	39793956	0	loss	chr23	39754457	39827774	IFN4
chr23	39755454	39793956	0	loss	chr23	39713103	39797029	IFNT3
chr23	39755454	39793956	0	loss	chr23	39713103	39797029	IFNT
chr23	39755454	39793956	0	loss	chr23	39664064	39869285	IFN5
chr23	39755454	39793956	0	loss	chr23	39709278	39869460	Ifna2
chr24	260958	312294	3	gain	chr24	181906	828952	RALGDS
chr24	312294	342240	11	gain	chr24	311031	508957	OR2C3
chr24	748650	765762	5	gain	chr24	665528	829514	RGL4
chr24	851322	864156	4	gain	chr24	848304	870665	DLGAP5
chr24	1535802	1544358	5	gain	chr24	1470853	1556402	Ddhd1
chr24	1535802	1544358	5	gain	chr24	1473408	1556008	ddhd1b
chr24	1535802	1544358	5	gain	chr24	1473408	1556008	ddhd1.L
chr24	12200856	12286416	1	loss	chr24	11904869	12491537	FUT8
chr24	19593240	19691634	0	loss	chr24	19575603	19739267	Lin52
chr24	19593240	19691634	0	loss	chr24	19582624	19737371	LOC100136175
chr24	32880708	33009048	0	loss	chr24	32782514	33065330	FOXN3
chr24	32880708	33009048	0	loss	chr24	32783767	33065331	foxn3.S
chr24	32880708	33009048	0	loss	chr24	32783767	33065322	foxn3.L
chr24	32880708	33009048	0	loss	chr24	32783823	33065148	ches1
chr24	41988570	41992848	5	gain	chr24	41981368	42002751	ccnk.L
chr24	41988570	41992848	5	gain	chr24	41969984	42003316	Ccnk
chr24	41988570	41992848	5	gain	chr24	41981431	41994899	CycK
chr24	41988570	41992848	5	gain	chr24	41987451	42084330	CCDC85C
chr24	47344626	47361738	4	gain	chr24	47304544	47389955	CG10597
chr24	47344626	47361738	4	gain	chr24	47304544	47389973	Y47D7A.15
chr24	47344626	47361738	4	gain	chr24	47209591	47732430	LOC524810
chr24	47344626	47361738	4	gain	chr24	47247435	48222714	LOC396781
chr24	47344626	47361738	4	gain	chr24	47121849	47530391	Tedc1
chr24	47344626	47361738	4	gain	chr24	46834032	47389486	PACS1
chr24	47733924	47759592	3	gain	chr24	47593912	47963496	ADAM6
chr24	47733924	47759592	3	gain	chr24	47593993	47963220	Adam6b
chr24	47733924	47759592	3	gain	chr24	47593993	47963220	Adam6a
chr24	47733924	47759592	3	gain	chr24	47614608	48228350	IGHV1OR15-3
chr24	47733924	47759592	3	gain	chr24	47614608	48228350	LOC642131
chr25	556140	564696	4	gain	chr25	486935	681901	UNC13B
chr25	556140	564696	4	gain	chr25	510328	680380	unc-13
chr25	15349464	15469248	1	loss	chr25	15276664	15598125	PALM2
chr25	15349464	15469248	1	loss	chr25	15276664	15605459	PALM2-AKAP2
chr25	17933376	17937654	4	gain	chr25	17807064	18175328	ZNF510
chr25	26536434	26716110	1	loss	chr25	26469548	26743503	Olr1439
chr25	28200576	28482924	1	loss	chr25	28018937	28650634	DENND1A
chr25	28200576	28482924	1	loss	chr25	27994027	28593390	dennd1a.S
chr26	15315240	15328074	4	gain	chr26	15281317	15428842	Usp25
chr26	15315240	15328074	4	gain	chr26	15281333	15428051	usp25.L
chr26	19875588	19991094	1	loss	chr26	19838386	20282503	Ncam2
chr26	39793956	39798234	4	gain	chr26	39789005	39803203	cbsb
chr26	39793956	39798234	4	gain	chr26	39789005	39805050	Cbs
chr26	39793956	39798234	4	gain	chr26	39783252	39805062	CBSL
chr26	39793956	39798234	4	gain	chr26	39789003	39805035	cbs.L
chr26	39793956	39798234	4	gain	chr26	39789005	39805035	cbs.S
chr26	39793956	39798234	4	gain	chr26	39789005	39805092	cbsa
chr26	41308368	41351148	3	gain	chr26	41305525	41399813	Fam207a
chr26	42211026	42215304	5	gain	chr26	42026452	42306932	Pcbp3
chr27	77004	183954	3	gain	chr27	53403	500191	Spata31
chr27	77004	183954	3	gain	chr27	53403	500191	Spata31a5
chr27	1967880	1972158	5	gain	chr27	1932348	1998471	SH2D4A
chr27	1967880	1972158	5	gain	chr27	1932454	1997244	sh24a
chr27	3696192	3704748	5	gain	chr27	3668686	4105409	SFRP1
chr27	3696192	3704748	5	gain	chr27	3616968	3729358	Ank1
chr27	3696192	3704748	5	gain	chr27	3370829	3774597	GPAT4
chr27	3696192	3704748	5	gain	chr27	3623997	3719196	ank2b
chr27	3696192	3704748	5	gain	chr27	3623985	3720218	ank1a
chr27	17805036	17813592	4	gain	chr27	17501387	18563835	Sgcz
chr27	33205836	33222948	0	loss	chr27	33091330	33231160	ZNF735
chr27	33205836	33222948	0	loss	chr27	33067015	33268250	Zfp354a
chr27	33205836	33222948	0	loss	chr27	33064816	33403048	ZNF589
chr27	33205836	33222948	0	loss	chr27	33091139	33231115	zf(c2h2)-7
chr27	33672138	33766254	1	loss	chr27	33639490	33787565	LOC574382
chr27	33672138	33766254	1	loss	chr27	33639490	33787577	DEFA4
chr27	33672138	33766254	1	loss	chr27	33639491	33879287	LOC574383
chr27	33672138	33766254	1	loss	chr27	33639498	33787576	LOC574308
chr27	33672138	33766254	1	loss	chr27	33665940	33780023	DEFA5
chr27	33672138	33766254	1	loss	chr27	33639492	33787579	LOC574310
chr27	34087104	34108494	1	loss	chr27	34055830	34170977	Xkr5
chr27	37569396	37577952	29	gain	chr27	36642345	37602742	Csmd3
chr27	37569396	37577952	29	gain	chr27	35770943	37605911	CSMD1
chr27	38531946	38613228	1	loss	chr27	38513479	38639748	Myom2
chr27	38531946	38613228	1	loss	chr27	38513719	38633459	myom2a
chr28	14220072	14318466	1	loss	chr28	13675537	14391961	MGAT4C
chr28	17766534	17775090	4	gain	chr28	17648986	17903197	Prelp
chr28	22579284	22613508	1	loss	chr28	22361403	22675390	CFAP54
chr28	24756786	24761064	5	gain	chr28	24197265	25227742	ANKS1B
chr28	34617576	34660356	0	loss	chr28	34239422	34729940	APOL3
chr29	111228	124062	4	gain	chr29	87222	847950	Olfr1381
chr29	273792	312294	4	gain	chr29	180944	448298	OR2L13
chr29	273792	312294	4	gain	chr29	250093	1022296	Olr1397
chr29	560418	616032	5	gain	chr29	424870	847950	Olfr1373
chr29	560418	616032	5	gain	chr29	557701	657756	Olr1435
chr29	834210	898380	6	gain	chr29	776888	994521	OR14A2
chr29	898380	1001052	5	gain	chr29	867382	1022311	Olfr30
chr29	898380	1001052	5	gain	chr29	847170	1356180	Olr1445
chr29	1018164	1048110	6	gain	chr29	994236	1355853	Olr1463
chr29	1095168	1108002	6	gain	chr29	1021507	1827211	Olfr166
chr29	1095168	1108002	6	gain	chr29	1021507	1511073	Olr1569
chr29	1244898	1300512	3	gain	chr29	1206506	1318890	Olfr1380
chr29	2074830	2104776	12	gain	chr29	1813134	2174095	OR7A5
chr29	2074830	2104776	12	gain	chr29	1629659	2214527	LOC102126543
chr29	2074830	2104776	12	gain	chr29	1802068	2183512	Olr1082
chr29	2074830	2104776	12	gain	chr29	1937247	2183479	Olfr168
chr29	2074830	2104776	12	gain	chr29	1826490	2158901	Olr1413
chr29	2074830	2104776	12	gain	chr29	1826328	2158922	Olr1076
chr29	2074830	2104776	12	gain	chr29	1826328	2158922	Olr1075
chr29	2074830	2104776	12	gain	chr29	1937367	2158901	Olr1567
chr29	2074830	2104776	12	gain	chr29	1826361	2158928	Olr1073
chr29	5826636	5835192	5	gain	chr29	5714556	5859962	NRP1
chr29	5826636	5835192	5	gain	chr29	5718521	5857384	nrp1b
chr29	5826636	5835192	5	gain	chr29	5718433	5857652	nrp1.L
chr29	5826636	5835192	5	gain	chr29	5718434	5857640	nrp1a
chr29	11717442	11798724	1	loss	chr29	11564713	11802745	Myo3a
chr29	14292798	14382636	1	loss	chr29	14229630	14772630	PIP4K2A
chr29	22202820	22228488	1	loss	chr29	22180075	22245140	Frmd4a
chr3	40790730	40812120	4	gain	chr3	40669899	41095480	LOC100272357
chr3	40790730	40812120	4	gain	chr3	40669893	41068527	ADH2
chr3	40790730	40812120	4	gain	chr3	40669893	41065126	ADH1
chr3	40790730	40812120	4	gain	chr3	40601389	41046724	Adh7
chr3	40790730	40812120	4	gain	chr3	40669893	41068506	LOC103832166
chr3	40790730	40812120	4	gain	chr3	40669893	40989223	LOC103428551
chr3	40790730	40812120	4	gain	chr3	40669896	40993342	Adh6
chr3	40790730	40812120	4	gain	chr3	40669893	41096371	LOC542459
chr3	40790730	40812120	4	gain	chr3	40669896	41068506	LOC542363
chr3	40790730	40812120	4	gain	chr3	40601435	40993366	Adh6a
chr3	40790730	40812120	4	gain	chr3	40669893	40989229	LOC107772756
chr3	40790730	40812120	4	gain	chr3	40669893	41073107	adh7.S
chr3	40790730	40812120	4	gain	chr3	40669896	41046652	adh1a.S
chr3	40790730	40812120	4	gain	chr3	40669896	41046697	adh1b
chr3	40790730	40812120	4	gain	chr3	40669896	41073108	MGC82221
chr3	40790730	40812120	4	gain	chr3	40669896	41095480	adh1c
chr3	40790730	40812120	4	gain	chr3	40669896	41095480	adh1c.S
chr3	40790730	40812120	4	gain	chr3	40669896	41095501	adh4.L
chr3	40790730	40812120	4	gain	chr3	40669899	41068434	SPBC1539.07c
chr3	40790730	40812120	4	gain	chr3	40669899	41095480	LOC100383565
chr3	40790730	40812120	4	gain	chr3	40669899	41095507	adh1b.L
chr3	40790730	40812120	4	gain	chr3	40673377	41042101	LOC100798341
chr3	46133952	47259066	1	loss	chr3	45611173	47542821	GRID2
chr3	48953154	48961710	6	gain	chr3	48840595	49198337	Ccser1
chr3	52935972	53107092	1	loss	chr3	52803403	53269695	LOC100201400
chr3	67716462	67763520	3	gain	chr3	67290624	67770758	UGT2B11
chr3	67716462	67763520	3	gain	chr3	67290624	67770786	UGT2B4
chr3	67716462	67763520	3	gain	chr3	67229122	67770718	UGT2B16
chr3	67716462	67763520	3	gain	chr3	67190329	67836984	ugt5b4
chr3	67716462	67763520	3	gain	chr3	67159985	67918466	ugt2a4
chr3	67716462	67763520	3	gain	chr3	67229124	67765371	Ugt2b17
chr3	67716462	67763520	3	gain	chr3	67128221	67918463	ugt2b1
chr3	67716462	67763520	3	gain	chr3	67674877	68128424	UGT2B7
chr3	67716462	67763520	3	gain	chr3	67381240	67837005	ugt5c2
chr3	67716462	67763520	3	gain	chr3	67647810	67836999	ugt5g1
chr3	67716462	67763520	3	gain	chr3	67716285	68120899	UGT2B41
chr3	67716462	67763520	3	gain	chr3	67468257	67918490	ugt1a2
chr3	67716462	67763520	3	gain	chr3	67162585	67836984	ugt5b1
chr3	67716462	67763520	3	gain	chr3	67190329	67836984	ugt5b3
chr3	67716462	67763520	3	gain	chr3	67190329	67836984	ugt5b5
chr3	67716462	67763520	3	gain	chr3	67407925	67918529	LOC105377267
chr3	67716462	67763520	3	gain	chr3	67468254	67918490	ugt1a6
chr3	67716462	67763520	3	gain	chr3	67626133	67836984	ugt5b2
chr3	67716462	67763520	3	gain	chr3	67647672	67790598	ugt2a1
chr3	67716462	67763520	3	gain	chr3	67229124	67765383	Ugt2b35
chr3	67716462	67763520	3	gain	chr3	67229124	67770360	Ugt2b37
chr3	67716462	67763520	3	gain	chr3	67229121	67765395	UGT2B39
chr3	67716462	67763520	3	gain	chr3	67128221	67918463	ugt2b3
chr3	67716462	67763520	3	gain	chr3	67605780	67836984	ugt5b6
chr3	67716462	67763520	3	gain	chr3	67229124	67765311	Ugt2b36
chr3	67716462	67763520	3	gain	chr3	67463968	67790598	ugt2a6
chr3	67716462	67763520	3	gain	chr3	67128221	67918463	ugt2b5
chr3	67716462	67763520	3	gain	chr3	67647297	68253837	Ugt2a3
chr3	67716462	67763520	3	gain	chr3	67605780	68173755	ugt5a5
chr3	67716462	67763520	3	gain	chr3	67605780	68253738	ugt5a4
chr3	68080092	68088648	5	gain	chr3	67908000	68128424	UGT2B28
chr3	68080092	68088648	5	gain	chr3	67735834	68120721	ugt5f1
chr3	68080092	68088648	5	gain	chr3	68003596	68128376	UGT2B15
chr3	68080092	68088648	5	gain	chr3	67778614	68128424	UGT2B9
chr3	68080092	68088648	5	gain	chr3	67760376	68120901	UGT2B44
chr3	68080092	68088648	5	gain	chr3	67728426	68120929	LOC102127692
chr3	68080092	68088648	5	gain	chr3	67728406	68120915	LOC102123935
chr3	68080092	68088648	5	gain	chr3	67728419	68128424	LOC102126139
chr3	68080092	68088648	5	gain	chr3	67778614	68128424	UGT2B23
chr3	68080092	68088648	5	gain	chr3	67760376	68120899	UGT2B42
chr3	68080092	68088648	5	gain	chr3	67760376	68120901	UGT2B46
chr3	68080092	68088648	5	gain	chr3	67728453	68120942	UGT2B10
chr3	68080092	68088648	5	gain	chr3	68003637	68262515	Ugt2b38
chr3	68080092	68088648	5	gain	chr3	67783734	68173755	ugt5g2
chr3	68080092	68088648	5	gain	chr3	68003637	68262515	Ugt2b21
chr3	68080092	68088648	5	gain	chr3	68003649	68262518	Ugt2b34
chr3	68080092	68088648	5	gain	chr3	67908589	68205827	ugt5a2
chr3	68080092	68088648	5	gain	chr3	68009113	68173818	ugt1b1
chr3	68080092	68088648	5	gain	chr3	68009119	68173818	ugt1b7
chr3	68080092	68088648	5	gain	chr3	68003625	68262515	Ugt2b22
chr3	68080092	68088648	5	gain	chr3	67778694	68253798	ugt2b6
chr3	68080092	68088648	5	gain	chr3	67908589	68173755	ugt5a3
chr3	68080092	68088648	5	gain	chr3	67910284	68173755	ugt5c1
chr3	68080092	68088648	5	gain	chr3	67824327	68263201	UGT2B31
chr3	68080092	68088648	5	gain	chr3	67908091	68253801	ugt1ab
chr3	68080092	68088648	5	gain	chr3	67908589	68253801	ugt2a2
chr3	68080092	68088648	5	gain	chr3	67910284	68173821	ud2a2
chr3	68080092	68088648	5	gain	chr3	67912655	68253801	ugt1a5
chr3	68080092	68088648	5	gain	chr3	67962510	68253825	ugt
chr3	68080092	68088648	5	gain	chr3	67742261	68257670	MOCS3
chr3	68080092	68088648	5	gain	chr3	67730835	68253801	ugt1a7
chr3	68080092	68088648	5	gain	chr3	67908010	68262515	UGT2B45
chr3	107548920	107557476	16	gain	chr3	107435347	107588155	Lcorl
chr3	118158360	118184028	15	gain	chr3	117839906	118222182	FN3K
chr30	714426	872712	1	loss	chr30	566144	909737	Catspere2
chr30	714426	872712	1	loss	chr30	566345	894154	CATSPERE
chr30	714426	872712	1	loss	chr30	566500	909738	Catspere1
chr30	5437338	5441616	4	gain	chr30	5390940	6113133	Smyd3	MAF19_14
chr30	8675784	8680062	4	gain	chr30	8367827	8785567	DNAH14	MAF19_14
chr30	11080020	11088576	1	loss	chr30	11079379	11257810	MARK1
chr30	11109966	11208360	1	loss	chr30	11088740	11255569	mark1.S
chr30	11109966	11208360	1	loss	chr30	11088746	11255569	mark2.L
chr30	25907568	25916124	3	gain	chr30	25783171	25960919	CFHR3
chr30	25907568	25916124	3	gain	chr30	25889672	26115956	CFHR2
chr30	25907568	25916124	3	gain	chr30	25877125	26175924	CFHR4
chr30	25907568	25916124	3	gain	chr30	25889605	26007990	CFHR1
chr30	25907568	25916124	3	gain	chr30	25889605	26099474	LOC790886
chr30	25907568	25916124	3	gain	chr30	25889442	26169399	CFH	T24P15_18
chr30	25907568	25916124	3	gain	chr30	25877124	26007990	CFHR5
chr30	25954626	25971738	4	gain	chr30	25941092	26156527	RGD1564614
chr30	25954626	25971738	4	gain	chr30	25941092	26156536	Gm4788
chr30	26078688	26194194	3	gain	chr30	25991475	26239763	ASPM
chr30	29505366	29509644	4	gain	chr30	29479705	29542458	Cacna1c
chr30	29505366	29509644	4	gain	chr30	29479598	29544429	Cacna1s
chr30	29505366	29509644	4	gain	chr30	29485315	29544260	LOC100578899
chr30	29505366	29509644	4	gain	chr30	29485315	29542458	Ca-alpha1D
chr30	29505366	29509644	4	gain	chr30	29485315	29528092	egl-19
chr30	29505366	29509644	4	gain	chr30	29485288	29544263	cacna1sa
chr30	29505366	29509644	4	gain	chr30	29485288	29542458	cacna1sb
chr30	29505366	29509644	4	gain	chr30	29485312	29529992	cacna1d
chr30	29505366	29509644	4	gain	chr30	29485315	29544260	CACNA1F
chr30	29505366	29509644	4	gain	chr30	29485321	29530001	LOC578128
chr30	29505366	29509644	4	gain	chr30	29356616	29581198	TMEM9
chr31	12444702	12453258	3	gain	chr31	12413651	12482975	TFB1M
chr31	12444702	12453258	3	gain	chr31	12413657	12481598	tfb1m.L
chr31	12444702	12453258	3	gain	chr31	12413687	12478131	Ccdc56
chr31	12444702	12453258	3	gain	chr31	12413687	12478131	mtTFB1
chr31	16786872	16791150	4	gain	chr31	16782863	16799803	LOC783508
chr31	16786872	16791150	4	gain	chr31	16782850	16799803	ULBP15
chr31	16786872	16791150	4	gain	chr31	16782863	16799803	ULBP11
chr31	16786872	16791150	4	gain	chr31	16782850	16994099	ULBP13
chr31	16786872	16791150	4	gain	chr31	16782863	16994099	ULBP27
chr31	16786872	16791150	4	gain	chr31	16782863	16994099	ULBP9
chr31	16786872	16791150	4	gain	chr31	16654520	16799803	ULBP17
chr31	16786872	16791150	4	gain	chr31	16773847	16799803	ULBP3
chr31	16786872	16791150	4	gain	chr31	16774076	16799803	RAET1G
chr31	16786872	16791150	4	gain	chr31	16774205	16799803	LOC100126815
chr4	9257592	9706782	1	loss	chr4	8764953	9741787	TARP
chr4	40760784	40765062	9	gain	chr4	40314109	40776165	SDHAF3
chr4	63057720	63168948	1	loss	chr4	62957674	63347467	avl9
chr4	63057720	63168948	1	loss	chr4	62926861	63331737	LOC314140
chr4	79874538	79895928	8	gain	chr4	79871469	79919520	spam1.L
chr4	79874538	79895928	8	gain	chr4	79853962	80109394	KLHL7
chr4	84002808	84007086	5	gain	chr4	83930363	84023227	TNPO3
chr4	84002808	84007086	5	gain	chr4	83933186	84022811	tnpo3.S
chr4	85179258	85187814	9	gain	chr4	85165423	85277017	COPG2
chr4	85179258	85187814	9	gain	chr4	85165562	85276950	copg2.S
chr4	100113756	100691286	1	loss	chr4	99577610	101117442	cntnap2b
chr4	101957574	101970408	15	gain	chr4	101836315	102044089	CG17359
chr4	101957574	101970408	15	gain	chr4	101736224	102233524	LOC155060
chr4	101957574	101970408	15	gain	chr4	101749251	102222683	Zfp956
chr4	101957574	101970408	15	gain	chr4	101763739	102223133	ZNF697
chr4	101957574	101970408	15	gain	chr4	101625072	102044167	si:dkey-14k9.3
chr4	101957574	101970408	15	gain	chr4	101672068	102233430	Zfp786
chr4	101957574	101970408	15	gain	chr4	101683350	102223226	ZNF467
chr4	101957574	101970408	15	gain	chr4	101662602	102233701	Zfp746
chr4	101957574	101970408	15	gain	chr4	101624898	102044299	si:ch73-266f23.3
chr4	101957574	101970408	15	gain	chr4	101624898	102044314	znf1014
chr4	101957574	101970408	15	gain	chr4	101625363	102082292	Mzf1
chr4	101957574	101970408	15	gain	chr4	101704394	102223649	znf268
chr4	102419598	102423876	7	gain	chr4	102383321	102521657	GIMAP1
chr4	102419598	102423876	7	gain	chr4	102346685	102471244	Gimap4
chr4	102419598	102423876	7	gain	chr4	102379732	102533723	GIMAP1-GIMAP5
chr4	102419598	102423876	7	gain	chr4	102346387	102474218	LOC768255
chr4	102419598	102423876	7	gain	chr4	102347438	102471244	zgc:92184
chr5	7948524	7952802	5	gain	chr5	7849042	8360648	Dnm3
chr5	7948524	7952802	5	gain	chr5	7849069	8339546	shi
chr5	7948524	7952802	5	gain	chr5	7849069	8331821	dyn-1
chr5	7948524	7952802	5	gain	chr5	7849135	8019463	drp-1
chr5	7948524	7952802	5	gain	chr5	7849135	8019460	DL1D
chr5	7948524	7952802	5	gain	chr5	7849135	7987976	DL1
chr5	7948524	7952802	5	gain	chr5	7925979	8020115	DRP3A
chr5	7948524	7952802	5	gain	chr5	7849045	8339561	dnm2a
chr5	7948524	7952802	5	gain	chr5	7848957	8019466	LOC100280709
chr5	7948524	7952802	5	gain	chr5	7849072	8020115	LOC100279900
chr5	7948524	7952802	5	gain	chr5	7849072	8020115	LOC100383931
chr5	7948524	7952802	5	gain	chr5	7849135	8019466	LOC100285153
chr5	7948524	7952802	5	gain	chr5	7849135	7987988	LOC547855
chr5	19156884	19191108	40	gain	chr5	19153116	19245382	Swt1
chr5	27631602	27640158	4	gain	chr5	27567260	27665906	CR1
chr5	27854058	27858336	5	gain	chr5	27789702	27878659	CR1L
chr5	27854058	27858336	5	gain	chr5	27846985	27876793	CR2
chr5	34865700	34874256	5	gain	chr5	34791559	34903956	Mndal
chr5	34865700	34874256	5	gain	chr5	34745184	34911913	PYHIN1
chr5	34865700	34874256	5	gain	chr5	34792709	34879554	Ifi203
chr5	34865700	34874256	5	gain	chr5	34791263	34911892	IFI16
chr5	34865700	34874256	5	gain	chr5	34792794	34900443	Ifi202b
chr5	34865700	34874256	5	gain	chr5	34792709	34903940	Ifi204
chr5	34865700	34874256	5	gain	chr5	34817719	34971519	MNDA
chr5	34865700	34874256	5	gain	chr5	34759009	34879551	RGD1562462
chr5	34865700	34874256	5	gain	chr5	34792754	34903949	Ifi207
chr5	34865700	34874256	5	gain	chr5	34791514	34879554	Ifi209
chr5	34865700	34874256	5	gain	chr5	34759009	34903958	Ifi214
chr5	37881690	37894524	0	loss	chr5	37828235	38053450	ETV3
chr5	39079530	39088086	4	gain	chr5	38994750	39203893	ASH1L
chr5	41150082	41175750	7	gain	chr5	40934450	41574610	Lce1f
chr5	41150082	41175750	7	gain	chr5	40934077	41574610	Lce1i
chr5	41150082	41175750	7	gain	chr5	41011914	41221812	Sprr1a
chr5	41150082	41175750	7	gain	chr5	40934056	41449496	Lce1h
chr5	41150082	41175750	7	gain	chr5	40934083	41366259	Lce1m
chr5	41150082	41175750	7	gain	chr5	40934565	41449496	Lce1e
chr5	41150082	41175750	7	gain	chr5	41031491	41532021	Lce1j
chr5	41150082	41175750	7	gain	chr5	40934450	41574613	Lce1d
chr5	41150082	41175750	7	gain	chr5	40934450	41460207	Lce1a2
chr5	41150082	41175750	7	gain	chr5	40934146	41485225	Lce1c
chr5	41150082	41175750	7	gain	chr5	40934146	41574610	Lce1g
chr5	41150082	41175750	7	gain	chr5	40934450	41574610	Lce1k
chr5	41150082	41175750	7	gain	chr5	40934146	41449507	Lce1b
chr5	41150082	41175750	7	gain	chr5	40934569	41346779	EDQM1
chr5	41150082	41175750	7	gain	chr5	41011911	41210351	LOC507527
chr5	41150082	41175750	7	gain	chr5	40934077	41346944	Lce1a1
chr5	41150082	41175750	7	gain	chr5	40934450	41423082	Lce1l
chr5	41150082	41175750	7	gain	chr5	40934067	41346779	LOC107055132
chr5	41150082	41175750	7	gain	chr5	41011917	41221825	Sprr1b
chr5	44046288	44050566	6	gain	chr5	43943716	44708829	PDZK1P1
chr5	44046288	44050566	6	gain	chr5	43943897	44295348	LOC105376805
chr5	44046288	44050566	6	gain	chr5	43980388	44351290	LOC440570
chr5	45500808	45513642	5	gain	chr5	45481161	45746474	NBPF7
chr5	45513642	45552144	3	gain	chr5	45507687	45763137	NBPF13P
chr5	65128272	65239500	1	loss	chr5	64578462	65408751	DPYD
chr5	65128272	65239500	1	loss	chr5	64617038	65407236	dpyd.L
chr5	65128272	65239500	1	loss	chr5	64757165	65407203	su(r)
chr5	65128272	65239500	1	loss	chr5	64681466	65407185	dpyd-1
chr5	65128272	65239500	1	loss	chr5	64617035	65407209	dpydb
chr5	71990184	72067188	1	loss	chr5	71953726	72155671	gbp4
chr5	71990184	72067188	1	loss	chr5	71789953	72072684	Gbp3
chr5	71990184	72067188	1	loss	chr5	71901248	72155841	Gbp5
chr5	71990184	72067188	1	loss	chr5	71901243	72159829	GBP1
chr5	71990184	72067188	1	loss	chr5	71789920	72072681	Gbp7
chr5	71990184	72067188	1	loss	chr5	71789971	72072636	Gbp9
chr5	71990184	72067188	1	loss	chr5	71789971	72073618	Gbp6
chr5	71990184	72067188	1	loss	chr5	71789971	72073630	Gbp8
chr5	71990184	72067188	1	loss	chr5	71790010	72155736	gbp7.S
chr5	71990184	72067188	1	loss	chr5	71790028	72155682	LOC398692
chr5	71990184	72067188	1	loss	chr5	71953647	72157976	GBP2
chr5	71990184	72067188	1	loss	chr5	71953650	72158204	GBP1P1
chr5	71990184	72067188	1	loss	chr5	71953668	72159795	LOC512486
chr5	71990184	72067188	1	loss	chr5	71953732	72155682	gbp6.L
chr5	71990184	72067188	1	loss	chr5	71953777	72155673	gbp
chr5	71990184	72067188	1	loss	chr5	71789971	72073618	Gbp10
chr5	71990184	72067188	1	loss	chr5	71901323	72155662	si:dkeyp-30d6.2
chr5	74304582	74351640	3	gain	chr5	74242689	74380506	Clca4
chr5	74304582	74351640	3	gain	chr5	74242893	74380467	Clca1
chr5	74304582	74351640	3	gain	chr5	74242740	74380494	Clca4b
chr5	74304582	74351640	3	gain	chr5	74243521	74380500	Clca3b
chr5	74304582	74351640	3	gain	chr5	74265704	74380632	Clca4c-ps
chr5	74304582	74351640	3	gain	chr5	74242868	74380503	Clca4a
chr5	74304582	74351640	3	gain	chr5	74243521	74440752	Clca2
chr5	74304582	74351640	3	gain	chr5	74243521	74488542	Clca3a1
chr5	74304582	74351640	3	gain	chr5	74199187	74491584	xclca1
chr5	74304582	74351640	3	gain	chr5	74199187	74491584	xclca2
chr5	74304582	74351640	3	gain	chr5	74243503	74491575	xclca6
chr5	86642334	86762118	1	loss	chr5	86621456	87497491	NEGR1
chr6	3756084	3918648	1	loss	chr6	3700382	4471652	Spag16
chr6	19396452	19400730	5	gain	chr6	19389550	19435132	Alpi
chr6	19396452	19400730	5	gain	chr6	19060460	19420477	DIS3L2
chr6	19396452	19400730	5	gain	chr6	19389571	19435939	LOC100125266
chr6	20401782	20406060	5	gain	chr6	20374145	20474514	UGT1A10B
chr6	20401782	20406060	5	gain	chr6	20358170	20475135	UGT1A8
chr6	20401782	20406060	5	gain	chr6	20374150	20474514	UGT1A9
chr6	20401782	20406060	5	gain	chr6	20374126	20474671	Ugt1a7c
chr6	20401782	20406060	5	gain	chr6	20390391	20474632	Ugt1a6a
chr6	20401782	20406060	5	gain	chr6	20358190	20474514	UGT1A10A
chr6	20401782	20406060	5	gain	chr6	20374198	20474400	ugt1b3
chr6	20401782	20406060	5	gain	chr6	20358246	20474400	ugt1b5
chr6	20401782	20406060	5	gain	chr6	20374198	20474400	ugt1b2
chr6	20401782	20406060	5	gain	chr6	20286659	20625268	USP40
chr6	20401782	20406060	5	gain	chr6	20358231	20474454	ugt1a4
chr6	20401782	20406060	5	gain	chr6	20358170	20475135	UGT1A10
chr6	20401782	20406060	5	gain	chr6	20358246	20474400	ugt1b4
chr6	38643174	38673120	4	gain	chr6	38556558	38674818	Klrc1
chr6	38643174	38673120	4	gain	chr6	38590417	38734637	KLRC4
chr6	38643174	38673120	4	gain	chr6	38555911	38674815	KLRC2
chr6	38643174	38673120	4	gain	chr6	38520273	38819067	LOC105866289
chr6	38643174	38673120	4	gain	chr6	38490281	38818475	KLRC4-KLRK1
chr6	38643174	38673120	4	gain	chr6	38520170	38819051	KLRC3
chr6	38643174	38673120	4	gain	chr6	38522373	38819064	LOC100336869
chr6	38643174	38673120	4	gain	chr6	38591731	38808424	LOC732516
chr6	38989692	39028194	1	loss	chr6	38950113	39461676	Klra5
chr6	39396102	39545832	1	loss	chr6	39355376	39656081	Magohb
chr6	39396102	39545832	1	loss	chr6	39286992	39642019	KLRAP1
chr6	39396102	39545832	1	loss	chr6	39286865	39641971	LY49
chr6	39396102	39545832	1	loss	chr6	39286866	39642008	KLRA1
chr6	39396102	39545832	1	loss	chr6	39335723	39642251	KLRA1P
chr6	39396102	39545832	1	loss	chr6	39355638	39656075	MAGOH
chr6	48619470	48709308	1	loss	chr6	48580056	48744860	slco1f2
chr6	48619470	48709308	1	loss	chr6	48580116	48744851	Slco1a5
chr6	48619470	48709308	1	loss	chr6	48580047	48744905	slco1c1
chr6	48619470	48709308	1	loss	chr6	48580047	48744902	slco1b3
chr6	48619470	48709308	1	loss	chr6	48580047	48747803	SLCO1B1
chr6	48619470	48709308	1	loss	chr6	48580116	48744842	SLCO1A2
chr6	48619470	48709308	1	loss	chr6	48580047	48744908	slco1d1
chr6	48619470	48709308	1	loss	chr6	48592553	48744860	slco1f3
chr6	48619470	48709308	1	loss	chr6	48592556	48744860	slco1f1
chr6	56024688	56212920	1	loss	chr6	56020960	56299955	TMTC1
chr6	67031982	67040538	0	loss	chr6	66989770	67047211	Olr1104
chr6	67031982	67040538	0	loss	chr6	66975218	67047211	Olfr285
chr6	67031982	67040538	0	loss	chr6	66821619	67132079	Olr1434
chr6	70651170	70672560	4	gain	chr6	70513410	70872585	krt8.1
chr6	70651170	70672560	4	gain	chr6	70456485	70774025	GRP23
chr6	70651170	70672560	4	gain	chr6	70631967	70827886	AT4G01985
chr6	70651170	70672560	4	gain	chr6	70631916	70715245	GR-RBP3
chr6	70651170	70672560	4	gain	chr6	70488138	70694871	Krt14
chr6	70651170	70672560	4	gain	chr6	70638317	70677576	ATA20
chr6	70651170	70672560	4	gain	chr6	70631000	70694931	CPG10
chr6	70651170	70672560	4	gain	chr6	70638287	70677554	LOC101745980
chr6	70651170	70672560	4	gain	chr6	70631923	70774025	hnrnpa1a
chr6	70651170	70672560	4	gain	chr6	70456491	70872615	krt5
chr6	70651170	70672560	4	gain	chr6	70472863	70694823	ouro1.L
chr6	70651170	70672560	4	gain	chr6	70410769	70872582	krt4
chr6	70651170	70672560	4	gain	chr6	70410769	70779123	krt7.L
chr6	70651170	70672560	4	gain	chr6	70410762	70872742	LOC497187
chr6	70651170	70672560	4	gain	chr6	70638239	70779243	Cpr47Ef
chr6	70651170	70672560	4	gain	chr6	70410763	70760394	KRT7
chr6	70651170	70672560	4	gain	chr6	70638267	70694953	AT1G44191
chr6	70651170	70672560	4	gain	chr6	70452109	70694916	LOC100194217
chr6	70651170	70672560	4	gain	chr6	70638239	70694928	CG17108
chr6	70651170	70672560	4	gain	chr6	70631904	70715263	T20B6.3
chr6	70651170	70672560	4	gain	chr6	70378629	70760043	LOC100337546
chr6	70651170	70672560	4	gain	chr6	70452108	70822137	Kb15
chr6	70651170	70672560	4	gain	chr6	70452146	70872606	e3
chr6	70651170	70672560	4	gain	chr6	70468648	70779324	krt78.7.L
chr6	70651170	70672560	4	gain	chr6	70468648	70872585	LOC100337545
chr6	70651170	70672560	4	gain	chr6	70472873	70677577	LOC106356441
chr6	70651170	70672560	4	gain	chr6	70488128	70731157	KRT3
chr6	70651170	70672560	4	gain	chr6	70511936	70872582	s1
chr6	70651170	70672560	4	gain	chr6	70513403	70872582	krt79
chr6	70651170	70672560	4	gain	chr6	70513403	70872582	k2c8
chr6	70651170	70672560	4	gain	chr6	70638278	70694931	AGOS_AEL096W
chr6	70651170	70672560	4	gain	chr6	70472863	70774025	LOC100275054
chr6	70651170	70672560	4	gain	chr6	70513410	70872582	zgc:158846
chr6	70651170	70672560	4	gain	chr6	70452560	70731157	KRT76
chr6	70651170	70672560	4	gain	chr6	70456695	70799867	krt62.S
chr6	70651170	70672560	4	gain	chr6	70468397	70799867	KRT75
chr6	70651170	70672560	4	gain	chr6	70492084	70694925	krt61
chr6	70651170	70672560	4	gain	chr6	70425980	70872536	krt8.2
chr6	73012626	73111020	1	loss	chr6	72829507	73330259	Olfr305
chr6	73012626	73111020	1	loss	chr6	72693045	73330343	Olr29
chr6	73012626	73111020	1	loss	chr6	72829489	73287909	Olfr223
chr6	73012626	73111020	1	loss	chr6	72693039	73392966	Olfr294
chr6	73012626	73111020	1	loss	chr6	72914585	73651291	Olr1029
chr6	75224352	75228630	4	gain	chr6	75215053	75233940	HSD17B6
chr6	75224352	75228630	4	gain	chr6	75180985	75345132	PRIM1
chr6	75224352	75228630	4	gain	chr6	75166424	75325960	naca
chr6	85880850	85885128	11	gain	chr6	85851189	85933135	MYRFL
chr7	393576	397854	6	gain	chr7	363660	831665	GFRA4
chr7	393576	397854	6	gain	chr7	350683	907179	FOXD1
chr7	393576	397854	6	gain	chr7	120643	899822	JPH3
chr7	393576	397854	6	gain	chr7	358581	648168	MBD2
chr7	393576	397854	6	gain	chr7	279989	538630	GPX4
chr7	393576	397854	6	gain	chr7	252258	907502	FBLL1
chr7	393576	397854	6	gain	chr7	99356	908103	CAMK2N2
chr7	393576	397854	6	gain	chr7	350700	843908	BHLHE22
chr7	393576	397854	6	gain	chr7	239750	822805	LOC389199
chr7	393576	397854	6	gain	chr7	328028	907214	LOC100275407
chr7	393576	397854	6	gain	chr7	3871	427086	PLPP2
chr7	393576	397854	6	gain	chr7	255631	654262	POU5F1
chr7	393576	397854	6	gain	chr7	290709	441758	arid3c
chr7	393576	397854	6	gain	chr7	120482	463372	LOC100281922
chr7	393576	397854	6	gain	chr7	372830	672033	LOC100281910
chr7	393576	397854	6	gain	chr7	120642	507014	TWIST1
chr7	393576	397854	6	gain	chr7	48950	639705	LOC100190497
chr7	393576	397854	6	gain	chr7	82126	455538	ADRB1
chr7	393576	397854	6	gain	chr7	112445	806979	SL44-1
chr7	393576	397854	6	gain	chr7	112475	505444	IER5L
chr7	393576	397854	6	gain	chr7	120482	483457	LOC100277436
chr7	393576	397854	6	gain	chr7	120512	657375	RHOB
chr7	393576	397854	6	gain	chr7	120647	450178	AGOS_AEL214C
chr7	393576	397854	6	gain	chr7	142591	838711	FJX1
chr7	393576	397854	6	gain	chr7	197779	806979	TP23
chr7	393576	397854	6	gain	chr7	219916	841368	ID4
chr7	393576	397854	6	gain	chr7	252399	644369	ATP5F1D
chr7	393576	397854	6	gain	chr7	280390	650256	LOC100190049
chr7	393576	397854	6	gain	chr7	291559	906997	C23H1orf109
chr7	393576	397854	6	gain	chr7	302914	906983	GRB2
chr7	393576	397854	6	gain	chr7	350608	457860	AGOS_AER108C
chr7	393576	397854	6	gain	chr7	350696	832595	LEP
chr7	393576	397854	6	gain	chr7	366323	423290	ELANE
chr7	393576	397854	6	gain	chr7	219625	433009	NUS1
chr7	393576	397854	6	gain	chr7	161025	473253	Cdc34
chr7	393576	397854	6	gain	chr7	362933	463429	HS3ST6
chr7	393576	397854	6	gain	chr7	297210	1506607	SAMD1
chr7	393576	397854	6	gain	chr7	333075	1070959	Pou5f3
chr7	393576	397854	6	gain	chr7	239689	1249125	POU3F2
chr7	393576	397854	6	gain	chr7	200971	1239393	HCN4
chr7	393576	397854	6	gain	chr7	350632	1138998	FOXI3
chr7	393576	397854	6	gain	chr7	334490	1472810	SOX1
chr7	393576	397854	6	gain	chr7	48775	1136300	LOC100191771
chr7	393576	397854	6	gain	chr7	160772	1055579	FOXL2
chr7	4556070	4564626	4	gain	chr7	4504711	4620072	lancl2
chr7	26108634	26181360	1	loss	chr7	25911674	26287924	Dscaml1
chr7	26108634	26181360	1	loss	chr7	25914529	26271717	dscama
chr7	30155622	30219792	1	loss	chr7	30133258	30333071	MIR100HG
chr7	31926714	32029386	1	loss	chr7	31910137	32370817	TMEM225
chr7	34681746	34805808	1	loss	chr7	34652755	34978134	PKNOX2
chr7	35708466	35811138	3	gain	chr7	35698154	35812180	Igll1
chr7	35708466	35811138	3	gain	chr7	35698017	35812331	IGLL5
chr7	35708466	35811138	3	gain	chr7	35692816	35812347	LOC100152327
chr7	35708466	35811138	3	gain	chr7	35698017	35812289	VPREB1
chr7	45458028	45500808	1	loss	chr7	45367836	45724842	ADGRE2
chr7	45458028	45500808	1	loss	chr7	45424933	45569664	ADGRE5
chr7	45500808	45607758	3	gain	chr7	45475587	45623162	ADGRE1
chr7	48854760	48859038	6	gain	chr7	48651053	49107352	Zfp870
chr7	48854760	48859038	6	gain	chr7	48292167	48898422	Zfp866
chr7	48854760	48859038	6	gain	chr7	48733403	48937643	Zfp869
chr7	48854760	48859038	6	gain	chr7	48383425	49000304	ZNF625-ZNF20
chr7	48854760	48859038	6	gain	chr7	48651053	49141257	Zfp964
chr7	48854760	48859038	6	gain	chr7	48651068	49107043	B230307C23Rik
chr7	48854760	48859038	6	gain	chr7	48652121	49141389	Zfp967
chr7	48854760	48859038	6	gain	chr7	48652121	49141389	Zfp966
chr7	48854760	48859038	6	gain	chr7	48677020	48938705	Zfp951
chr7	48854760	48859038	6	gain	chr7	48677061	48938705	Zfp709l1
chr7	48854760	48859038	6	gain	chr7	48734461	48938705	Zfp809
chr7	48854760	48859038	6	gain	chr7	47258664	49514637	ZNF441
chr7	48854760	48859038	6	gain	chr7	47258674	49555649	ZNF195
chr7	48854760	48859038	6	gain	chr7	47801979	49143269	ZNF627
chr7	48854760	48859038	6	gain	chr7	48025165	49732827	Zfp101
chr7	48854760	48859038	6	gain	chr7	47892861	49407445	ZNF136
chr7	48854760	48859038	6	gain	chr7	48651053	49749255	Zfp119b
chr7	48854760	48859038	6	gain	chr7	47278106	49448516	ZNF763
chr7	48854760	48859038	6	gain	chr7	47471416	49448529	ZNF823
chr7	48854760	48859038	6	gain	chr7	47385483	48938702	Gm14434
chr7	48854760	48859038	6	gain	chr7	47812512	49514844	ZNF670
chr7	48854760	48859038	6	gain	chr7	48130025	48938702	5730507C01Rik
chr7	48854760	48859038	6	gain	chr7	47585230	49635782	ZNF439
chr7	48854760	48859038	6	gain	chr7	47258664	49748937	Gm14322
chr7	48854760	48859038	6	gain	chr7	47151405	48898294	ZNF69
chr7	48854760	48859038	6	gain	chr7	48577911	49732905	ZNF44
chr7	48854760	48859038	6	gain	chr7	47258664	49515428	Gm45871
chr7	48854760	48859038	6	gain	chr7	48434782	49515155	ZNF433
chr7	48854760	48859038	6	gain	chr7	47812512	48899536	ZNF559
chr7	48854760	48859038	6	gain	chr7	48064180	49732471	Zfp955b
chr7	48854760	48859038	6	gain	chr7	47258664	49614167	Gm14391
chr7	48854760	48859038	6	gain	chr7	48045891	49313755	ZNF669
chr7	48854760	48859038	6	gain	chr7	47032995	48938702	AI987944
chr7	48854760	48859038	6	gain	chr7	47278106	49556018	ZNF700
chr7	48854760	48859038	6	gain	chr7	48220565	49448591	ZNF333
chr7	48854760	48859038	6	gain	chr7	47892865	49749969	Zfp709
chr7	48854760	48859038	6	gain	chr7	47151369	48998392	Zfp811
chr7	48854760	48859038	6	gain	chr7	47584927	48938705	Zfp472
chr7	48854760	48859038	6	gain	chr7	47892880	49749164	Zfp729a
chr7	48854760	48859038	6	gain	chr7	47278117	49317482	ZNF555
chr7	48854760	48859038	6	gain	chr7	48651072	49614137	Gm2026
chr7	48854760	48859038	6	gain	chr7	47258664	49109094	ZNF709
chr7	48854760	48859038	6	gain	chr7	47258668	49749114	ZNF443
chr7	48854760	48859038	6	gain	chr7	47258664	49448507	AU041133
chr7	48854760	48859038	6	gain	chr7	48220568	49514425	Zfp763
chr7	48854760	48859038	6	gain	chr7	47894055	49748902	Zfp111
chr7	48854760	48859038	6	gain	chr7	47384344	48938702	Zfp971
chr7	48854760	48859038	6	gain	chr7	48577913	50255116	Zfp26
chr7	48854760	48859038	6	gain	chr7	47195534	48938702	Zfp965
chr7	48854760	48859038	6	gain	chr7	47278116	49749114	ZNF799
chr7	48854760	48859038	6	gain	chr7	48064164	49749621	ZNF788P
chr7	48854760	48859038	6	gain	chr7	47151369	48899332	Zfp120
chr7	48854760	48859038	6	gain	chr7	48064164	49516742	ZNF791
chr7	48854760	48859038	6	gain	chr7	47151367	49000305	ZNF491
chr7	48854760	48859038	6	gain	chr7	48578795	50221817	ZNF426
chr7	48854760	48859038	6	gain	chr7	48025161	49448528	ZNF442
chr7	48854760	48859038	6	gain	chr7	48025160	49447509	ZNF625
chr7	48854760	48859038	6	gain	chr7	48280292	49749090	ZNF564
chr7	48854760	48859038	6	gain	chr7	48434782	49749972	ZNF20
chr7	48854760	48859038	6	gain	chr7	47892862	49555996	ZNF844
chr7	48854760	48859038	6	gain	chr7	47581091	48938720	ZNF490
chr7	48854760	48859038	6	gain	chr7	46992843	48938705	Zfp617
chr7	48854760	48859038	6	gain	chr7	47032402	48938702	Zfp112
chr7	48854760	48859038	6	gain	chr7	47032446	48938705	Zfp799
chr7	48854760	48859038	6	gain	chr7	47033242	48938702	Gm6712
chr7	48854760	48859038	6	gain	chr7	47033413	48938702	Zfp970
chr7	48854760	48859038	6	gain	chr7	47079260	48938699	Zfp950
chr7	48854760	48859038	6	gain	chr7	47151366	48898941	ZNF833P
chr7	48854760	48859038	6	gain	chr7	48220556	49614437	2210418O10Rik
chr7	48854760	48859038	6	gain	chr7	47195492	49007737	Gm10324
chr7	48854760	48859038	6	gain	chr7	47195534	48938702	Zfp973
chr7	48854760	48859038	6	gain	chr7	47195567	48938702	LOC102640673
chr7	48854760	48859038	6	gain	chr7	47196374	48938702	Gm32856
chr7	48854760	48859038	6	gain	chr7	47196374	48938702	Zfp977
chr7	48854760	48859038	6	gain	chr7	47258664	49141009	D130040H23Rik
chr7	48854760	48859038	6	gain	chr7	47258664	49447790	Zfp345
chr7	48854760	48859038	6	gain	chr7	47258664	49554716	Gm14440
chr7	48854760	48859038	6	gain	chr7	47258664	49614167	Gm6710
chr7	48854760	48859038	6	gain	chr7	47258665	49733126	Zfp433
chr7	48854760	48859038	6	gain	chr7	47258670	49448183	Gm3604
chr7	48854760	48859038	6	gain	chr7	47278113	49514735	Zfp788
chr7	48854760	48859038	6	gain	chr7	47278116	49074687	Zfp563
chr7	48854760	48859038	6	gain	chr7	47278135	49749360	Zfp975
chr7	48854760	48859038	6	gain	chr7	47305773	48938702	2010315B03Rik
chr7	48854760	48859038	6	gain	chr7	47306364	48938702	Gm14124
chr7	48854760	48859038	6	gain	chr7	47385483	48938702	Gm14308
chr7	48854760	48859038	6	gain	chr7	47385483	48938702	Gm14430
chr7	48854760	48859038	6	gain	chr7	47385483	48938702	Gm4724
chr7	48854760	48859038	6	gain	chr7	47385496	48938702	Gm14139
chr7	48854760	48859038	6	gain	chr7	47533601	49141029	Gm14305
chr7	48854760	48859038	6	gain	chr7	47533601	50253751	Zfp619
chr7	48854760	48859038	6	gain	chr7	47533619	49515176	Zfp808
chr7	48854760	48859038	6	gain	chr7	47662706	49750065	Zfp933
chr7	48854760	48859038	6	gain	chr7	47662727	49447472	Zfp958
chr7	48854760	48859038	6	gain	chr7	47662745	49259411	Zfp873
chr7	48854760	48859038	6	gain	chr7	47662763	49614796	Zfp976
chr7	48854760	48859038	6	gain	chr7	47729367	49614755	OTTMUSG00000016609
chr7	48854760	48859038	6	gain	chr7	47892865	49515481	Zfp867
chr7	48854760	48859038	6	gain	chr7	47892877	49749930	Zfp33b
chr7	48854760	48859038	6	gain	chr7	47892880	49749137	Zfp759
chr7	48854760	48859038	6	gain	chr7	47976861	49007722	Zfp953
chr7	48854760	48859038	6	gain	chr7	48025164	49194737	Zfp963
chr7	48854760	48859038	6	gain	chr7	48025179	49514906	EU599041
chr7	48854760	48859038	6	gain	chr7	48107590	49407127	BC052688
chr7	48854760	48859038	6	gain	chr7	48129023	48938705	Giot1
chr7	48854760	48859038	6	gain	chr7	48220556	49614437	Gm14296
chr7	48854760	48859038	6	gain	chr7	48220562	49498907	Zfp931
chr7	48854760	48859038	6	gain	chr7	48220562	49614226	Zfp347
chr7	48854760	48859038	6	gain	chr7	48220568	49497752	6720489N17Rik
chr7	48854760	48859038	6	gain	chr7	48220568	49498562	Gm5141
chr7	48854760	48859038	6	gain	chr7	48220580	49513943	Gm20939
chr7	48854760	48859038	6	gain	chr7	48383429	49733157	Zfp560
chr7	48854760	48859038	6	gain	chr7	48434793	49447790	Zfp872
chr7	48854760	48859038	6	gain	chr7	48434811	49447870	Gm38396
chr7	48854760	48859038	6	gain	chr7	48577913	49614474	Gm10778
chr7	48854760	48859038	6	gain	chr7	48577931	49314052	Zfp825
chr7	48854760	48859038	6	gain	chr7	48651072	49614397	Zfp960
chr7	48854760	48859038	6	gain	chr7	47627627	49259942	ZNF124
chr7	48854760	48859038	6	gain	chr7	48025179	49314715	AW146154
chr7	48854760	48859038	6	gain	chr7	47533600	49259780	Zfp955a
chr7	48854760	48859038	6	gain	chr7	47533601	49107361	ZNF563
chr7	48854760	48859038	6	gain	chr7	47533619	49514520	Gm14325
chr7	48854760	48859038	6	gain	chr7	47306553	48938702	Zfp930
chr7	48854760	48859038	6	gain	chr7	48025161	49749872	Gm10033
chr7	48854760	48859038	6	gain	chr7	47258664	49315345	Gm14403
chr7	48854760	48859038	6	gain	chr7	47138928	48938702	Zfp936
chr7	48854760	48859038	6	gain	chr7	48577913	49555635	ZNF266
chr7	48854760	48859038	6	gain	chr7	48651053	50545291	ZNF101
chr7	48854760	48859038	6	gain	chr7	47278117	50544536	ZNF14
chr7	48854760	48859038	6	gain	chr7	48651051	50358099	ZNF560
chr7	49500738	49582020	1	loss	chr7	49448051	49749480	zgc:173726
chr7	49500738	49582020	1	loss	chr7	49497779	49614508	zf(c2h2)-118
chr7	49500738	49582020	1	loss	chr7	49498274	49732821	CG14711
chr7	49500738	49582020	1	loss	chr7	49448342	49733325	Fbxl12os
chr7	49500738	49582020	1	loss	chr7	49497947	49733297	zgc:173517
chr7	49500738	49582020	1	loss	chr7	49073369	49733242	Zfp68
chr7	49500738	49582020	1	loss	chr7	49073367	49614271	Zfp938
chr7	49500738	49582020	1	loss	chr7	49105750	49733466	Zfp81
chr7	49500738	49582020	1	loss	chr7	49075587	49749762	zf(c2h2)-14
chr7	49500738	49582020	1	loss	chr7	49139773	49749396	Zfp952
chr7	49500738	49582020	1	loss	chr7	48897173	50255071	Gm21814
chr7	49500738	49582020	1	loss	chr7	49073369	49749654	Zfp934
chr7	49500738	49582020	1	loss	chr7	49075098	49614145	zgc:173693
chr7	49500738	49582020	1	loss	chr7	49259472	49732827	znf1015
chr7	49500738	49582020	1	loss	chr7	49105754	49733112	Zfp939
chr7	49500738	49582020	1	loss	chr7	49105750	50834150	Zfp791
chr7	49500738	49582020	1	loss	chr7	49073372	50474565	Gm14326
chr7	49667580	49774530	1	loss	chr7	49633533	50170180	Zfp961
chr7	49667580	49774530	1	loss	chr7	49633527	50436860	ZNF878
chr7	51425838	51430116	6	gain	chr7	51422088	51437811	Tyk2
chr7	51425838	51430116	6	gain	chr7	51424702	51437811	tyk2.L
chr7	51425838	51430116	6	gain	chr7	51326422	51520732	s1pr5a
chr7	51425838	51430116	6	gain	chr7	51326275	51520741	s1pr5b
chr7	51425838	51430116	6	gain	chr7	51326260	51520693	s1pr1.L
chr7	54557334	54561612	11	gain	chr7	54520743	54693516	Olfr320
chr7	54557334	54561612	11	gain	chr7	54469246	54655765	OR7E14P
chr7	54557334	54561612	11	gain	chr7	54469434	54655759	OR7E12P
chr7	54557334	54561612	11	gain	chr7	54312746	54655783	Olfr835
chr7	54557334	54561612	11	gain	chr7	54520743	54693522	Olfr316
chr7	54557334	54561612	11	gain	chr7	54312713	54655783	Olr1128
chr7	54557334	54561612	11	gain	chr7	52751236	54655767	Olr1408
chr7	54557334	54561612	11	gain	chr7	54299506	54655762	Olr1169
chr7	75433974	75643596	1	loss	chr7	75382749	75830580	OR52N2
chr7	75433974	75643596	1	loss	chr7	74773813	75713568	OR51Q1
chr7	75433974	75643596	1	loss	chr7	75005528	75713544	OLFR555
chr7	75433974	75643596	1	loss	chr7	75330613	75769888	OR52E8
chr7	75433974	75643596	1	loss	chr7	75362846	75653338	or107-1
chr7	75433974	75643596	1	loss	chr7	74410216	76420605	OR51M1
chr7	77042502	77098116	1	loss	chr7	76661880	77138030	Trim21
chr7	77042502	77098116	1	loss	chr7	77024342	77153348	cOR52N9
chr7	77042502	77098116	1	loss	chr7	76970802	77236228	LOC104939064
chr7	77042502	77098116	1	loss	chr7	76469916	77399054	OR52R1
chr7	89722494	89731050	5	gain	chr7	89626173	90025942	Nav2
chr7	90685044	90826218	1	loss	chr7	90502071	91321179	NELL1
chr7	90685044	90826218	1	loss	chr7	90510086	91320741	nell1.S
chr7	90685044	90826218	1	loss	chr7	90510086	91320746	nell1.L
chr7	90685044	90826218	1	loss	chr7	90620163	91320617	nell2b
chr7	93919212	94000494	1	loss	chr7	93723680	94222570	LUZP2
chr8	1240620	1249176	8	gain	chr8	1205887	1396504	ZNF324B
chr8	3623466	4196718	1	loss	chr8	3409189	4441140	P2rx6
chr8	3623466	4196718	1	loss	chr8	3416787	4346335	slc7a4
chr8	5518620	5522898	5	gain	chr8	5505441	5568463	rl
chr8	5518620	5522898	5	gain	chr8	5476485	5568756	MAPK1
chr8	5518620	5522898	5	gain	chr8	5476505	5568482	MAPK3
chr8	5518620	5522898	5	gain	chr8	5476544	5568475	erk1/2
chr8	5518620	5522898	5	gain	chr8	5476510	5568478	mapk1.L
chr8	5518620	5522898	5	gain	chr8	5476510	5568478	mapk1.S
chr8	5518620	5522898	5	gain	chr8	5476538	5568472	mpk-1
chr8	5694018	5715408	8	gain	chr8	5672670	6007140	PRAMENP
chr8	6215934	6292938	1	loss	chr8	6151146	7089671	LOC100297192
chr8	6921804	6947472	12	gain	chr8	6921183	7095263	BMS1P20	F25E4_50
chr8	15289572	15366576	0	loss	chr8	15267856	15507241	CG13248
chr8	15289572	15366576	0	loss	chr8	15093725	15589329	POM121L4P
chr8	15289572	15366576	0	loss	chr8	15093725	15589329	LOC102724728
chr8	15289572	15366576	0	loss	chr8	15238129	15484049	TUBA3FP
chr8	15289572	15366576	0	loss	chr8	15267763	15508966	slc7a4.L
chr8	15289572	15366576	0	loss	chr8	15283409	15484048	THAP7-AS1
chr8	15289572	15366576	0	loss	chr8	15226256	15507181	LOC100159188
chr8	18078828	18168666	1	loss	chr8	18005975	18433394	ksr2
chr8	22724736	22733292	4	gain	chr8	22717696	22782438	TMEM116
chr8	29325690	29612316	1	loss	chr8	29307277	29896329	Tmem132c
chr8	29325690	29612316	1	loss	chr8	29304779	30044390	TMEM132D
chr8	48559578	48632304	1	loss	chr8	48410668	48709667	LAMA3
chr8	48559578	48632304	1	loss	chr8	48410962	48653447	lama5
chr8	71866122	71934570	1	loss	chr8	71806419	72016033	LOC373234
chr8	71866122	71934570	1	loss	chr8	71791167	72028568	myo5b
chr8	71866122	71934570	1	loss	chr8	71858898	72016033	didum
chr8	71866122	71934570	1	loss	chr8	71854668	72016036	hum-2
chr8	71866122	71934570	1	loss	chr8	71791167	72028567	myo5a.L
chr8	73975176	73979454	7	gain	chr8	73866009	74961236	Dcc
chr9	3901536	3905814	6	gain	chr9	3772139	3939359	RALYL
chr9	22814574	22989972	1	loss	chr9	22628250	23137688	Nkain3
chr9	22814574	22989972	1	loss	chr9	22571087	23137374	nkain4
chr9	22814574	22989972	1	loss	chr9	22571087	23137374	nkain4.S
chr9	38570448	38574726	5	gain	chr9	38559510	38592366	Decr1
chr9	38570448	38574726	5	gain	chr9	38562403	38591692	F53C11.3
chr9	52255770	52516728	1	loss	chr9	51970783	52537793	ZFPM2
chr9	52255770	52516728	1	loss	chr9	51970192	52536778	zfpm2a
[truncated: 62 more rows]

## Sheet: MM
chr1	6959336	7149352	1	loss	chr1	6828892	7255279	ADAM12
chr1	6959336	7149352	1	loss	chr1	6829078	7257837	Adam12
chr1	9969902	9975840	5	gain	chr1	9967214	9985071	PSTK
chr1	40039934	40123066	1	loss	chr1	40001689	40299409	lipa
chr1	40039934	40123066	1	loss	chr1	40014230	40299418	LIPF
chr1	40039934	40123066	1	loss	chr1	40001743	40293335	Lipo1
chr1	40039934	40123066	1	loss	chr1	39924907	40300115	Lipk
chr1	40039934	40123066	1	loss	chr1	39838641	40299415	lipl-1
chr1	40039934	40123066	1	loss	chr1	39834326	40293353	Lipo4
chr1	40039934	40123066	1	loss	chr1	39838641	40299418	lipl-2
chr1	72841446	72978020	1	loss	chr1	72506562	73033590	Chrm3
chr1	76808030	76813968	5	gain	chr1	76745775	76814139	GNG4
chr1	77033674	77039612	5	gain	chr1	76990304	77139356	Arid4b
chr1	95613676	95619614	11	gain	chr1	95599669	95621492	mrpl46
chr1	98493606	98588614	1	loss	chr1	98413238	98608774	SV2B
chr1	115019060	115215014	3	gain	chr1	114963485	115262479	CYFIP1
chr1	151609016	152012800	1	loss	chr1	151535082	152236981	LOC100289495
chr1	151609016	152012800	1	loss	chr1	151535099	152236978	TIGD1
chr1	151609016	152012800	1	loss	chr1	151535387	152236757	COA1
chr1	151609016	152012800	1	loss	chr1	151535391	152236835	NR3C2
chr1	151609016	152012800	1	loss	chr1	151535081	152236857	ASPA
chr1	151609016	152012800	1	loss	chr1	151535976	152237047	MIA2
chr1	151609016	152012800	1	loss	chr1	151535077	152236999	ZNF621
chr1	156941340	157333248	1	loss	chr1	156675313	157419673	Olfr1313
chr1	156941340	157333248	1	loss	chr1	156824668	157582004	Olr14
chr1	162137090	162267726	1	loss	chr1	161306137	162562654	LOC102158035
chr1	162137090	162267726	1	loss	chr1	161654581	162562654	LOC102166266
chr1	164227266	164251018	1	loss	chr1	164158723	164272718	Cma2
chr1	164227266	164251018	1	loss	chr1	164158730	164438190	LOC100125946
chr1	164227266	164251018	1	loss	chr1	164158807	164296011	cma1
chr1	164227266	164251018	1	loss	chr1	164201623	164331853	CTSG
chr1	164227266	164251018	1	loss	chr1	164158732	164255719	Mcpt1
chr1	164227266	164251018	1	loss	chr1	164158684	164438187	GZMB
chr1	164227266	164251018	1	loss	chr1	164158717	164369528	Mcpt4
chr1	164227266	164251018	1	loss	chr1	164158717	164267896	LOC101843106
chr1	164251018	164310398	3	gain	chr1	164239150	164438190	MCP-3
chr1	164310398	164351964	7	gain	chr1	164264868	164438192	Gzmbl3
chr1	164310398	164351964	7	gain	chr1	164294198	164438187	Gzmn
chr1	164310398	164351964	7	gain	chr1	164264747	164469606	GZMH
chr1	164310398	164351964	7	gain	chr1	164264865	164438187	Gzmf
chr1	164310398	164351964	7	gain	chr1	164264865	164777648	Mcpt9
chr1	164310398	164351964	7	gain	chr1	164264868	164660534	Gzmc
chr1	164310398	164351964	7	gain	chr1	164264865	164777648	Mcpt8
chr1	164310398	164351964	7	gain	chr1	164264865	164777648	Mcpt10
chr1	164310398	164351964	7	gain	chr1	164294171	164768001	Gzme
chr1	164310398	164351964	7	gain	chr1	164264865	164777648	Mcpt8l2
chr1	164464786	164500414	5	gain	chr1	164343622	164550620	MCP1
chr1	164464786	164500414	5	gain	chr1	164420498	164768001	Gzmg
chr1	164660740	164767624	1	loss	chr1	164493420	164777654	Mcpt2
chr1	164660740	164767624	1	loss	chr1	164564735	165014467	LOC691670
chr1	164660740	164767624	1	loss	chr1	164547401	164965717	Gzmd
chr1	164660740	164767624	1	loss	chr1	164564737	165014473	Mcpt1l1
chr10	1638888	1763586	1	loss	chr10	1619861	1888405	ccne1
chr10	8336952	8360704	1	loss	chr10	7423843	8379759	Zfp948
chr10	8336952	8360704	1	loss	chr10	8085185	8371618	zn572
chr10	8336952	8360704	1	loss	chr10	7506738	8379759	ZNF90
chr10	8336952	8360704	1	loss	chr10	7424151	8379759	Zfp60
chr10	8336952	8360704	1	loss	chr10	7424332	8371924	zf(c2h2)-138
chr10	8336952	8360704	1	loss	chr10	7622074	9136143	ZNF117
chr10	8336952	8360704	1	loss	chr10	8321930	9112140	ZNF461
chr10	8336952	8360704	1	loss	chr10	7571753	8748630	ZNF100
chr10	8336952	8360704	1	loss	chr10	7929618	8882558	ZNF559
chr10	8336952	8360704	1	loss	chr10	7654732	8547003	ZNF510
chr10	8336952	8360704	1	loss	chr10	7519688	9136144	ZNF85
chr10	8336952	8360704	1	loss	chr10	7621150	8585710	ZNF83
chr10	8336952	8360704	1	loss	chr10	7856832	8702700	ZNF257
chr10	8336952	8360704	1	loss	chr10	7420838	8882551	ZFP14
chr10	8336952	8360704	1	loss	chr10	7519295	9015671	Zfp568
chr10	8336952	8360704	1	loss	chr10	8321924	8702794	Zfp2
chr10	8336952	8360704	1	loss	chr10	8176317	8734320	znf1059
chr10	8336952	8360704	1	loss	chr10	7987970	9136932	ZNF3
chr10	8336952	8360704	1	loss	chr10	7519295	8703076	ZNF302
chr10	8336952	8360704	1	loss	chr10	7424146	8632369	ZNF525
chr10	8336952	8360704	1	loss	chr10	7519301	9136158	ZNF138
chr10	8336952	8360704	1	loss	chr10	7856826	8585579	ZNF267
chr10	8336952	8360704	1	loss	chr10	7830240	8926212	ZNF765
chr10	8336952	8360704	1	loss	chr10	7892007	8740021	ZNF331
chr10	8336952	8360704	1	loss	chr10	7621150	9136471	ZNF813
chr10	8336952	8360704	1	loss	chr10	7929173	8817913	ZNF543
chr10	8336952	8360704	1	loss	chr10	7026821	8632372	Zfp229
chr10	8336952	8360704	1	loss	chr10	7423798	8734854	ZNF345
chr10	8336952	8360704	1	loss	chr10	7424161	8882557	Zfp300
chr10	8336952	8360704	1	loss	chr10	7424179	8631865	Zfp945
chr10	8336952	8360704	1	loss	chr10	7424179	8632369	Zfp52
chr10	8336952	8360704	1	loss	chr10	7424335	8882545	Zfp40
chr10	8336952	8360704	1	loss	chr10	7424521	8542947	znf484
chr10	8336952	8360704	1	loss	chr10	7471995	8926671	zgc:113209
chr10	8336952	8360704	1	loss	chr10	7471995	9073768	Zfp967
chr10	8336952	8360704	1	loss	chr10	7471995	9073768	Zfp966
chr10	8336952	8360704	1	loss	chr10	7471995	9137021	Gm14440
chr10	8336952	8360704	1	loss	chr10	7472010	9136444	znf470
chr10	8336952	8360704	1	loss	chr10	7472016	8926749	LOC100301958
chr10	8336952	8360704	1	loss	chr10	7472115	8585680	znf983
chr10	8336952	8360704	1	loss	chr10	7472115	9137171	znf484.L
chr10	8336952	8360704	1	loss	chr10	7498783	8585482	Zfp850
chr10	8336952	8360704	1	loss	chr10	7506251	8632369	Zfp677
chr10	8336952	8360704	1	loss	chr10	7519285	9112411	Zfp607a
chr10	8336952	8360704	1	loss	chr10	7519289	8585152	Zfp141
chr10	8336952	8360704	1	loss	chr10	7519289	9136318	LOC469022
chr10	8336952	8360704	1	loss	chr10	7519289	9137790	Zfp51
chr10	8336952	8360704	1	loss	chr10	7519301	8524224	Zfp874b
chr10	8336952	8360704	1	loss	chr10	7519301	8585195	Zfp87
chr10	8336952	8360704	1	loss	chr10	7519301	8585326	Zfp457
chr10	8336952	8360704	1	loss	chr10	7519301	8702662	Zfp708
chr10	8336952	8360704	1	loss	chr10	7519301	8925212	Zfp65
chr10	8336952	8360704	1	loss	chr10	7519301	8926755	Zfp759
chr10	8336952	8360704	1	loss	chr10	7519301	9136021	Zfp458
chr10	8336952	8360704	1	loss	chr10	7519301	9136434	Zfp748
chr10	8336952	8360704	1	loss	chr10	7519301	9136537	Gm7072
chr10	8336952	8360704	1	loss	chr10	7543025	8926161	zgc:173816
chr10	8336952	8360704	1	loss	chr10	7543052	8586166	Fbxl12os
chr10	8336952	8360704	1	loss	chr10	7543061	8702248	LOC441666
chr10	8336952	8360704	1	loss	chr10	7572865	8882545	Zfp994
chr10	8336952	8360704	1	loss	chr10	7572880	8631865	Gm16386
chr10	8336952	8360704	1	loss	chr10	7572958	8882551	Zfp780b
chr10	8336952	8360704	1	loss	chr10	7573003	8882542	RGD1566325
chr10	8336952	8360704	1	loss	chr10	7573009	8733978	Zfp347
chr10	8336952	8360704	1	loss	chr10	7573174	8542968	LOC549508
chr10	8336952	8360704	1	loss	chr10	7573177	8807885	prdm9.L
chr10	8336952	8360704	1	loss	chr10	7573216	8546996	Zfp39
chr10	8336952	8360704	1	loss	chr10	7573798	8882551	Zfp607b
chr10	8336952	8360704	1	loss	chr10	7621153	9136831	ZNF733P
chr10	8336952	8360704	1	loss	chr10	7621165	8702086	Zfp995
chr10	8336952	8360704	1	loss	chr10	7621192	9073652	Gm6710
chr10	8336952	8360704	1	loss	chr10	7631902	8702072	ZNF718
chr10	8336952	8360704	1	loss	chr10	7654647	8542764	zgc:174275
chr10	8336952	8360704	1	loss	chr10	7655066	8850313	Zfp715
chr10	8336952	8360704	1	loss	chr10	7721214	9137179	Zfp738
chr10	8336952	8360704	1	loss	chr10	7721218	8586220	Rsl1
chr10	8336952	8360704	1	loss	chr10	7721220	8419894	LOC682870
chr10	8336952	8360704	1	loss	chr10	7721223	8926052	Zfp760
chr10	8336952	8360704	1	loss	chr10	7721226	8925327	Zfp595
chr10	8336952	8360704	1	loss	chr10	7727618	8926560	zgc:136308
chr10	8336952	8360704	1	loss	chr10	7817132	8476161	Zfp940
chr10	8336952	8360704	1	loss	chr10	7817132	8702383	Zfp455
chr10	8336952	8360704	1	loss	chr10	7817132	9015061	Zfp979
chr10	8336952	8360704	1	loss	chr10	7891966	9137188	Zfp944
chr10	8336952	8360704	1	loss	chr10	7892007	9136914	Zfp72
chr10	8336952	8360704	1	loss	chr10	7892022	8586082	Rslcan18
chr10	8336952	8360704	1	loss	chr10	7892022	8586220	Zfp429
chr10	8336952	8360704	1	loss	chr10	7892022	9073891	Zfp712
chr10	8336952	8360704	1	loss	chr10	7902272	8524784	LOC400682
chr10	8336952	8360704	1	loss	chr10	7929285	8817901	Gm14139
chr10	8336952	8360704	1	loss	chr10	8084264	8877287	znf16.S
chr10	8336952	8360704	1	loss	chr10	8084422	8734084	znf214
chr10	8336952	8360704	1	loss	chr10	8084444	8877488	znf585b.L
chr10	8336952	8360704	1	loss	chr10	8084523	8882551	ZNF596
chr10	8336952	8360704	1	loss	chr10	8084535	8733990	zgc:173517
chr10	8336952	8360704	1	loss	chr10	8084564	8733978	znf519
chr10	8336952	8360704	1	loss	chr10	8084972	8877644	znf1160
chr10	8336952	8360704	1	loss	chr10	8133256	9073495	Zfp735
chr10	8336952	8360704	1	loss	chr10	8133271	9112422	Zfp26
chr10	8336952	8360704	1	loss	chr10	8133271	9136836	Gm10324
chr10	8336952	8360704	1	loss	chr10	8176278	8734148	zgc:174650
chr10	8336952	8360704	1	loss	chr10	8176314	8543520	znf1147
chr10	8336952	8360704	1	loss	chr10	8176314	8734128	zgc:174315
chr10	8336952	8360704	1	loss	chr10	8176494	8817907	Zfp599
chr10	8336952	8360704	1	loss	chr10	8176527	8618447	XFG	2019-01-05
chr10	8336952	8360704	1	loss	chr10	8280858	9136258	Znf41-ps
chr10	8336952	8360704	1	loss	chr10	8280873	8701809	Zfp953
chr10	8336952	8360704	1	loss	chr10	8280873	8926000	Zfp445
chr10	8336952	8360704	1	loss	chr10	8321924	9015560	Zfp534
chr10	8336952	8360704	1	loss	chr10	8321924	9073477	Gm10509
chr10	8336952	8360704	1	loss	chr10	8321924	9137171	Zfp991
chr10	8336952	8360704	1	loss	chr10	8321924	9137180	Zfp992
chr10	8336952	8360704	1	loss	chr10	8321930	8585704	Zfp84
chr10	8336952	8360704	1	loss	chr10	8321936	8925453	ZNF92
chr10	8336952	8360704	1	loss	chr10	7902272	9136472	ZNF254
chr10	8336952	8360704	1	loss	chr10	7543265	8926629	ZNF43
chr10	8336952	8360704	1	loss	chr10	7519289	9136666	ZNF761
chr10	8336952	8360704	1	loss	chr10	8280867	9137117	ZNF544
chr10	8336952	8360704	1	loss	chr10	7519209	9073795	ZNF727
chr10	8336952	8360704	1	loss	chr10	8321930	9136200	ZNF514
chr10	8336952	8360704	1	loss	chr10	7423894	8781808	ZNF807P
chr10	8336952	8360704	1	loss	chr10	7519292	8585707	ZNF595
chr10	8336952	8360704	1	loss	chr10	8280864	9137161	ZNF540
chr10	8336952	8360704	1	loss	chr10	8288942	9015719	ZNF473
chr10	8336952	8360704	1	loss	chr10	8084480	8847605	zgc:174268
chr10	8336952	8360704	1	loss	chr10	7519288	8925703	ZNF557
chr10	8336952	8360704	1	loss	chr10	7519295	8702371	ZNF333
chr10	8336952	8360704	1	loss	chr10	7519301	8926587	Zfp729a
chr10	8336952	8360704	1	loss	chr10	7680000	9136253	ZNF283
chr10	8336952	8360704	1	loss	chr10	7543685	8523914	Zfp11
chr10	8336952	8360704	1	loss	chr10	7727501	8585320	ZNF253
chr10	8336952	8360704	1	loss	chr10	7519301	9073855	Zfp729b
chr10	8336952	8360704	1	loss	chr10	8321918	9137161	ZNF845
chr10	8336952	8360704	1	loss	chr10	7472175	9136339	Zfp473
chr10	8336952	8360704	1	loss	chr10	7519301	8584925	ZNF429
chr10	8336952	8360704	1	loss	chr10	8084558	8882548	ZNF589
chr10	8336952	8360704	1	loss	chr10	7423948	8740120	ZNF883
chr10	8336952	8360704	1	loss	chr10	7817132	8926644	Zfp982
chr10	8336952	8360704	1	loss	chr10	7519301	8585117	ZNF724
chr10	8336952	8360704	1	loss	chr10	7472334	8524847	LOC100191026
chr10	8336952	8360704	1	loss	chr10	7621159	8703076	ZNF181
chr10	8336952	8360704	1	loss	chr10	7776970	8925501	ZSCAN12
chr10	8336952	8360704	1	loss	chr10	8332524	8702749	zf(c2h2)-82
chr10	8336952	8360704	1	loss	chr10	7721223	8524766	Zfp85
chr10	8336952	8360704	1	loss	chr10	7423767	8882551	ZNF208
chr10	8336952	8360704	1	loss	chr10	8149414	8926710	znf569.L
chr10	8336952	8360704	1	loss	chr10	8321936	9136202	ZNF728
chr10	8336952	8360704	1	loss	chr10	7817126	8585882	Zfp157
chr10	8336952	8360704	1	loss	chr10	7543208	9136158	RPSAP58
chr10	8336952	8360704	1	loss	chr10	7472340	9015926	ZNF268
chr10	8336952	8360704	1	loss	chr10	7621153	9073726	ZNF91
chr10	8336952	8360704	1	loss	chr10	7621153	9073543	ZNF542P
chr10	8336952	8360704	1	loss	chr10	7519295	9136702	ZNF778
chr10	8336952	8360704	1	loss	chr10	7892022	8586122	Zfp459
chr10	8336952	8360704	1	loss	chr10	7856814	9084321	ZNF607
chr10	8336952	8360704	1	loss	chr10	7573433	8882542	ZNF66
chr10	8336952	8360704	1	loss	chr10	7498783	9015173	Zfp626
chr10	8336952	8360704	1	loss	chr10	7571759	8748630	ZNF492
chr10	8336952	8360704	1	loss	chr10	7929242	8748630	ZNF107
chr10	8336952	8360704	1	loss	chr10	7621149	9136492	ZNF808
chr10	8336952	8360704	1	loss	chr10	7506608	8882542	ZNF681
chr10	8336952	8360704	1	loss	chr10	7721212	8702791	Zfp78
chr10	8336952	8360704	1	loss	chr10	7519045	9137162	ZNF850
chr10	8336952	8360704	1	loss	chr10	8084648	8850330	ZNF394
chr10	8336952	8360704	1	loss	chr10	8176350	8817897	Zfp747
chr10	8336952	8360704	1	loss	chr10	7817117	8702995	ZNF426
chr10	8336952	8360704	1	loss	chr10	7349685	8926699	zgc:175284
chr10	8336952	8360704	1	loss	chr10	7519301	9136190	ZNF738
chr10	8336952	8360704	1	loss	chr10	7519301	9136453	ZNF534
chr10	8336952	8360704	1	loss	chr10	7519301	9136831	ZNF493
chr10	8336952	8360704	1	loss	chr10	7621165	9136117	ZNF99
chr10	8336952	8360704	1	loss	chr10	8288381	9016055	zgc:173607
chr10	8336952	8360704	1	loss	chr10	7423864	8882554	Zfp7
chr10	8336952	8360704	1	loss	chr10	7901235	9137183	ZNF781
chr10	8336952	8360704	1	loss	chr10	8176287	8882554	Zim1
chr10	8336952	8360704	1	loss	chr10	7929198	8632357	ZNF273
chr10	8336952	8360704	1	loss	chr10	7654473	8817922	Zfp169
chr10	8336952	8360704	1	loss	chr10	7621165	8419456	ZNF251
chr10	8336952	8360704	1	loss	chr10	7727948	9136240	Zfp37
chr10	8336952	8360704	1	loss	chr10	8133319	8585797	Zkscan3
chr10	8336952	8360704	1	loss	chr10	7621195	9015257	5730507C01Rik
chr10	8336952	8360704	1	loss	chr10	7519301	9136144	ZNF93
chr10	8336952	8360704	1	loss	chr10	8084209	8882563	Zfp58
chr10	8336952	8360704	1	loss	chr10	7519301	8584739	ZNF682
chr10	8336952	8360704	1	loss	chr10	7621165	8926303	ZNF430
chr10	8336952	8360704	1	loss	chr10	7817117	9073801	Zfp426
chr10	8336952	8360704	1	loss	chr10	7519301	8702579	Zfp790
chr10	8336952	8360704	1	loss	chr10	7621153	9136831	ZNF479
chr10	8336952	8360704	1	loss	chr10	7519301	8702641	ZNF610
chr10	8336952	8360704	1	loss	chr10	7621165	9136153	ZNF708
chr10	8336952	8360704	1	loss	chr10	7519301	8926303	ZNF98
chr10	8336952	8360704	1	loss	chr10	7471830	9135991	ZNF841
chr10	8336952	8360704	1	loss	chr10	7573040	8787475	ZNF354A
chr10	8336952	8360704	1	loss	chr10	7891998	8585729	ZNF431
chr10	8336952	8360704	1	loss	chr10	8084519	8817913	ZNF460
chr10	8336952	8360704	1	loss	chr10	7817117	9137192	ZNF562
chr10	8336952	8360704	1	loss	chr10	7519289	8419996	Zfp68
chr10	8336952	8360704	1	loss	chr10	7519289	9015846	ZNF780A
chr10	8336952	8360704	1	loss	chr10	8288420	8926302	zgc:173575
chr10	8336952	8360704	1	loss	chr10	8084558	8850326	A430033K04Rik
chr10	8336952	8360704	1	loss	chr10	7856826	8702545	ZNF723
chr10	8336952	8360704	1	loss	chr10	7621153	9015306	ZNF716
chr10	8336952	8360704	1	loss	chr10	7519289	8587238	ZNF780B
chr10	8336952	8360704	1	loss	chr10	7423894	8877335	ZNF594
chr10	8336952	8360704	1	loss	chr10	7621165	9137039	ZNF729
chr10	8336952	8360704	1	loss	chr10	7519284	9137167	Zfp59
chr10	8336952	8360704	1	loss	chr10	7654728	8546996	RGD1566386
chr10	8336952	8360704	1	loss	chr10	7655043	8817913	Zfp868
chr10	8336952	8360704	1	loss	chr10	7572871	8542674	znf1041
chr10	8336952	8360704	1	loss	chr10	7902341	8523956	Zfp483
chr10	8336952	8360704	1	loss	chr10	8321933	9073906	ZNF354C
chr10	8336952	8360704	1	loss	chr10	7777026	8926662	zgc:112998
chr10	8336952	8360704	1	loss	chr10	7472016	9136830	si:ch211-161m3.6
chr10	8336952	8360704	1	loss	chr10	7572940	8542537	znf182
chr10	8336952	8360704	1	loss	chr10	8280873	8701976	ZNF680
chr10	8336952	8360704	1	loss	chr10	7499161	9136357	Zfp974
chr10	8336952	8360704	1	loss	chr10	7519301	8586196	ZNF737
chr10	8336952	8360704	1	loss	chr10	7817132	8702000	ZNF721
chr10	8336952	8360704	1	loss	chr10	8321921	9112638	ZNF676
chr10	8336952	8360704	1	loss	chr10	7423963	8808053	ZNF337
chr10	8336952	8360704	1	loss	chr10	7573181	8882542	ZNF626
chr10	8336952	8360704	1	loss	chr10	7817138	9136764	Zfp120
chr10	8336952	8360704	1	loss	chr10	8321936	9136471	ZNF415
chr10	8336952	8360704	1	loss	chr10	7506302	8882542	ZNF605
chr10	8336952	8360704	1	loss	chr10	8084240	8542965	LOC100301947
chr10	8336952	8360704	1	loss	chr10	7929168	8882555	Zfp354c
chr10	8336952	8360704	1	loss	chr10	7423840	8882563	ZNF19
chr10	8336952	8360704	1	loss	chr10	7632376	8586083	Gm14403
chr10	8336952	8360704	1	loss	chr10	8149666	9136324	ZNF600
chr10	8336952	8360704	1	loss	chr10	8084635	8748642	Zfp983
chr10	8336952	8360704	1	loss	chr10	7776897	9015647	znf990
chr10	8336952	8360704	1	loss	chr10	7519301	8585323	ZNF506
chr10	8336952	8360704	1	loss	chr10	7817126	8585567	ZNF471
chr10	8336952	8360704	1	loss	chr10	7631992	8702972	Gm14325
chr10	8336952	8360704	1	loss	chr10	8333145	8926755	blf
chr10	8336952	8360704	1	loss	chr10	7632322	8450047	zgc:113030
chr10	8336952	8360704	1	loss	chr10	7654413	8882545	ZNF468
chr10	8336952	8360704	1	loss	chr10	7519295	8925797	ZNF705D
chr10	8336952	8360704	1	loss	chr10	7472010	8419906	znf1157
chr10	8336952	8360704	1	loss	chr10	7519301	8585305	ZNF732
chr10	8336952	8360704	1	loss	chr10	8332692	8449921	zf(c2h2)-10
chr10	8336952	8360704	1	loss	chr10	7424512	8542806	LOC110437714
chr10	8336952	8360704	1	loss	chr10	7424167	8850326	ZNF252
chr10	8336952	8360704	1	loss	chr10	7572943	8808044	Prdm9
chr10	8336952	8360704	1	loss	chr10	7519289	9136471	ZNF28
chr10	8336952	8360704	1	loss	chr10	7519664	9136837	ERV3-1-ZNF117
chr10	11804744	11816620	4	gain	chr10	11710468	11931482	cyp2c18
chr10	11804744	11816620	4	gain	chr10	11723328	11864440	CYP2B22
chr10	11804744	11816620	4	gain	chr10	11758176	11864503	CYP2B6
chr10	11804744	11816620	4	gain	chr10	11758289	11862089	cyp2a6
chr10	11804744	11816620	4	gain	chr10	11758289	11862089	cyp2a6.L
chr10	11804744	11816620	4	gain	chr10	11758172	11864494	Cyp2b3
chr10	11804744	11816620	4	gain	chr10	11454881	11931470	cyp2p6
chr10	11804744	11816620	4	gain	chr10	11477851	11931301	CYP2AC7
chr10	11804744	11816620	4	gain	chr10	11477782	11931470	LOC100127252
chr10	11804744	11816620	4	gain	chr10	11482277	11931473	cyp2p3
chr10	12220404	12232280	4	gain	chr10	12156655	12431647	Erich4
chr10	13010158	13022034	4	gain	chr10	12721075	13327396	Cgm4
chr10	13010158	13022034	4	gain	chr10	12721082	13465677	Psg19
chr10	13010158	13022034	4	gain	chr10	12721084	13449140	Psg23
chr10	13010158	13022034	4	gain	chr10	12721090	13327396	Psg28
chr10	13010158	13022034	4	gain	chr10	12721178	13027328	CEACAM1
chr10	13010158	13022034	4	gain	chr10	12722378	13327393	Psg20
chr10	13010158	13022034	4	gain	chr10	12769084	13077490	Cxcl17
chr10	13010158	13022034	4	gain	chr10	12841196	13471009	Psg16
chr10	13010158	13022034	4	gain	chr10	12941550	13594063	LIPE
chr10	13010158	13022034	4	gain	chr10	12966318	13348512	Ceacam9
chr10	13010158	13022034	4	gain	chr10	12966318	13445830	Psgb1
chr10	13010158	13022034	4	gain	chr10	12966319	13475458	PSG10P
chr10	13010158	13022034	4	gain	chr10	12721089	13343201	CEACAM4
chr10	13010158	13022034	4	gain	chr10	12722374	13222053	Ceacam2
chr10	13010158	13022034	4	gain	chr10	12721084	13327399	Psg21
chr10	13010158	13022034	4	gain	chr10	12965232	13346733	PSG7
chr10	13010158	13022034	4	gain	chr10	12317628	13327396	Psg25
chr10	13010158	13022034	4	gain	chr10	12248276	13469758	PSG4
chr10	13010158	13022034	4	gain	chr10	12548365	13469841	CEACAM5
chr10	13010158	13022034	4	gain	chr10	12248261	13327397	Psg22
chr10	13010158	13022034	4	gain	chr10	12317622	13327396	Psg18
chr10	13010158	13022034	4	gain	chr10	12362896	13221856	Sperada
chr10	13010158	13022034	4	gain	chr10	12248261	13327396	Psg17
chr10	13449570	13467384	3	gain	chr10	13341839	13469233	PSG6
chr10	13449570	13467384	3	gain	chr10	13307329	13577837	LIPE-AS1
chr10	15011264	15064706	0	loss	chr10	14722828	15411679	ZNF441
chr10	15011264	15064706	0	loss	chr10	15007327	15395584	ZNF230
chr10	15011264	15064706	0	loss	chr10	14988584	15199129	zgc:162958
chr10	15011264	15064706	0	loss	chr10	15006934	15236884	znf1003
chr10	15011264	15064706	0	loss	chr10	15007320	15395584	ZNF155
chr10	15011264	15064706	0	loss	chr10	14722815	15395570	ZNF833P
chr10	15011264	15064706	0	loss	chr10	14972990	15170813	ZNF383
chr10	15011264	15064706	0	loss	chr10	14972996	15222419	Zfp616
chr10	15011264	15064706	0	loss	chr10	14972999	15199117	Zfp874a
chr10	15011264	15064706	0	loss	chr10	14988452	15142465	zgc:173577
chr10	15011264	15064706	0	loss	chr10	14988584	15199463	zgc:171727
chr10	15011264	15064706	0	loss	chr10	14989271	15199633	zgc:174703
chr10	15011264	15064706	0	loss	chr10	15006646	15411325	zgc:101130
chr10	15011264	15064706	0	loss	chr10	15006931	15411001	znf1005
chr10	15011264	15064706	0	loss	chr10	15006934	15411589	LOC100189617
chr10	15011264	15064706	0	loss	chr10	15007069	15236965	LOC421232
chr10	15011264	15064706	0	loss	chr10	15007093	15411763	Gm14322
chr10	15011264	15064706	0	loss	chr10	15006901	15411313	si:ch211-222k6.1
chr10	15011264	15064706	0	loss	chr10	15007825	15411397	wu:fc30c06
chr10	15011264	15064706	0	loss	chr10	14989129	15199696	zgc:66483
chr10	15011264	15064706	0	loss	chr10	14722817	15411745	ZNF443
chr10	15011264	15064706	0	loss	chr10	15007039	15288239	ZNF112
chr10	15011264	15064706	0	loss	chr10	15006979	15395570	ZNF124
chr10	15011264	15064706	0	loss	chr10	14988425	15170825	zgc:174288
chr10	15248784	15290350	1	loss	chr10	15235908	15314222	si:cabz01069013.3
chr10	15248784	15290350	1	loss	chr10	15236161	15314018	znf971
chr10	15248784	15290350	1	loss	chr10	15236170	15313520	si:ch73-266f23.3
chr10	15248784	15290350	1	loss	chr10	15236243	15314111	si:dkeyp-53d3.5
chr10	15248784	15290350	1	loss	chr10	15236320	15314148	zgc:136538
chr10	15248784	15290350	1	loss	chr10	15236245	15328737	ZNF221
chr10	15248784	15290350	1	loss	chr10	15235954	15328743	Zfp109
chr10	15248784	15290350	1	loss	chr10	15236245	15314294	si:rp71-1h20.5
chr10	15248784	15290350	1	loss	chr10	15236245	15314261	zgc:113407
chr10	15248784	15290350	1	loss	chr10	15235852	15395576	Zfp93
chr10	15248784	15290350	1	loss	chr10	15235879	15411655	LOC496795
chr10	15248784	15290350	1	loss	chr10	15235975	15395576	Zfp111
chr10	15248784	15290350	1	loss	chr10	15235990	15395570	znf71
chr10	15248784	15290350	1	loss	chr10	15236077	15410977	znf1014
chr10	15248784	15290350	1	loss	chr10	15236155	15411013	znf1004
chr10	15248784	15290350	1	loss	chr10	15236194	15410929	si:ch73-138e16.2
chr10	15248784	15290350	1	loss	chr10	15236272	15392255	znf1051
chr10	15248784	15290350	1	loss	chr10	15236329	15391343	Zfp786
chr10	15248784	15290350	1	loss	chr10	15236449	15411397	zgc:113294
chr10	15248784	15290350	1	loss	chr10	15236503	15411565	znf1077
[truncated: 1,810 more rows]

## Sheet: PER
chr1	6959876	7150227	1	loss	chr1	6828892	7255279	ADAM12
[truncated: 2,267 more rows]

[truncated: 1 more sheets: TWH]
