# Supplementary material for: Whole genome detection of sequence and structural polymorphism in six diverse horses
Source: PLoS One. 2020 Apr 9;15(4):e0230899. doi: 10.1371/journal.pone.0230899 (PMC7144971; doi:10.1371/journal.pone.0230899)
Supplement: S3 Table — (XLSX) [file pone.0230899.s003.xlsx]

## Sheet: ARB
Chromosome	Start	End	Copy Number	CNV type
1	5207435	5271800	1	loss
1	6960615	7150645	1	loss
1	9970445	9976575	6	gain
1	35627560	35780810	1	loss
1	40041160	40126980	1	loss
1	53174685	53343260	1	loss
1	67267555	67586315	3	gain
1	67586315	67662940	5	gain
1	72839725	72977650	1	loss
1	73707120	74194455	1	loss
1	74537735	74773740	1	loss
1	81069250	81072315	43	gain
1	95612675	95618805	11	gain
1	98493775	98585725	1	loss
1	103373255	103379385	6	gain
1	110312415	110373715	1	loss
1	110373715	110490185	0	loss
1	111431140	111446465	18	gain
1	114968150	115020255	3	gain
1	115020255	115139790	4	gain
1	115198025	115213350	5	gain
1	115213350	115308365	3	gain
1	116497585	116730525	1	loss
1	121606940	121787775	1	loss
1	126786790	126998275	1	loss
1	134798700	134890650	1	loss
1	136619310	136699000	1	loss
1	142504110	143316335	1	loss
1	151607160	152014805	1	loss
1	159229815	159235945	38	gain
1	159432105	159435170	12	gain
1	160495660	160753120	1	loss
1	160753120	160774575	3	gain
1	160774575	162138500	1	loss
1	162138500	162230450	0	loss
1	162230450	162518560	1	loss
1	164207375	164314650	3	gain
1	164314650	164351430	6	gain
1	164351430	164461770	1	loss
1	164547590	164611955	4	gain
1	164801985	164912325	1	loss
1	164912325	165188175	3	gain
1	167661630	167765840	1	loss
1	173129590	173276710	1	loss
1	173325750	173396245	1	loss
1	177304120	177432850	0	loss
1	178536250	178759995	1	loss
1	179029715	179265720	1	loss
1	185300705	185349745	1	loss
1	188099050	188260577	1	loss
2	52105	55170	8	gain
2	55170	61300	3	gain
2	61300	67430	7	gain
2	67430	76625	3	gain
2	76625	79690	5	gain
2	220680	297305	1	loss
2	9872365	9948990	1	loss
2	13522780	13525845	4	gain
2	18527925	18537120	4	gain
2	22766820	22917005	1	loss
2	26509185	26659370	1	loss
2	31272195	31407055	1	loss
2	39225870	39232000	4	gain
2	55252755	55258885	4	gain
2	55939315	56150800	1	loss
2	60634895	60690065	1	loss
2	61198855	61345975	1	loss
2	61422600	61447120	1	loss
2	68248355	68297395	1	loss
2	71898770	71999915	0	loss
2	74396745	74412070	1	loss
2	77805025	77973600	1	loss
2	78859385	78862450	4	gain
2	80315260	80333650	1	loss
2	82427045	82454630	1	loss
2	87907265	87965500	0	loss
2	91245050	91419755	1	loss
2	108145460	108160785	7	gain
2	108160785	108166915	3	gain
2	108166915	108169980	8	gain
2	108169980	108185305	4	gain
2	108317100	108344685	15	gain
2	108344685	108360010	3	gain
2	108360010	108366140	13	gain
2	108372270	108381465	13	gain
2	108387595	108393725	11	gain
2	108396790	108405985	9	gain
2	108412115	108430505	7	gain
2	108430505	108433570	3	gain
2	108433570	108439700	13	gain
2	108832020	108835085	6	gain
2	108835085	108838150	4	gain
2	111198200	111256435	1	loss
2	111706990	111881695	1	loss
2	112798130	112932990	1	loss
3	1247455	1376185	1	loss
3	2035160	2163890	1	loss
3	3491035	3494100	6	gain
3	4916260	6028855	0	loss
3	6286315	6292445	4	gain
3	6525385	6528450	8	gain
3	37126345	37132475	6	gain
3	37132475	37135540	3	gain
3	37135540	37138605	10	gain
3	37288790	37307180	149	gain
3	37307180	37331700	11	gain
3	37331700	37353155	4	gain
3	37353155	37393000	23	gain
3	40792085	40804345	5	gain
3	40804345	40908555	3	gain
3	41000505	41037285	3	gain
3	46134380	47256170	1	loss
3	48954180	48960310	6	gain
3	52929485	53107255	1	loss
3	59712330	60248705	1	loss
3	60824925	60901550	1	loss
3	67724240	67813125	1	loss
3	72907155	72919415	0	loss
3	74838105	74917795	1	loss
3	84759510	85357185	1	loss
3	85679010	85700465	1	loss
3	92287150	92388295	1	loss
3	107434380	107437445	6	gain
3	107483420	107486485	5	gain
3	107526330	107529395	10	gain
3	107547785	107556980	21	gain
3	109558425	109567620	4	gain
3	117705195	117760365	5	gain
3	117760365	117794080	4	gain
3	118161880	118183335	17	gain
4	9115310	9182740	1	loss
4	9259365	9385030	1	loss
4	9679270	9697660	3	gain
4	10344375	10614095	0	loss
4	11610220	11613285	5	gain
4	18184645	18193840	0	loss
4	18714890	18721020	5	gain
4	21899425	22233510	1	loss
4	25326095	25338355	1	loss
4	25546775	25555970	23	gain
4	25629530	25675505	3	gain
4	25675505	25684700	7	gain
4	25684700	25721480	3	gain
4	25721480	25727610	6	gain
4	25730675	25746000	159	gain
4	25746000	25905380	3	gain
4	29699850	29705980	4	gain
4	40914685	40920815	7	gain
4	43734485	43921450	1	loss
4	44834820	44844015	4	gain
4	52760910	52770105	0	loss
4	53248245	53254375	4	gain
4	56904790	56910920	4	gain
4	63056245	63169650	1	loss
4	63840885	63847015	4	gain
4	68729560	68732625	4	gain
4	85179415	85188610	9	gain
4	89317165	89338620	1	loss
4	90301030	90307160	4	gain
4	95395060	95407320	0	loss
4	96283910	96308430	0	loss
4	96369730	96375860	5	gain
4	96814155	96838675	1	loss
4	97080810	97123720	1	loss
4	97292295	97332140	1	loss
4	100112095	100694445	1	loss
4	101957225	101969485	25	gain
4	102297440	102533445	3	gain
4	102533445	102539575	5	gain
5	7947545	7953675	4	gain
5	19156250	19193030	27	gain
5	20556955	20563085	4	gain
5	27854720	27857785	6	gain
5	32133460	32185565	6	gain
5	32185565	32216215	3	gain
5	32577885	32587080	12	gain
5	33086675	33108130	7	gain
5	33123455	33172495	10	gain
5	37537055	37635135	1	loss
5	37635135	37714825	3	gain
5	37880335	37892595	0	loss
5	43823370	44047115	1	loss
5	44203430	44264730	1	loss
5	44295380	44310705	4	gain
5	44310705	44332160	7	gain
5	45466210	45472340	5	gain
5	45496860	45512185	5	gain
5	59151435	59641835	1	loss
5	60763625	60775885	0	loss
5	61640215	61643280	25	gain
5	65131250	65238525	1	loss
5	66108985	66136570	1	loss
5	77510785	77559825	1	loss
5	83748060	83754190	5	gain
5	85176350	85252975	1	loss
5	86644485	86760955	1	loss
5	88176985	88253610	1	loss
6	165510	168575	5	gain
6	3160015	3343915	1	loss
6	3757690	3920135	0	loss
6	4097905	4100970	7	gain
6	12410185	12771855	1	loss
6	13682160	13835410	0	loss
6	17611490	17617620	4	gain
6	20400640	20406770	4	gain
6	27661625	27667755	3	gain
6	27667755	27673885	13	gain
6	27673885	27680015	4	gain
6	27940540	27968125	14	gain
6	30052325	30055390	5	gain
6	36151675	36176195	0	loss
6	38640455	38674170	4	gain
6	39406705	39468005	0	loss
6	46701405	46909825	1	loss
6	48620095	48712045	1	loss
6	49107430	49230030	1	loss
6	49508945	49515075	4	gain
6	56022070	56212100	0	loss
6	59761370	59856385	21	gain
6	67028485	67040745	1	loss
6	70666640	70685030	0	loss
6	73011365	73112510	1	loss
6	74053465	74123960	1	loss
6	75193645	75343830	4	gain
6	77774375	77893910	1	loss
6	78565145	78718395	1	loss
6	79165885	79487710	1	loss
6	85881300	85887430	5	gain
7	13023185	13032380	3	gain
7	17623750	17657465	1	loss
7	26107670	26181230	1	loss
7	27116055	27306085	1	loss
7	30156535	30220900	1	loss
7	30637740	31186375	1	loss
7	31931170	32029250	1	loss
7	32341880	32372530	1	loss
7	34680475	34809205	1	loss
7	39648840	39667230	1	loss
7	43001950	43008080	4	gain
7	43955165	43961295	4	gain
7	45021785	45092280	3	gain
7	45227140	45248595	13	gain
7	45294570	45297635	5	gain
7	45457015	45496860	1	loss
7	45515250	45518315	5	gain
7	45518315	45591875	3	gain
7	47060010	47066140	4	gain
7	47942730	47945795	6	gain
7	48853035	48859165	5	gain
7	49334240	49398605	1	loss
7	49502815	49582505	1	loss
7	49843030	49885940	1	loss
7	54244370	54265825	4	gain
7	54265825	54317930	3	gain
7	54317930	54324060	4	gain
7	54324060	54345515	3	gain
7	54345515	54366970	4	gain
7	54461985	54676535	1	loss
7	57775250	57851875	1	loss
7	58391315	58535370	1	loss
7	60214990	60444865	1	loss
7	72505640	72508705	5	gain
7	72879570	72885700	4	gain
7	75435780	75444975	1	loss
7	76713885	76738405	4	gain
7	76769055	76787445	4	gain
7	77041840	77097010	1	loss
7	77097010	77333015	3	gain
7	78310750	78347530	1	loss
7	80710645	80713710	4	gain
7	81814045	81817110	7	gain
7	84734990	84830005	1	loss
7	88694970	88710295	1	loss
7	89721745	89730940	4	gain
7	90209080	90218275	1	loss
7	90687220	90825145	1	loss
7	92844980	92863370	8	gain
7	93295535	93384420	0	loss
7	93917730	94003550	1	loss
7	95036455	95042585	4	gain
7	99220180	99226310	4	gain
8	1241325	1250520	5	gain
8	1250520	1268910	3	gain
8	1268910	1357795	17	gain
8	1412965	1428290	4	gain
8	1934015	2050485	4	gain
8	2145500	2234385	4	gain
8	2384570	2390700	14	gain
8	3708650	4128555	1	loss
8	4128555	4195985	0	loss
8	4220505	4490225	1	loss
8	5682510	5694770	4	gain
8	5694770	5713160	12	gain
8	5728485	5743810	13	gain
8	5979815	6007400	0	loss
8	6175975	6197430	0	loss
8	6215820	6292445	1	loss
8	6687830	6715415	1	loss
8	6730740	6770585	0	loss
8	6920770	6942225	13	gain
8	7040305	7058695	4	gain
8	7086280	7089345	9	gain
8	8278565	8493115	0	loss
8	11334370	11398735	1	loss
8	12630865	12750400	1	loss
8	13369530	13409375	13	gain
8	15288220	15367910	0	loss
8	18080435	18169320	1	loss
8	29325920	29614030	1	loss
8	32786305	33025375	3	gain
8	33025375	33043765	4	gain
8	33043765	33246055	3	gain
8	33246055	33258315	23	gain
8	33258315	33292030	3	gain
8	33292030	33298160	7	gain
8	33298160	33344135	3	gain
8	34419950	34502705	1	loss
8	37503340	37509470	5	gain
8	48558795	48632355	1	loss
8	53462795	54039015	1	loss
8	64892180	64916700	1	loss
8	66761830	66912015	1	loss
8	71871185	71932485	1	loss
8	73973775	73979905	6	gain
8	83493665	83524315	3	gain
8	90432825	90438955	5	gain
8	93620425	93635750	12	gain
9	361670	432165	1	loss
9	1701075	1704140	5	gain
9	3497165	3543140	1	loss
9	3543140	3702520	0	loss
9	3901745	3907875	5	gain
9	7641045	8002715	1	loss
9	11211770	11288395	1	loss
9	16836045	17274340	1	loss
9	20278040	20648905	1	loss
9	22815860	22990565	1	loss
9	30055390	30070715	6	gain
9	30070715	30076845	3	gain
9	30076845	30086040	4	gain
9	30086040	30147340	10	gain
9	30147340	30156535	3	gain
9	30156535	30165730	15	gain
9	30168795	30181055	14	gain
9	30184120	30217835	66	gain
9	30217835	30223965	4	gain
9	34842920	35036015	1	loss
9	35149420	35164745	1	loss
9	37273465	37356220	3	gain
9	37920180	37978415	1	loss
9	38079560	38180705	1	loss
9	38569960	38576090	4	gain
9	50118880	50207765	1	loss
9	52252120	52512645	0	loss
9	57214355	57511660	1	loss
9	58752985	58832675	1	loss
9	60245640	60386630	0	loss
9	65790225	66075270	1	loss
9	66798610	67439195	1	loss
9	71632115	72018305	1	loss
9	83892115	83916635	3	gain
9	85072140	85084400	1	loss
10	521050	527180	5	gain
10	1118725	1158570	1	loss
10	1425225	1498785	1	loss
10	1639775	1762375	0	loss
10	5425050	5428115	5	gain
10	8333735	8361320	1	loss
10	11806380	11812510	5	gain
10	12480680	12483745	4	gain
10	12483745	12489875	7	gain
10	12508265	12517460	8	gain
10	12581825	12594085	9	gain
10	12664580	12673775	1	loss
10	13007860	13026250	4	gain
10	13026250	13032380	1	loss
10	13032380	13059965	4	gain
10	13133525	13234670	1	loss
10	13332750	13341945	4	gain
10	13455350	13464545	4	gain
10	14304355	14313550	3	gain
10	14313550	14319680	5	gain
10	14319680	14331940	3	gain
10	14331940	14344200	5	gain
10	14592465	14598595	0	loss
10	14653765	14669090	1	loss
10	15012370	15064475	1	loss
10	15251440	15291285	1	loss
10	16636820	16661340	4	gain
10	16817655	16820720	5	gain
10	16832980	16839110	5	gain
10	16839110	16842175	3	gain
10	20560020	20584540	4	gain
10	20796025	20805220	4	gain
10	20967665	20973795	4	gain
10	21258840	21268035	0	loss
10	21611315	21632770	5	gain
10	22166080	22224315	1	loss
10	22248835	22273355	1	loss
10	22273355	22282550	3	gain
10	22282550	22319330	1	loss
10	22726975	22852640	1	loss
10	22953785	22956850	4	gain
10	23434990	23456445	1	loss
10	24311580	24372880	1	loss
10	26024915	26040240	4	gain
10	26735995	26772775	1	loss
10	27119120	27137510	1	loss
10	27217200	27244785	1	loss
10	30101365	30239290	1	loss
10	32752590	32853735	1	loss
10	33086675	33089740	6	gain
10	34649825	34953260	1	loss
10	39314755	39440420	1	loss
10	39661100	39998250	1	loss
10	42701580	42710775	1	loss
10	47345055	47590255	1	loss
10	48699785	48705915	5	gain
10	52819145	52825275	5	gain
10	65183355	65189485	4	gain
10	65563415	65640040	1	loss
10	68882810	68888940	4	gain
10	71460475	71466605	4	gain
10	77513850	77519980	5	gain
10	78083940	78093135	4	gain
10	78978920	79141365	1	loss
11	4030475	4058060	1	loss
11	12299845	12305975	4	gain
11	16992360	17136415	1	loss
11	21893295	21902490	5	gain
11	27707600	27909890	1	loss
11	28256235	28335925	1	loss
11	29298335	29362700	1	loss
11	33328810	33334940	4	gain
11	38006000	38012130	4	gain
11	41861770	41883225	4	gain
11	41883225	41950655	3	gain
11	41950655	41969045	1	loss
11	41969045	41987435	3	gain
11	41987435	41993565	5	gain
11	41993565	42021150	3	gain
11	42021150	42039540	5	gain
11	42039540	42131490	3	gain
11	42131490	42146815	1	loss
11	42146815	42171335	3	gain
11	42171335	42183595	6	gain
11	42183595	42189725	3	gain
11	42189725	42195855	0	loss
11	42195855	42205050	3	gain
11	42205050	42220375	6	gain
11	42220375	42223440	4	gain
11	47323600	47335860	4	gain
11	49211640	49343435	1	loss
11	61030280	61036410	21	gain
11	61076255	61091580	15	gain
11	61091580	61097710	5	gain
11	61131425	61134490	4	gain
11	61134490	61159010	9	gain
11	61159010	61168205	32	gain
11	61661670	61670865	5	gain
12	2583795	2596055	8	gain
12	4045800	4226635	1	loss
12	4576045	4579110	41	gain
12	10178865	10365830	1	loss
12	12345820	12676840	0	loss
12	12676840	12814765	1	loss
12	12814765	13249995	4	gain
12	13482935	13611665	3	gain
12	13611665	14007050	4	gain
12	14007050	14151105	3	gain
12	14151105	14230795	1	loss
12	14230795	14331940	4	gain
12	14331940	14423890	1	loss
12	14423890	14543425	4	gain
12	14543425	14653765	1	loss
12	14653765	14724260	4	gain
12	14724260	14745715	0	loss
12	14745715	14791690	4	gain
12	14791690	14834600	1	loss
12	14834600	14929615	4	gain
12	15159490	15266765	3	gain
12	15367910	15631500	4	gain
12	15631500	15735710	1	loss
12	15898155	15968650	5	gain
12	16011560	16054470	4	gain
12	16198525	16655210	0	loss
12	16655210	16753290	4	gain
12	16753290	17154805	0	loss
12	17203845	17225300	9	gain
12	17323380	17421460	4	gain
12	18340960	18432910	4	gain
12	18981545	19131730	1	loss
12	22999760	23036540	17	gain
12	26270115	26282375	6	gain
12	28201065	28418680	1	loss
12	32908905	32997790	25	gain
12	33040700	33062155	12	gain
12	34720320	34824530	9	gain
12	34824530	34891960	5	gain
12	34919545	34959390	9	gain
12	36102635	36124090	5	gain
13	2718655	2890295	1	loss
13	6721545	6792040	13	gain
13	7034175	7043370	4	gain
13	7123060	7135320	4	gain
13	7699280	7702345	8	gain
13	7711540	7714605	9	gain
13	7751385	7757515	4	gain
13	7837205	7855595	10	gain
13	7855595	7861725	4	gain
13	8284695	8336800	1	loss
13	8459400	8520700	1	loss
13	9158220	9164350	5	gain
13	9286950	9290015	5	gain
13	12796375	12888325	3	gain
13	13197890	13510520	3	gain
13	14874445	15257570	1	loss
13	18509535	18515665	5	gain
13	22086390	22101715	1	loss
13	22803600	22818925	1	loss
13	22818925	22864900	4	gain
13	22889420	22898615	7	gain
13	22898615	22910875	4	gain
13	22910875	22935395	10	gain
13	22935395	22938460	3	gain
13	22938460	22984435	7	gain
13	23352235	23367560	4	gain
13	23385950	23410470	8	gain
13	23419665	23434990	10	gain
13	23434990	23438055	3	gain
13	23438055	23462575	11	gain
13	23462575	23502420	35	gain
13	23557590	23572915	33	gain
13	23609695	23625020	29	gain
13	23625020	23652605	7	gain
13	23652605	23658735	3	gain
13	23658735	23698580	5	gain
13	23704710	23716970	4	gain
13	23735360	23769075	9	gain
13	23769075	23784400	4	gain
13	23784400	23827310	8	gain
13	25696960	25700025	6	gain
13	25945225	25951355	11	gain
13	26055565	26070890	9	gain
13	26070890	26098475	3	gain
13	26322220	26334480	4	gain
13	26374325	26392715	4	gain
13	26515315	26530640	7	gain
13	26530640	26542900	4	gain
13	26579680	26595005	6	gain
13	27879240	27888435	4	gain
13	27912955	27934410	6	gain
13	27934410	27977320	3	gain
13	28020230	28029425	4	gain
13	28697595	28792610	1	loss
13	32240735	32256060	1	loss
13	32538040	32544170	4	gain
13	33059090	33206210	1	loss
13	35808395	35934060	1	loss
13	40724655	40730785	4	gain
13	40789020	40810475	0	loss
13	41276355	41303940	0	loss
13	43388140	43394270	6	gain
14	9195	116470	7	gain
14	196160	226810	3	gain
14	1685750	1694945	1	loss
14	2776890	2783020	4	gain
14	3307135	3313265	4	gain
14	5949165	5952230	97	gain
14	6663310	6666375	5	gain
14	13170305	13176435	0	loss
14	15444535	15447600	5	gain
14	18699565	18702630	5	gain
14	22748430	22754560	4	gain
14	23864090	23971365	1	loss
14	25828755	26086215	1	loss
14	28755830	28814065	3	gain
14	30873745	30876810	4	gain
14	34990040	34996170	4	gain
14	35483505	35581585	0	loss
14	41064870	41071000	4	gain
14	45110670	45113735	4	gain
14	45260855	45266985	4	gain
14	47369575	47378770	4	gain
14	51798500	51807695	4	gain
14	57646520	57652650	4	gain
14	58933820	59378245	1	loss
14	60536815	61349040	1	loss
14	68524205	68628415	1	loss
14	68689715	68701975	3	gain
14	70856670	70936360	1	loss
14	75303985	75325440	1	loss
14	81869215	82690635	0	loss
14	86466715	86687395	1	loss
14	90769975	90975330	1	loss
14	93421200	93433460	8	gain
14	93623490	93648010	3	gain
15	0	101145	3	gain
15	3386825	3417475	5	gain
15	3417475	3438930	3	gain
15	3438930	3457320	8	gain
15	4747685	4750750	7	gain
15	4750750	4756880	4	gain
15	6209690	6911575	1	loss
15	8876240	8977385	1	loss
15	9268560	9280820	8	gain
15	11873810	11876875	5	gain
15	13761850	13774110	3	gain
15	13774110	13798630	0	loss
15	13798630	13948815	1	loss
15	15184010	15548745	1	loss
15	15947195	16063665	1	loss
15	17372420	17384680	4	gain
15	17449045	17464370	0	loss
15	19082690	19407580	1	loss
15	22068000	22074130	4	gain
15	22726975	22932330	1	loss
15	24676315	24682445	3	gain
15	24682445	24688575	6	gain
15	24688575	24694705	10	gain
15	24694705	24697770	4	gain
15	25249470	25286250	1	loss
15	27385775	27560480	1	loss
15	27637105	27842460	1	loss
15	28550475	28719050	1	loss
15	29837775	29868425	10	gain
15	33669025	33672090	4	gain
15	42471705	42511550	1	loss
15	44301510	44623335	1	loss
15	52865120	52871250	4	gain
15	74194455	74721635	1	loss
15	90650440	90656570	7	gain
16	3065	30650	22	gain
16	1412965	1443615	1	loss
16	3564595	3570725	5	gain
16	4263415	4303260	5	gain
16	4303260	4306325	4	gain
16	6010465	6013530	4	gain
16	10969635	10975765	4	gain
16	11282265	11288395	4	gain
16	11444710	11447775	5	gain
16	12394860	12397925	4	gain
16	12725880	12735075	3	gain
16	16158680	16161745	6	gain
16	16161745	16164810	4	gain
16	18656655	18662785	3	gain
16	22984435	23070255	1	loss
16	25528385	25586620	1	loss
16	27336735	27339800	4	gain
16	30153470	30233160	1	loss
16	38980670	38983735	4	gain
16	40313945	40338465	1	loss
16	40939205	40948400	3	gain
16	45052435	45101475	1	loss
16	49852225	49858355	3	gain
16	53989975	53993040	4	gain
16	57306305	57376800	1	loss
16	59862515	59868645	4	gain
16	69912650	69918780	4	gain
16	70700355	70703420	5	gain
16	72269635	72275765	4	gain
16	74286405	74372225	1	loss
16	76637260	76646455	1	loss
16	76885525	76931500	1	loss
16	77755985	77762115	4	gain
16	80385755	80401080	1	loss
16	81826305	81829370	4	gain
16	82408655	82430110	0	loss
16	84977125	84986320	3	gain
16	87646740	87649805	0	loss
16	88314910	88317975	4	gain
17	778510	784640	4	gain
17	3129365	3135495	6	gain
17	8903825	8909955	0	loss
17	10206450	10212580	5	gain
17	10212580	10215645	4	gain
17	15551810	15564070	0	loss
17	17822975	17921055	6	gain
17	17921055	17927185	3	gain
17	17927185	17945575	19	gain
17	18944765	18966220	6	gain
17	21602120	21608250	3	gain
17	38484140	38490270	0	loss
17	44240210	44246340	6	gain
17	44246340	44249405	4	gain
17	45362000	45365065	85	gain
17	48126630	48129695	4	gain
17	54897215	54909475	1	loss
17	55531670	55537800	5	gain
17	56202905	56205970	0	loss
17	56690240	56693305	5	gain
17	57085625	57088690	5	gain
17	61922195	62053990	1	loss
17	63215625	63221755	4	gain
17	64916700	64922830	0	loss
17	70200760	70206890	4	gain
17	80272350	80281545	0	loss
18	128730	137925	4	gain
18	1290365	1299560	1	loss
18	3276485	3291810	7	gain
18	3399085	3411345	13	gain
18	3411345	3426670	6	gain
18	3889485	3895615	11	gain
18	3895615	3901745	5	gain
18	3901745	3920135	10	gain
18	6418110	6424240	4	gain
18	8192745	8201940	0	loss
18	8716860	8719925	4	gain
18	9130635	9188870	1	loss
18	9771220	9850910	1	loss
18	11153535	11340500	1	loss
18	13026250	13194825	1	loss
18	13706680	13869125	3	gain
18	18675045	18678110	5	gain
18	20958470	20964600	4	gain
18	30184120	30190250	3	gain
18	30830835	30836965	4	gain
18	36442850	36448980	5	gain
18	46683015	46689145	4	gain
18	49251485	49257615	4	gain
18	56166125	56169190	5	gain
18	57637325	57729275	1	loss
18	63025595	63031725	4	gain
18	64184165	64190295	4	gain
18	65955735	65958800	4	gain
18	69462095	69465160	5	gain
18	76404320	76413515	6	gain
18	77440290	77446420	5	gain
18	79260900	79267030	4	gain
19	2176150	2182280	4	gain
19	2311010	2314075	4	gain
19	2314075	2366180	14	gain
19	2427480	2442805	3	gain
19	2442805	2445870	6	gain
19	2445870	2455065	4	gain
19	2455065	2467325	6	gain
19	2467325	2507170	3	gain
19	2507170	2513300	6	gain
19	2516365	2540885	7	gain
19	2540885	2562340	4	gain
19	2562340	2565405	6	gain
19	2565405	2580730	3	gain
19	2580730	2596055	0	loss
19	2924010	2966920	12	gain
19	3052740	3055805	5	gain
19	4833505	4907065	1	loss
19	7123060	7126125	4	gain
19	7126125	7138385	32	gain
19	7138385	7144515	5	gain
19	7144515	7159840	19	gain
19	7165970	7175165	13	gain
19	7193555	7208880	17	gain
19	7208880	7211945	3	gain
19	7211945	7245660	11	gain
19	7248725	7276310	5	gain
19	7276310	7362130	13	gain
19	7411170	7457145	7	gain
19	10647810	10663135	37	gain
19	17583905	17590035	4	gain
19	25142195	25228015	1	loss
19	27186550	27192680	5	gain
19	30821640	30827770	8	gain
19	31477550	31676775	1	loss
19	32078290	32136525	1	loss
19	44022595	44301510	1	loss
19	55142415	55274210	0	loss
19	60450995	60647155	0	loss
19	61873155	61925260	1	loss
20	0	33715	4	gain
20	33715	98080	3	gain
20	98080	386190	4	gain
20	386190	511855	3	gain
20	511855	603805	4	gain
20	4177595	4398275	0	loss
20	7592005	7821880	1	loss
20	11778795	11837030	0	loss
20	13105940	13191760	1	loss
20	13351140	13495195	1	loss
20	21173020	21614380	1	loss
20	25004270	25025725	5	gain
20	25025725	25083960	10	gain
20	25083960	25096220	3	gain
20	25096220	25111545	5	gain
20	25111545	25126870	3	gain
20	25126870	25206560	4	gain
20	25206560	25283185	9	gain
20	25283185	25304640	3	gain
20	25387395	25464020	5	gain
20	25464020	25473215	7	gain
20	26236400	26316090	1	loss
20	27336735	27428685	3	gain
20	29941985	29997155	1	loss
20	30242355	30251550	6	gain
20	30251550	30291395	3	gain
20	30291395	30297525	1	loss
20	30297525	30371085	5	gain
20	30475295	30490620	4	gain
20	31633865	31753400	3	gain
20	31753400	31768725	4	gain
20	31768725	31826960	3	gain
20	31826960	31891325	0	loss
20	33065220	33092805	3	gain
20	33892770	33975525	1	loss
20	47335860	47519760	0	loss
20	48512820	48555730	1	loss
20	48555730	48561860	14	gain
20	51424570	51482805	1	loss
20	59577470	59620380	1	loss
20	60567465	60637960	1	loss
21	0	98080	1	loss
21	502660	576220	4	gain
21	576220	680430	12	gain
21	683495	873525	8	gain
21	873525	879655	3	gain
21	879655	891915	7	gain
21	7671695	7748320	0	loss
21	8238720	8293890	1	loss
21	8536025	8667820	0	loss
21	8937540	9038685	1	loss
21	11502945	11524400	36	gain
21	23563720	23747620	1	loss
21	29889880	30512075	1	loss
21	42434925	42520745	1	loss
21	42977430	43247150	1	loss
21	43375880	43538325	1	loss
21	48595575	48607835	26	gain
22	0	76625	1	loss
22	695755	704950	7	gain
22	717210	729470	24	gain
22	729470	735600	9	gain
22	735600	763185	1	loss
22	763185	772380	3	gain
22	1032905	1039035	5	gain
22	6197430	6408915	1	loss
22	7785100	7791230	4	gain
22	8033365	8119185	1	loss
22	17899600	18212230	1	loss
22	18825230	18950895	0	loss
22	21461130	21580665	1	loss
22	23131555	23134620	4	gain
22	23134620	23137685	20	gain
22	24520000	24673250	1	loss
22	24722290	24774395	1	loss
22	24774395	24783590	3	gain
22	24783590	24857150	1	loss
22	25687765	25871665	1	loss
22	37334765	37429780	3	gain
22	37745475	37825165	1	loss
22	42913065	43044860	1	loss
22	43149070	43274735	1	loss
23	0	55170	22	gain
23	567025	573155	5	gain
23	1480395	1489590	3	gain
23	2694135	2700265	5	gain
23	3043545	3659610	1	loss
23	3773015	3914005	1	loss
23	5958360	6157585	0	loss
23	6228080	6252600	1	loss
23	6252600	6313900	0	loss
23	6402785	6411980	4	gain
23	6411980	6451825	7	gain
23	6451825	6470215	4	gain
23	6470215	6522320	5	gain
23	7736060	7919960	1	loss
23	7938350	7969000	4	gain
23	8011910	8033365	4	gain
23	8303085	8306150	5	gain
23	8330670	8336800	5	gain
23	8732185	8759770	13	gain
23	9617970	9627165	5	gain
23	10954310	11144340	1	loss
23	15659085	15665215	6	gain
23	15665215	15698930	4	gain
23	15809270	15815400	8	gain
23	15815400	15824595	3	gain
23	15824595	15876700	9	gain
23	15876700	15996235	1	loss
23	19416775	19536310	1	loss
23	26306895	26377390	1	loss
23	28222520	28519825	1	loss
23	43198110	43204240	4	gain
23	45171970	45447820	1	loss
23	50416185	50425380	4	gain
23	54109510	54115640	5	gain
24	0	64365	5	gain
24	64365	76625	8	gain
24	76625	98080	4	gain
24	98080	137925	6	gain
24	137925	180835	3	gain
24	180835	211485	6	gain
24	211485	226810	4	gain
24	226810	260525	8	gain
24	260525	315695	3	gain
24	315695	340215	11	gain
24	349410	355540	5	gain
24	465880	472010	7	gain
24	484270	511855	15	gain
24	511855	521050	4	gain
24	747860	753990	14	gain
24	753990	763185	4	gain
24	763185	775445	3	gain
24	775445	787705	12	gain
24	842875	849005	6	gain
24	849005	861265	3	gain
24	861265	867395	7	gain
24	1075815	1081945	4	gain
24	1538630	1541695	5	gain
24	3221315	3224380	5	gain
24	3297940	3301005	5	gain
24	12201765	12284520	1	loss
24	16495830	16511155	4	gain
24	16511155	16551000	1	loss
24	19591480	19689560	1	loss
24	20930885	21047355	0	loss
24	25776650	25813430	1	loss
24	26144450	26236400	1	loss
24	29286075	29463845	1	loss
24	30318980	30410930	1	loss
24	30579505	30763405	1	loss
24	32881320	33006985	0	loss
24	35753225	36304925	1	loss
24	47348120	47360380	4	gain
24	47449265	47498305	1	loss
24	47829325	47912080	1	loss
24	48074525	48114370	0	loss
24	48114370	48129695	4	gain
25	0	73560	3	gain
25	73560	107275	4	gain
25	107275	131795	3	gain
25	131795	140990	16	gain
25	140990	260525	3	gain
25	554765	563960	3	gain
25	1694945	1701075	4	gain
25	3230510	3233575	4	gain
25	9979640	10227905	1	loss
25	13050770	13240800	1	loss
25	13630055	13823150	1	loss
25	14092870	14285965	1	loss
25	15349520	15472120	1	loss
25	15858310	15864440	4	gain
25	17933315	17936380	5	gain
25	18368545	18475820	1	loss
25	22248835	22527750	1	loss
25	26536770	26726800	1	loss
25	27370450	27379645	3	gain
25	28201065	28483045	1	loss
25	34364780	34395430	1	loss
25	39268780	39281040	1	loss
26	0	180835	3	gain
26	180835	211485	5	gain
26	211485	220680	8	gain
26	324890	386190	7	gain
26	386190	401515	3	gain
26	401515	410710	6	gain
26	410710	472010	3	gain
26	472010	487335	8	gain
26	487335	508790	4	gain
26	508790	548635	7	gain
26	594610	597675	5	gain
26	781575	790770	7	gain
26	2200670	2350855	1	loss
26	5734615	5989010	1	loss
26	11717495	11775730	1	loss
26	15171750	15187075	4	gain
26	15217725	15239180	4	gain
26	15269830	15279025	9	gain
26	15279025	15318870	27	gain
26	15318870	15321935	4	gain
26	15321935	15343390	8	gain
26	15343390	15355650	4	gain
26	16364035	16612300	1	loss
26	19288045	19468880	0	loss
26	19870395	19992995	1	loss
26	28286885	29304465	1	loss
26	33650635	33767105	1	loss
26	38085690	38088755	5	gain
26	38508660	38511725	6	gain
26	41763690	41772885	0	loss
27	6130	82755	4	gain
27	275850	548635	3	gain
27	548635	613000	5	gain
27	1967730	1970795	4	gain
27	3696390	3702520	5	gain
27	5636535	5642665	4	gain
27	6700090	6703155	5	gain
27	6739935	6743000	4	gain
27	13323555	13332750	0	loss
27	17807650	17810715	5	gain
27	21041225	21218995	1	loss
27	33206210	33242990	1	loss
27	33687415	33767105	1	loss
27	33767105	33859055	0	loss
27	37567705	37576900	17	gain
27	38533180	38609805	1	loss
27	38674170	38775315	1	loss
28	0	153250	1	loss
28	153250	910305	0	loss
28	1888040	1894170	3	gain
28	2580730	2592990	1	loss
28	2635900	3141625	1	loss
28	3766885	3791405	0	loss
28	7169035	7668630	1	loss
28	11944305	12060775	1	loss
28	14218535	14316615	1	loss
28	14497450	14512775	3	gain
28	16033015	16201590	1	loss
28	17767805	17773935	4	gain
28	20164635	20167700	6	gain
28	21491780	21497910	4	gain
28	24409660	24412725	8	gain
28	24756005	24762135	3	gain
28	36001490	36167000	1	loss
28	37031330	37071175	3	gain
28	41530750	41533815	4	gain
29	0	110340	6	gain
29	110340	125665	3	gain
29	125665	153250	6	gain
29	153250	168575	4	gain
29	168575	275850	6	gain
29	275850	312630	4	gain
29	312630	407645	7	gain
29	407645	472010	5	gain
29	472010	502660	7	gain
29	502660	560895	3	gain
29	560895	594610	7	gain
29	594610	616065	4	gain
29	616065	695755	8	gain
29	695755	760120	5	gain
29	760120	821420	7	gain
29	821420	833680	3	gain
29	833680	901110	5	gain
29	1167765	1244390	6	gain
29	1244390	1302625	3	gain
29	1302625	1314885	6	gain
29	1314885	1321015	3	gain
29	1321015	1397640	8	gain
29	1397640	1422160	4	gain
29	1422160	1452810	5	gain
29	1523305	1538630	4	gain
29	2025965	2032095	6	gain
29	2075005	2105655	9	gain
29	2117915	2292620	9	gain
29	5829630	5832695	6	gain
29	11475360	11631675	1	loss
29	11717495	11797185	1	loss
29	14292095	14380980	1	loss
29	19833615	19919435	1	loss
29	24869410	24909255	1	loss
29	25491605	25623400	1	loss
30	714145	873525	1	loss
30	4750750	4756880	3	gain
30	4827375	4833505	0	loss
30	6022725	6111610	0	loss
30	10595705	10601835	4	gain
30	11079975	11092235	1	loss
30	11110625	11208705	1	loss
30	12891390	12903650	3	gain
30	13430830	13433895	5	gain
30	14368720	15147230	1	loss
30	23971365	24161395	1	loss
30	24964425	25657115	1	loss
30	26077020	26193490	3	gain
30	28964250	28970380	4	gain
30	29341245	29436260	1	loss
30	29595640	29656940	1	loss
31	9195	61300	5	gain
31	3058870	3065000	1	loss
31	5235020	5238085	4	gain
31	14059155	14068350	0	loss
31	15545680	15548745	4	gain
31	16560195	16563260	6	gain
31	16787005	16805395	3	gain
X	0	144055	2	gain
X	708015	711080	9	gain
X	711080	1256650	2	gain
X	1256650	1406835	3	gain
X	1406835	1961600	2	gain
X	1961600	2068875	4	gain
X	2240515	2246645	5	gain
X	2246645	2743175	2	gain
X	2951595	4294065	2	gain
X	4640410	4845765	2	gain
X	4845765	4851895	16	gain
X	4851895	6087090	2	gain
X	6718480	7018850	2	gain
X	10310660	10371960	2	gain
X	11410995	11512140	0	loss
X	18034460	18169320	0	loss
X	22371435	22579855	0	loss
X	23137685	23143815	5	gain
X	26809555	27002650	0	loss
X	28624035	28639360	4	gain
X	31085230	31100555	4	gain
X	35330255	35468180	0	loss
X	42888545	42913065	3	gain
X	43277800	43332970	2	gain
X	45276180	45337480	2	gain
X	45778840	45784970	4	gain
X	47145830	47210195	2	gain
X	53603785	53609915	4	gain
X	55096440	55120960	3	gain
X	59914620	59923815	5	gain
X	59933010	59942205	8	gain
X	59942205	59945270	0	loss
X	59945270	59954465	8	gain
X	60739105	60754430	4	gain
X	60754430	60775885	18	gain
X	60775885	60797340	2	gain
X	60797340	60806535	9	gain
X	60852510	60858640	6	gain
X	62069315	62875410	0	loss
X	63611010	64003330	0	loss
X	67610835	67905075	0	loss
X	68324980	68600830	0	loss
X	78675485	78690810	379	gain
X	78700005	78703070	26	gain
X	78709200	78718395	11	gain
X	84416230	84453010	4	gain
X	84453010	84486725	2	gain
X	84486725	84514310	3	gain
X	84900500	84937280	2	gain
X	91278765	91407495	0	loss
X	95851745	95857875	6	gain
X	99079190	99100645	7	gain
X	99100645	99125165	4	gain
X	111434205	111443400	4	gain
X	120494345	120598555	0	loss
X	121447560	121502730	3	gain
X	122823745	122848265	3	gain
X	123951665	124083460	0	loss
X	124984570	125027480	2	gain
X	125600635	125606765	6	gain
X	125665000	125677260	4	gain
X	127445765	127451895	4	gain

## Sheet: AMH
Chromosome	Start	End	Copy Number	CNV type
1	5204863	5266352	1	loss
1	6959108	7150809	1	loss
1	35627450	35782981	1	loss
1	40040190	40130615	1	loss
1	53173517	53343516	0	loss
1	67326838	67446199	4	gain
1	67446199	67460667	7	gain
1	67460667	67514922	3	gain
1	67514922	67525773	6	gain
1	67525773	67583645	3	gain
1	72839146	72976592	1	loss
1	73707226	74195521	1	loss
1	74531902	74774241	1	loss
1	81067821	81075055	15	gain
1	98494527	98588569	1	loss
1	110994879	111096155	1	loss
1	111428919	111447004	11	gain
1	112300616	112304233	12	gain
1	115212301	115306343	3	gain
1	116499953	116731441	1	loss
1	121607157	121788007	1	loss
1	126790318	126996487	1	loss
1	134798356	134892398	1	loss
1	136621324	136700898	1	loss
1	142502566	143316391	1	loss
1	151610172	152015276	1	loss
1	156941630	157332266	1	loss
1	159231191	159234808	28	gain
1	160551396	160753948	1	loss
1	160753948	160775650	5	gain
1	160775650	160970968	1	loss
1	160970968	161028840	3	gain
1	161028840	161220541	0	loss
1	161220541	161636496	3	gain
1	162139259	162265854	1	loss
1	164251587	164313076	3	gain
1	164313076	164352863	8	gain
1	164352863	164461373	1	loss
1	164461373	164598819	3	gain
1	164598819	164609670	6	gain
1	164801371	164913498	1	loss
1	164913498	165188390	3	gain
1	167662418	167763694	1	loss
1	173131322	173276002	1	loss
1	173326640	173395363	1	loss
1	173471320	173493022	4	gain
1	177301723	177431935	0	loss
1	178535120	178759374	1	loss
1	179027032	179269371	1	loss
1	185302527	185353165	1	loss
1	188098468	188260577	1	loss
2	50638	54255	7	gain
2	54255	65106	4	gain
2	65106	68723	8	gain
2	68723	75957	3	gain
2	75957	79574	5	gain
2	220637	296594	0	loss
2	9870793	9946750	1	loss
2	13523963	13527580	5	gain
2	15137145	15162464	1	loss
2	15162464	15169698	3	gain
2	15169698	15372250	1	loss
2	18526274	18540742	3	gain
2	22772632	22917312	1	loss
2	26508993	26664524	1	loss
2	31268965	31406411	1	loss
2	39226365	39233599	4	gain
2	47538231	47563550	3	gain
2	55940522	56146691	1	loss
2	56776049	56779666	4	gain
2	60635388	60689643	1	loss
2	61199640	61344320	1	loss
2	61423894	61449213	1	loss
2	68245556	68299811	1	loss
2	71898726	72000002	0	loss
2	73775949	73779566	0	loss
2	74394456	74412541	1	loss
2	77805287	77968052	1	loss
2	80315485	80340804	1	loss
2	82424196	82456749	1	loss
2	87907568	87969057	1	loss
2	91246059	91419675	1	loss
2	108144683	108159151	6	gain
2	108159151	108166385	3	gain
2	108166385	108170002	7	gain
2	108170002	108191704	4	gain
2	108318299	108343618	17	gain
2	108343618	108358086	4	gain
2	108358086	108365320	11	gain
2	108372554	108379788	20	gain
2	108387022	108394256	11	gain
2	108397873	108405107	18	gain
2	108405107	108412341	3	gain
2	108412341	108441277	9	gain
2	108831913	108835530	5	gain
2	111197431	111255303	1	loss
2	111707428	111881044	1	loss
2	112799762	112933591	1	loss
2	112987846	113020399	1	loss
3	1244248	1378077	1	loss
3	1851904	1884457	1	loss
3	2036371	2166583	1	loss
3	4915503	6029539	1	loss
3	6525068	6528685	7	gain
3	8876118	8933990	1	loss
3	37135739	37139356	7	gain
3	37287653	37305738	173	gain
3	37305738	37331057	15	gain
3	37331057	37345525	5	gain
3	37345525	37352759	3	gain
3	37352759	37392546	23	gain
3	40792526	40806994	5	gain
3	40806994	41063801	3	gain
3	46134835	47256105	1	loss
3	48956095	48959712	6	gain
3	52934795	53108411	1	loss
3	59709436	60248369	0	loss
3	60823472	60903046	1	loss
3	72907869	72918720	0	loss
3	74839347	74918921	1	loss
3	84760778	85357583	1	loss
3	92287755	92389031	1	loss
3	107526176	107529793	7	gain
3	107547878	107555112	29	gain
3	109558930	109566164	4	gain
3	118160156	118181858	16	gain
4	8955692	9035266	1	loss
4	9259520	9386115	1	loss
4	10344620	10612278	0	loss
4	18717975	18721592	5	gain
4	21897318	22233699	1	loss
4	25546871	25557722	14	gain
4	25633679	25677083	3	gain
4	25677083	25684317	9	gain
4	25684317	25720487	3	gain
4	25720487	25727721	6	gain
4	25731338	25745806	76	gain
4	25745806	25904954	3	gain
4	40915504	40919121	9	gain
4	43733147	43917614	1	loss
4	63055161	63170905	1	loss
4	85180350	85187584	9	gain
4	96280923	96306242	0	loss
4	97083897	97123684	1	loss
4	97293683	97329853	0	loss
4	100111326	100693663	1	loss
4	101955996	101970464	17	gain
4	102303228	102324930	4	gain
4	102534716	102538333	5	gain
5	19155632	19191802	34	gain
5	20804984	20815835	0	loss
5	28234302	28288557	6	gain
5	32133428	32187683	9	gain
5	32581936	32585553	7	gain
5	33088316	33110018	6	gain
5	33124486	33175124	13	gain
5	37537226	37638502	1	loss
5	41468905	41476139	5	gain
5	43899529	43913997	9	gain
5	43913997	43964635	4	gain
5	43964635	43982720	7	gain
5	43982720	44044209	1	loss
5	44044209	44051443	4	gain
5	44203357	44264846	1	loss
5	44264846	44297399	4	gain
5	44297399	44333569	6	gain
5	45465690	45556115	3	gain
5	45556115	45783986	1	loss
5	59152418	59644330	1	loss
5	61637297	61644531	8	gain
5	65127702	65239829	1	loss
5	66107909	66136845	1	loss
5	68057472	68137046	3	gain
5	74307648	74354669	3	gain
5	85176733	85252690	1	loss
5	86645235	86760979	1	loss
5	88175226	88254800	1	loss
6	162765	177233	4	gain
6	3161258	3342108	1	loss
6	3754446	3920828	1	loss
6	4098061	4101678	6	gain
6	6344218	6351452	0	loss
6	12409927	12771627	1	loss
6	13683111	13835025	0	loss
6	17611173	17618407	4	gain
6	21513916	21669447	3	gain
6	26932182	26935799	4	gain
6	27666433	27673667	8	gain
6	27673667	27677284	4	gain
6	27941325	27970261	20	gain
6	27970261	27984729	1	loss
6	27984729	27988346	5	gain
6	36151915	36177234	1	loss
6	38640411	38676581	3	gain
6	39284237	39331258	3	gain
6	39331258	39342109	1	loss
6	39410832	39468704	0	loss
6	39530193	39544661	1	loss
6	46702704	46905256	1	loss
6	48616097	48706522	1	loss
6	49104392	49230987	1	loss
6	56023713	56211797	0	loss
6	59763691	59854116	19	gain
6	59854116	59857733	4	gain
6	63753242	63756859	6	gain
6	67030244	67041095	0	loss
6	71692557	71826386	1	loss
6	73012762	73110421	1	loss
6	73725311	74322116	1	loss
6	77776351	77892095	1	loss
6	78564857	78716771	1	loss
6	79165279	79487192	1	loss
7	17625641	17658194	1	loss
7	26107506	26179846	1	loss
7	27116649	27308350	1	loss
7	30154929	30220035	1	loss
7	30635990	31185774	1	loss
7	31927259	32028535	1	loss
7	34679796	34806391	1	loss
7	35688939	35707024	5	gain
7	35811917	35837236	8	gain
7	35837236	35858938	3	gain
7	45020799	45089522	3	gain
7	45226968	45248670	15	gain
7	49502262	49581836	1	loss
7	49668644	49773537	1	loss
7	54276702	54338191	0	loss
7	54461169	54678189	1	loss
7	57774341	57850298	1	loss
7	58389231	58533911	1	loss
7	60215816	60443687	0	loss
7	77042100	77099972	1	loss
7	81812923	81816540	8	gain
7	84731842	84825884	1	loss
7	90685424	90826487	1	loss
7	92844773	92866475	8	gain
7	93304132	93387323	0	loss
7	93915405	94002213	1	loss
8	1240631	1251482	8	gain
8	1251482	1262333	4	gain
8	1262333	1265950	1	loss
8	1265950	1356375	19	gain
8	1786798	1848287	3	gain
8	1877223	1884457	9	gain
8	1884457	1935095	4	gain
8	1935095	2029137	5	gain
8	2029137	2039988	3	gain
8	2039988	2047222	6	gain
8	2155732	2235306	4	gain
8	2383603	2390837	12	gain
8	3425299	3461469	1	loss
8	3707425	3877424	1	loss
8	3949764	4130614	1	loss
8	4130614	4195720	0	loss
8	4253592	4264443	4	gain
8	4868482	4915503	3	gain
8	5682307	5689541	5	gain
8	5693158	5714860	9	gain
8	5729328	5747413	10	gain
8	5859540	5866774	5	gain
8	5982518	6011454	0	loss
8	6214006	6293580	1	loss
8	6687833	6731237	1	loss
8	6731237	6771024	0	loss
8	6922938	6941023	13	gain
8	6941023	6948257	4	gain
8	7038682	7060384	4	gain
8	7085703	7089320	7	gain
8	7089320	7092937	3	gain
8	7092937	7114639	0	loss
8	8279313	8492716	1	loss
8	11339295	11397167	1	loss
8	12630564	12749925	1	loss
8	13368432	13408219	13	gain
8	15129911	15368633	1	loss
8	18081383	18168191	1	loss
8	29326636	29612379	1	loss
8	32788105	33106401	4	gain
8	33113635	33124486	5	gain
8	33124486	33236613	4	gain
8	33236613	33251081	9	gain
8	33251081	33319804	4	gain
8	34422989	34502563	1	loss
8	37504673	37508290	5	gain
8	38817644	38835729	1	loss
8	48558225	48634182	1	loss
8	53462877	54041597	1	loss
8	64892597	64914299	1	loss
8	66762586	66910883	1	loss
8	71869790	71934896	1	loss
8	73974884	73978501	5	gain
8	90432234	90439468	4	gain
8	93618811	93636896	11	gain
9	361700	434040	1	loss
9	470210	509997	1	loss
9	3544660	3703808	0	loss
9	7642721	8004421	1	loss
9	11212700	11288657	1	loss
9	16837135	17274792	1	loss
9	20276902	20649453	1	loss
9	22816036	22989652	1	loss
9	34842561	35037879	1	loss
9	37920628	37971266	1	loss
9	38079776	38181052	1	loss
9	50120769	50211194	1	loss
9	52254799	52515223	1	loss
9	55723502	55727119	5	gain
9	57217323	57513917	1	loss
9	58750931	58841356	1	loss
9	60248369	60389432	1	loss
9	65793230	66078973	1	loss
9	66798756	67438965	1	loss
9	71631068	72025321	1	loss
9	73103187	73142974	4	gain
9	84623332	84626949	6	gain
9	84760778	84768012	0	loss
9	85071840	85089925	1	loss
10	1117653	1157440	1	loss
10	1642118	1761479	0	loss
10	8333568	8362504	1	loss
10	11805888	11813122	4	gain
10	12203758	12207375	9	gain
10	13451623	13466091	3	gain
10	14489702	14511404	1	loss
10	15010550	15064805	0	loss
10	15249272	15292676	1	loss
10	16815433	16833518	4	gain
10	16833518	16840752	7	gain
10	20559028	20587964	3	gain
10	20786899	20804984	3	gain
10	22164976	22226465	1	loss
10	22248167	22273486	1	loss
10	22287954	22316890	1	loss
10	22725611	22852206	1	loss
10	23412841	23452628	1	loss
10	24309857	24371346	1	loss
10	26024315	26042400	3	gain
10	27217925	27243244	1	loss
10	28744299	28805788	3	gain
10	30100674	30238120	1	loss
10	32751935	32853211	1	loss
10	33084699	33088316	5	gain
10	34650860	34951071	1	loss
10	39320407	39439768	1	loss
10	39660405	40000403	1	loss
10	47346530	47588869	1	loss
10	52819051	52826285	4	gain
10	65565359	65641316	1	loss
10	66144079	66158547	6	gain
10	66162164	66173015	4	gain
10	76655081	76658698	9	gain
10	77512310	77519544	4	gain
10	83129511	83368233	3	gain
11	4029338	4058274	1	loss
11	16992666	17133729	1	loss
11	21430725	21452427	3	gain
11	21893701	21900935	4	gain
11	21900935	21915403	1	loss
11	27706220	27912389	1	loss
11	28256004	28335578	1	loss
11	29294083	29366423	1	loss
11	31619814	31666835	1	loss
11	41863158	42025923	3	gain
11	42025923	42036774	4	gain
11	42123582	42134433	3	gain
11	42170603	42185071	4	gain
11	42206773	42210390	5	gain
11	42210390	42224858	3	gain
11	49202051	49343114	1	loss
11	59231992	59260928	1	loss
11	61029641	61036875	19	gain
11	61076662	61091130	16	gain
11	61091130	61098364	4	gain
11	61130917	61149002	7	gain
11	61149002	61170704	24	gain
11	61662616	61669850	5	gain
12	10178238	10362705	1	loss
12	12344821	12833116	1	loss
12	12833116	13249071	3	gain
12	13484176	13997790	3	gain
12	14677786	14699488	6	gain
12	14699488	16265649	1	loss
12	16569477	16887773	1	loss
12	17155431	17224154	5	gain
12	17224154	17325430	3	gain
12	17325430	17419472	4	gain
12	18251382	18403296	5	gain
12	18978399	19137547	1	loss
12	21000302	21018387	6	gain
12	22993269	23036673	34	gain
12	28201749	28418769	1	loss
12	32907466	32997891	43	gain
12	33041295	33062997	26	gain
12	34719583	34824476	8	gain
12	34824476	34882348	5	gain
12	34918518	34958305	8	gain
13	2716367	2889983	1	loss
13	6720386	6724003	4	gain
13	6724003	6789109	14	gain
13	7121873	7136341	4	gain
13	7696976	7704210	6	gain
13	7711444	7715061	10	gain
13	7751231	7758465	5	gain
13	7838039	7852507	15	gain
13	7852507	7859741	4	gain
13	8286547	8521652	1	loss
13	9158244	9161861	4	gain
13	12605245	12612479	4	gain
13	12793329	12887371	3	gain
13	13194816	13505878	3	gain
13	14873104	15256506	1	loss
13	18508189	18515423	4	gain
13	22819653	22891993	4	gain
13	22891993	22899227	9	gain
13	22899227	22906461	3	gain
13	22906461	22986035	10	gain
13	23351352	23362203	5	gain
13	23383905	23409224	7	gain
13	23420075	23459862	14	gain
13	23459862	23503266	45	gain
13	25944741	25951975	12	gain
13	26009847	26020698	3	gain
13	26053251	26071336	9	gain
13	26071336	26100272	3	gain
13	26324526	26331760	4	gain
13	26382398	26389632	8	gain
13	26389632	26400483	4	gain
13	26512610	26530695	6	gain
13	26530695	26548780	3	gain
13	26577716	26595801	5	gain
13	27879836	27890687	4	gain
13	27912389	27934091	6	gain
13	27977495	28020899	1	loss
13	28020899	28028133	4	gain
13	28697278	28791320	1	loss
13	32241938	32256406	1	loss
13	33059380	33207677	1	loss
13	35808300	35934895	1	loss
13	41085503	41110822	0	loss
13	41110822	41114439	7	gain
13	41277204	41306140	0	loss
13	43389532	43393149	5	gain
14	0	65106	11	gain
14	65106	94042	3	gain
14	94042	115744	9	gain
14	2774239	2781473	4	gain
14	3092535	3135939	3	gain
14	5949965	5953582	103	gain
14	15444590	15448207	28	gain
14	18699890	18703507	5	gain
14	23864966	23973476	1	loss
14	25828997	26085804	1	loss
14	31713856	31721090	10	gain
14	35482770	35580429	0	loss
14	41063801	41067418	4	gain
14	45111224	45114841	4	gain
14	47371849	47379083	4	gain
14	51799057	51809908	4	gain
14	58935398	59376672	1	loss
14	60537729	61347937	1	loss
14	68527682	68625341	1	loss
14	70857030	70936604	1	loss
14	75305940	75327642	1	loss
14	81870795	82691854	1	loss
14	86468002	86688639	1	loss
14	90772232	90974784	1	loss
14	93423493	93434344	4	gain
15	0	3617	4	gain
15	3617	39787	3	gain
15	39787	112127	4	gain
15	3385512	3418065	6	gain
15	3418065	3436150	3	gain
15	3436150	3457852	7	gain
15	4745504	4756355	4	gain
15	6210389	6912087	1	loss
15	8876118	8977394	1	loss
15	13762685	13777153	3	gain
15	13777153	13798855	0	loss
15	13798855	13950769	1	loss
15	15184166	15549483	1	loss
15	15943736	16063097	1	loss
15	17372451	17383302	4	gain
15	17448408	17466493	1	loss
15	19083292	19408822	1	loss
15	22725611	22931780	1	loss
15	24432835	24476239	1	loss
15	24682408	24696876	7	gain
15	25246660	25286447	1	loss
15	27387924	27561540	1	loss
15	27637497	27843666	1	loss
15	28552598	28718980	1	loss
15	29836633	29865569	6	gain
15	29865569	29869186	4	gain
15	30223652	30238120	3	gain
15	30238120	30248971	7	gain
15	30248971	30285141	4	gain
15	42474431	42510601	1	loss
15	44301016	44622929	0	loss
15	66885564	66896415	5	gain
15	66896415	66914500	1	loss
15	74191904	74719986	1	loss
15	90649254	90656488	5	gain
16	1414247	1439566	1	loss
16	3566362	3569979	5	gain
16	4264443	4304230	4	gain
16	6011454	6015071	4	gain
16	10970361	10977595	3	gain
16	11281423	11288657	4	gain
16	11444188	11447805	5	gain
16	16160756	16164373	6	gain
16	17462876	17524365	3	gain
16	20143073	20153924	1	loss
16	22986035	23072843	1	loss
16	24794535	24816237	3	gain
16	25528786	25583041	1	loss
16	25836231	25854316	1	loss
16	30154929	30234503	1	loss
16	40940823	40948057	3	gain
16	45053352	45100373	1	loss
16	57318599	57376471	0	loss
16	59915605	59922839	1	loss
16	72267660	72274894	3	gain
16	74289563	74372754	1	loss
16	76636996	76644230	1	loss
16	76886569	76929973	1	loss
16	77751032	77761883	3	gain
16	78040392	78044009	4	gain
17	517231	524465	1	loss
17	614890	618507	4	gain
17	777655	784889	3	gain
17	3128705	3135939	4	gain
17	7331659	7342510	1	loss
17	10207174	10214408	5	gain
17	13194816	13209284	1	loss
17	15553100	15571185	1	loss
17	17824576	17922235	3	gain
17	17922235	17925852	1	loss
17	17925852	17943937	16	gain
17	18945846	18953080	3	gain
17	18953080	18963931	7	gain
17	18963931	18967548	4	gain
17	23622627	23629861	1	loss
17	39960616	39975084	3	gain
17	44239527	44246761	4	gain
17	45360797	45364414	105	gain
17	48124185	48131419	3	gain
17	55531801	55539035	3	gain
17	55622226	55643928	1	loss
17	56200946	56208180	1	loss
17	56689241	56696475	3	gain
17	57083494	57090728	3	gain
17	61923040	62053252	1	loss
17	64581535	64596003	1	loss
17	68878531	68911084	1	loss
17	68994275	68997892	3	gain
17	70198736	70205970	4	gain
17	78991663	79013365	1	loss
17	80272081	80282932	0	loss
18	130212	137446	4	gain
18	752336	806591	1	loss
18	3280619	3291470	5	gain
18	3331257	3334874	3	gain
18	3334874	3399980	6	gain
18	3399980	3410831	12	gain
18	3410831	3414448	4	gain
18	3414448	3425299	8	gain
18	3888275	3899126	6	gain
18	3899126	3913594	3	gain
18	3913594	3920828	6	gain
18	8977394	9009947	1	loss
18	9009947	9067819	3	gain
18	9067819	9198031	1	loss
18	9729730	9802070	1	loss
18	9802070	9849091	0	loss
18	12909073	12934392	4	gain
18	12934392	13021200	3	gain
18	13021200	13136944	1	loss
18	46684619	46688236	4	gain
18	50923743	50934594	0	loss
18	54569679	54674572	1	loss
18	57636895	57730937	1	loss
18	63026225	63029842	5	gain
18	69460868	69468102	3	gain
18	76405508	76412742	8	gain
18	77439970	77447204	5	gain
18	82633982	82637599	8	gain
19	1323822	1327439	5	gain
19	2173817	2181051	4	gain
19	2311263	2365518	11	gain
19	2408922	2412539	4	gain
19	2412539	2416156	8	gain
19	2416156	2441475	3	gain
19	2441475	2466794	4	gain
19	2466794	2484879	3	gain
19	2484879	2513815	4	gain
19	2517432	2542751	5	gain
19	2542751	2571687	4	gain
19	2597006	2622325	3	gain
19	2926153	2965940	12	gain
19	4832312	4904652	1	loss
19	7125490	7139958	42	gain
19	7139958	7143575	3	gain
19	7143575	7161660	22	gain
19	7165277	7176128	14	gain
19	7194213	7208681	22	gain
19	7208681	7212298	4	gain
19	7212298	7255702	12	gain
19	7255702	7259319	3	gain
19	7259319	7360595	15	gain
19	7411233	7451020	13	gain
19	7451020	7458254	4	gain
19	10648448	10662916	36	gain
19	25138150	25228575	1	loss
19	31478751	31674069	1	loss
19	32086407	32137045	1	loss
19	35960214	36007235	0	loss
19	36227872	36238723	4	gain
19	44026124	44301016	1	loss
19	55141165	55274994	0	loss
19	60450921	60646239	0	loss
19	61872402	61923040	1	loss
20	0	32553	3	gain
20	32553	47021	5	gain
20	47021	97659	3	gain
20	97659	387019	6	gain
20	387019	513614	4	gain
20	513614	604039	6	gain
20	604039	647443	4	gain
20	4177635	4398272	0	loss
20	7588466	7819954	1	loss
20	11776952	11834824	1	loss
20	13104391	13191199	1	loss
20	13350347	13495027	1	loss
20	21170301	21611575	1	loss
20	25011555	25026023	4	gain
20	25026023	25083895	6	gain
20	25083895	25210490	4	gain
20	25210490	25290064	5	gain
20	25416659	25474531	3	gain
20	26234101	26317292	1	loss
20	27290265	27427711	3	gain
20	30238120	30375566	5	gain
20	31634282	31692154	4	gain
20	31692154	31829600	6	gain
20	31829600	31891089	3	gain
20	31891089	31912791	6	gain
20	47335679	47520146	1	loss
20	48514821	48554608	1	loss
20	48554608	48561842	9	gain
20	59579224	59626245	1	loss
20	60566665	60635388	1	loss
21	0	101276	3	gain
21	101276	112127	4	gain
21	112127	224254	6	gain
21	224254	285743	3	gain
21	506380	564252	5	gain
21	564252	575103	3	gain
21	575103	763187	8	gain
21	763187	802974	4	gain
21	802974	893399	6	gain
21	1504672	1544459	4	gain
21	1544459	1551693	1	loss
21	1551693	1638501	4	gain
21	1638501	1689139	7	gain
21	1689139	1696373	4	gain
21	1714458	1772330	7	gain
21	1808500	1826585	6	gain
21	1826585	1844670	3	gain
21	1844670	1938712	8	gain
21	1938712	1956797	4	gain
21	1956797	1978499	7	gain
21	4901035	4922737	12	gain
21	7671657	7751231	0	loss
21	8239526	8293781	1	loss
21	8536120	8669949	1	loss
21	8937607	9035266	1	loss
21	11502060	11520145	15	gain
21	23561138	23749222	1	loss
21	29890888	30513012	1	loss
21	42434644	42521452	1	loss
21	42977194	43244852	1	loss
21	43375064	43537829	1	loss
21	48594395	48608863	20	gain
21	58139658	58143275	6	gain
22	0	79574	1	loss
22	694464	705315	6	gain
22	716166	734251	21	gain
22	734251	763187	1	loss
22	763187	774038	3	gain
22	1034462	1038079	5	gain
22	6199538	6412941	1	loss
22	8033357	8120165	1	loss
22	17900533	18211595	1	loss
22	18822868	18953080	0	loss
22	21354768	21412640	1	loss
22	21459661	21582639	1	loss
22	23134332	23137949	13	gain
22	24519643	24675174	1	loss
22	24722195	24776450	1	loss
22	24776450	24780067	4	gain
22	24780067	24859641	1	loss
22	24950066	25062193	3	gain
22	25687934	25872401	1	loss
22	27568774	27572391	5	gain
22	42904854	43045917	1	loss
22	43150810	43273788	1	loss
23	0	54255	29	gain
23	567869	571486	6	gain
23	3041897	3660404	1	loss
23	3772531	3913594	1	loss
23	5957199	6156134	0	loss
23	6228474	6318899	0	loss
23	6318899	6402090	1	loss
23	6402090	6416558	3	gain
23	6416558	6445494	6	gain
23	6445494	6485281	4	gain
23	6485281	6521451	6	gain
23	7696976	7917613	1	loss
23	7939315	7957400	4	gain
23	8022506	8033357	4	gain
23	8301015	8340802	3	gain
23	8731438	8760374	15	gain
23	9617603	9628454	4	gain
23	10123983	10178238	1	loss
23	10955893	11140360	1	loss
23	15657993	15697780	4	gain
23	15809907	15817141	8	gain
23	15817141	15824375	3	gain
23	15824375	15885864	9	gain
23	15885864	15994374	1	loss
23	19416056	19535417	1	loss
23	26306441	26378781	1	loss
23	26950267	26968352	0	loss
23	28223451	28520045	1	loss
23	39758064	39805085	5	gain
23	45172713	45443988	1	loss
23	50417363	50424597	4	gain
23	54110320	54113937	5	gain
24	0	79574	6	gain
24	79574	97659	4	gain
24	97659	137446	7	gain
24	137446	180850	3	gain
24	180850	260424	8	gain
24	260424	314679	3	gain
24	314679	339998	13	gain
24	415955	419572	5	gain
24	466593	473827	5	gain
24	484678	517231	14	gain
24	517231	557018	3	gain
24	748719	755953	12	gain
24	755953	774038	3	gain
24	774038	788506	8	gain
24	842761	849995	6	gain
24	849995	864463	3	gain
24	864463	868080	10	gain
24	1537225	1540842	6	gain
24	3219130	3229981	3	gain
24	3841254	3852105	4	gain
24	12200141	12283332	1	loss
24	16497137	16511605	4	gain
24	16511605	16551392	1	loss
24	19593289	19690948	1	loss
24	25774742	25814529	1	loss
24	26143676	26237718	1	loss
24	29286849	29464082	1	loss
24	30317694	30411736	1	loss
24	30560033	30762585	1	loss
24	32882147	33005125	0	loss
24	35754045	36307446	1	loss
24	38698283	38810410	1	loss
24	47346530	47360998	5	gain
24	47838442	47910782	1	loss
24	48073547	48113334	0	loss
24	48113334	48127802	4	gain
25	0	3617	4	gain
25	3617	18085	3	gain
25	18085	72340	4	gain
25	72340	101276	5	gain
25	101276	104893	8	gain
25	104893	133829	4	gain
25	133829	141063	6	gain
25	141063	256807	3	gain
25	9979303	10228876	1	loss
25	13050136	13241837	1	loss
25	13628856	13820557	1	loss
25	14091832	14283533	1	loss
25	15350548	15473526	1	loss
25	17933086	17936703	4	gain
25	18370743	18475636	1	loss
25	22251784	22526676	1	loss
25	26534312	26715162	1	loss
25	28198132	28483875	1	loss
25	34361500	34394053	1	loss
25	40177636	40282968	1	loss
26	0	126595	3	gain
26	126595	169999	4	gain
26	177233	220637	6	gain
26	321913	325530	5	gain
26	325530	387019	9	gain
26	387019	401487	4	gain
26	401487	408721	15	gain
26	408721	462976	3	gain
26	462976	477444	4	gain
26	477444	488295	11	gain
26	488295	495529	4	gain
26	495529	546167	6	gain
26	567869	578720	4	gain
26	596805	600422	5	gain
26	781272	788506	20	gain
26	788506	824676	3	gain
26	2202753	2351050	1	loss
26	5732945	5989752	1	loss
26	11715463	11773335	1	loss
26	15169698	15176932	5	gain
26	15223953	15227570	5	gain
26	15270974	15281825	10	gain
26	15281825	15314378	24	gain
26	15314378	15317995	3	gain
26	15317995	15343314	6	gain
26	15343314	15354165	4	gain
26	16363308	16612881	1	loss
26	19285844	19470311	0	loss
26	19875415	19991159	1	loss
26	20486688	20493922	0	loss
26	28284940	28552598	1	loss
26	28552598	28556215	4	gain
26	28556215	29062595	1	loss
26	29062595	29066212	4	gain
26	29066212	29304934	1	loss
26	33652568	33764695	1	loss
26	38506582	38510199	6	gain
26	41306140	41353161	3	gain
26	41761882	41776350	1	loss
27	0	206169	3	gain
27	206169	231488	7	gain
27	231488	245956	1	loss
27	245956	274892	15	gain
27	387019	408721	4	gain
27	423189	502763	1	loss
27	502763	614890	7	gain
27	3696574	3703808	4	gain
27	21040089	21217322	1	loss
27	33685121	33815333	0	loss
27	33815333	33873205	1	loss
27	37569779	37577013	116	gain
27	38535518	38611475	1	loss
27	38676581	38774240	1	loss
28	195318	220637	1	loss
28	394253	452125	1	loss
28	705315	730634	4	gain
28	730634	907867	1	loss
28	2575304	2593389	1	loss
28	2636793	3139556	1	loss
28	3768914	3790616	1	loss
28	6101879	6105496	4	gain
28	7168894	7671657	1	loss
28	11950568	12062695	1	loss
28	14222044	14319703	1	loss
28	14504170	14511404	4	gain
28	16037778	16200543	1	loss
28	20164775	20168392	4	gain
28	36000001	36170000	1	loss
29	0	68723	6	gain
29	68723	108510	8	gain
29	108510	126595	4	gain
29	126595	151914	7	gain
29	151914	166382	4	gain
29	166382	274892	7	gain
29	274892	318296	5	gain
29	318296	499146	8	gain
29	499146	557018	3	gain
29	557018	611273	7	gain
29	611273	698081	11	gain
29	698081	821059	8	gain
29	821059	998292	5	gain
29	1016377	1048930	5	gain
29	1088717	1106802	6	gain
29	1168291	1244248	5	gain
29	1244248	1262333	1	loss
29	1262333	1323822	4	gain
29	1323822	1388928	7	gain
29	1388928	1414247	4	gain
29	1421481	1457651	5	gain
29	1457651	1656586	3	gain
29	1855521	1895308	3	gain
29	2072541	2105094	12	gain
29	2105094	2119562	3	gain
29	2119562	2235306	4	gain
29	2235306	2296795	5	gain
29	5826987	5834221	5	gain
29	11476741	11632272	1	loss
29	11715463	11798654	1	loss
29	14283533	14381192	1	loss
29	19835628	19918819	1	loss
29	22204763	22230082	1	loss
29	24870492	24910279	1	loss
29	25492616	25622828	1	loss
29	29742591	29948760	1	loss
30	3617	7234	140	gain
30	61489	75957	1	loss
30	115744	148297	3	gain
30	716166	871697	1	loss
30	976590	980207	1	loss
30	4785291	4799759	1	loss
30	4828695	4835929	0	loss
30	5436351	5439968	3	gain
30	6022305	6112730	0	loss
30	9183563	9190797	1	loss
30	10525470	10536321	1	loss
30	10597810	10601427	3	gain
30	11078871	11089722	1	loss
30	11111424	11209083	1	loss
30	11444188	11465890	1	loss
30	12095248	12098865	3	gain
30	13429921	13433538	4	gain
30	14370341	15147996	1	loss
30	19803075	19806692	0	loss
30	23969859	24161560	1	loss
30	24396665	24407516	1	loss
30	24964534	25655381	1	loss
30	25789210	25792827	3	gain
30	29337487	29431529	1	loss
30	29594294	29659400	1	loss
31	28936	61489	5	gain
31	8720587	8724204	4	gain
31	9169095	9172712	4	gain
31	15545866	15549483	4	gain
31	16558626	16562243	34	gain
X	162765	488295	1	loss
X	1381694	1407013	4	gain
X	9943133	9950367	7	gain
X	11411635	11509294	1	loss
X	18034362	18168191	1	loss
X	22371145	22580931	1	loss
X	26809204	27000905	1	loss
X	28621321	28650257	6	gain
X	30321311	30668543	1	loss
X	31453432	31464283	5	gain
X	35330856	35468302	1	loss
X	42886769	42915705	7	gain
X	43566765	43610169	7	gain
X	45277606	45331861	4	gain
X	47147595	47209084	4	gain
X	47209084	47245254	1	loss
X	50424597	50558426	1	loss
X	55097761	55119463	5	gain
X	57416258	57553704	1	loss
X	59915605	59959009	11	gain
X	60740281	60776451	6	gain
X	60776451	60798153	3	gain
X	60798153	60809004	7	gain
X	60852408	60859642	7	gain
X	62071337	62874311	1	loss
X	63612179	64002815	1	loss
X	67612581	67905558	1	loss
X	68325130	68600022	1	loss
X	68694064	68755553	1	loss
X	71565962	71667238	1	loss
X	72047023	72108512	1	loss
X	76828697	76980611	3	gain
X	78676984	78691452	22	gain
X	84413546	84456950	9	gain
X	84456950	84485886	4	gain
X	84485886	84514822	7	gain
X	84901841	84938011	4	gain
X	91278612	91405207	1	loss
X	95843266	95861351	18	gain
X	99080481	99127502	7	gain
X	101214511	101916209	1	loss
X	102295994	102382802	1	loss
X	104162366	104252791	1	loss
X	111414451	111443387	5	gain
X	120493121	120598014	1	loss
X	121444392	121513115	6	gain
X	122685023	122775448	4	gain
X	122822469	122847788	8	gain
X	122945447	122988851	4	gain
X	123954590	124081185	0	loss
X	124985435	125028839	6	gain
X	125596708	125607559	9	gain
X	125665431	125676282	8	gain
X	127311166	127379889	1	loss

## Sheet: TWH
Chromosome	Start	End	Copy Number	CNV type
1	5207078	5266630	1	loss
1	6960140	7149962	1	loss
1	10365770	10425322	1	loss
1	22618594	22678146	1	loss
1	35626984	35783308	1	loss
1	40041276	40130604	1	loss
1	53176214	53343704	1	loss
1	67323536	67446362	4	gain
1	67446362	67461250	6	gain
1	67461250	67505914	3	gain
1	67505914	67531968	5	gain
1	67531968	67584076	3	gain
1	72839540	72980976	1	loss
1	73706766	74194348	1	loss
1	74533050	74774980	1	loss
1	81068882	81072604	23	gain
1	95614458	95618180	12	gain
1	98495286	98588336	1	loss
1	103371106	103378550	4	gain
1	110316358	110383354	1	loss
1	110997484	111097978	1	loss
1	111429236	111447846	16	gain
1	115024688	115136348	3	gain
1	115199622	115214510	4	gain
1	116498600	116733086	1	loss
1	121608906	121787562	1	loss
1	126789930	126994640	1	loss
1	134795952	134892724	1	loss
1	136623454	136701616	1	loss
1	142504214	143315610	1	loss
1	151608226	152013924	1	loss
1	156941852	157332662	1	loss
1	159230882	159238326	43	gain
1	159431870	159435592	12	gain
1	160552192	160745736	1	loss
1	160745736	160775512	4	gain
1	160775512	161218430	1	loss
1	162137764	162264312	1	loss
1	164255582	164315134	3	gain
1	164315134	164352354	6	gain
1	164352354	164464014	1	loss
1	164545898	164601728	4	gain
1	164601728	164795272	3	gain
1	164795272	164910654	1	loss
1	164910654	165186082	3	gain
1	167661212	167765428	1	loss
1	173125108	173277710	1	loss
1	173326096	173400536	1	loss
1	173471254	173493586	4	gain
1	177301192	177435184	1	loss
1	178536896	178760216	1	loss
1	179028200	179266408	1	loss
1	185299770	185351878	1	loss
1	188098714	188260577	1	loss
2	52108	55830	7	gain
2	63274	66996	8	gain
2	219598	297760	0	loss
2	9870744	9948906	1	loss
2	18528116	18539282	4	gain
2	22774918	22916354	1	loss
2	26511806	26660686	1	loss
2	31272244	31406236	1	loss
2	34863974	34886306	1	loss
2	39226158	39233602	4	gain
2	49085736	49149010	3	gain
2	55937938	56146370	1	loss
2	60631380	60687210	1	loss
2	61197124	61342282	1	loss
2	61420444	61446498	1	loss
2	68242870	68298700	1	loss
2	71897874	71998368	0	loss
2	74391614	74406502	1	loss
2	77804688	77964734	1	loss
2	80313316	80339370	1	loss
2	82423690	82453466	1	loss
2	87902474	87965748	1	loss
2	91241108	91416042	1	loss
2	108142710	108191096	5	gain
2	108313922	108347420	14	gain
2	108347420	108358586	3	gain
2	108358586	108373474	8	gain
2	108373474	108380918	12	gain
2	108384640	108433026	6	gain
2	108433026	108440470	12	gain
2	111198472	111254302	1	loss
2	111708386	111879598	1	loss
2	112798932	112932924	1	loss
3	1246870	1377140	1	loss
3	2035934	2166204	1	loss
3	4916762	6029640	1	loss
3	37130672	37134394	7	gain
3	37290718	37305606	104	gain
3	37305606	37331660	12	gain
3	37331660	37353992	3	gain
3	37353992	37391212	17	gain
3	40793120	40804286	5	gain
3	40804286	41068548	3	gain
3	46134190	47254512	1	loss
3	48955466	48962910	5	gain
3	52934284	53109218	1	loss
3	59712046	60248014	0	loss
3	60824924	60903086	1	loss
3	74838254	74916416	1	loss
3	84757384	85356626	1	loss
3	92286990	92387484	1	loss
3	107431808	107435530	6	gain
3	107480194	107483916	6	gain
3	107524858	107528580	9	gain
3	107547190	107554634	39	gain
3	117708250	117790134	5	gain
3	118162334	118184666	13	gain
4	9260336	9319888	1	loss
4	10343438	10615144	0	loss
4	18185692	18196858	0	loss
4	18717938	18721660	6	gain
4	21900248	22235228	1	loss
4	25250048	25268658	3	gain
4	25633414	25674356	4	gain
4	25674356	25685522	9	gain
4	25685522	25722742	3	gain
4	25722742	25730186	6	gain
4	25730186	25745074	107	gain
4	25745074	25908842	3	gain
4	40915946	40919668	7	gain
4	43733500	43915878	1	loss
4	63054402	63169784	1	loss
4	63839744	63843466	5	gain
4	79877842	79896452	6	gain
4	79907618	79915062	5	gain
4	79915062	80004390	3	gain
4	85177970	85189136	8	gain
4	95391138	95409748	1	loss
4	97080926	97121868	1	loss
4	100110634	100694988	1	loss
4	101949302	101967912	21	gain
4	102407108	102537378	3	gain
5	19157134	19194354	24	gain
5	32132026	32184134	10	gain
5	32578666	32586110	13	gain
5	33088580	33107190	6	gain
5	33122078	33174186	15	gain
5	37536370	37636864	1	loss
5	37636864	37715026	3	gain
5	37882516	37893682	0	loss
5	42490352	42583402	1	loss
5	43822828	44046148	1	loss
5	44202472	44265746	1	loss
5	44265746	44295522	4	gain
5	44295522	44332742	7	gain
5	48449274	48452996	5	gain
5	51371044	51423152	4	gain
5	59153746	59645050	1	loss
5	59741822	59745544	5	gain
5	61640042	61643764	39	gain
5	65131278	65239216	1	loss
5	66106442	66136218	1	loss
5	71994646	72065364	0	loss
5	77506928	77559036	1	loss
5	85177970	85252410	1	loss
5	86644438	86759820	1	loss
5	88177902	88252342	1	loss
6	171212	174934	5	gain
6	3159978	3342356	1	loss
6	3755498	3919266	1	loss
6	4097922	4101644	6	gain
6	12412870	12770182	1	loss
6	13682072	13834674	0	loss
6	27661904	27665626	3	gain
6	27665626	27673070	11	gain
6	27673070	27680514	3	gain
6	27714012	27721456	4	gain
6	27941054	27967108	14	gain
6	30051428	30055150	5	gain
6	36151786	36189006	0	loss
6	38641804	38671580	3	gain
6	39285710	39322930	4	gain
6	39412258	39468088	0	loss
6	39572304	39587192	3	gain
6	46699934	46904644	1	loss
6	48620486	48709814	1	loss
6	49108068	49230894	1	loss
6	56023544	56213366	0	loss
6	59764154	59779042	21	gain
6	59779042	59782764	5	gain
6	59782764	59857204	17	gain
6	59857204	59864648	3	gain
6	67029498	67040664	0	loss
6	70651004	70673336	3	gain
6	72902814	73010752	1	loss
6	73010752	73111246	0	loss
6	73111246	73449948	1	loss
6	74172016	74179460	4	gain
6	77774912	77894016	1	loss
6	78563976	78716578	1	loss
6	79163218	79487032	1	loss
6	85881428	85885150	5	gain
7	394532	398254	5	gain
7	2568180	2571902	6	gain
7	4559450	4563172	5	gain
7	17623670	17657168	1	loss
7	26109830	26180548	1	loss
7	27114770	27304592	1	loss
7	30155644	30218918	1	loss
7	30635782	31186638	1	loss
7	31927316	32031532	1	loss
7	32340458	32373956	1	loss
7	34681596	34808144	1	loss
7	44768216	45092030	3	gain
7	45226022	45237188	4	gain
7	45237188	45244632	21	gain
7	49502600	49580762	1	loss
7	49666368	49774306	1	loss
7	54344922	54352366	4	gain
7	57776606	57851046	1	loss
7	58390736	58535894	1	loss
7	60214516	60445280	0	loss
7	75232786	75768754	1	loss
7	77041678	77097508	0	loss
7	77097508	77157060	3	gain
7	77157060	77164504	5	gain
7	77164504	77201724	3	gain
7	77201724	77212890	5	gain
7	77212890	77354326	3	gain
7	81813282	81817004	5	gain
7	84735052	84824380	1	loss
7	90686530	90824244	1	loss
7	92849012	92863900	8	gain
7	93299374	93384980	0	loss
7	93917226	94002832	1	loss
8	1239426	1250592	5	gain
8	1250592	1269202	4	gain
8	1269202	1358530	18	gain
8	1786560	1846112	3	gain
8	1879610	1883332	16	gain
8	1998714	2050822	3	gain
8	2147594	2244366	5	gain
8	2244366	2251810	18	gain
8	2382080	2389524	11	gain
8	3710834	3926710	0	loss
8	4220748	4488732	0	loss
8	5683494	5687216	5	gain
8	5687216	5694660	3	gain
8	5694660	5713270	14	gain
8	5713270	5728158	3	gain
8	5728158	5743046	11	gain
8	5743046	5839818	4	gain
8	5862150	5865872	6	gain
8	5880760	5899370	4	gain
8	5977532	5981254	6	gain
8	6007308	6018474	4	gain
8	6174798	6197130	0	loss
8	6215740	6293902	1	loss
8	6688434	6729376	1	loss
8	6729376	6770318	0	loss
8	6922920	6941530	13	gain
8	6941530	7038302	3	gain
8	7038302	7060634	6	gain
8	7086688	7090410	8	gain
8	7090410	7112742	0	loss
8	8281450	8493604	1	loss
8	11337212	11396764	1	loss
8	12632468	12751572	1	loss
8	13369424	13410366	12	gain
8	15289976	15368138	0	loss
8	18077754	18167082	1	loss
8	29325638	29612232	1	loss
8	32787098	33114634	3	gain
8	33114634	33122078	6	gain
8	33122078	33244904	4	gain
8	33244904	33256070	11	gain
8	33256070	33323066	3	gain
8	34421056	34502940	1	loss
8	48557212	48631652	1	loss
8	53462808	54039718	1	loss
8	64893070	64915402	1	loss
8	66761514	66910394	1	loss
8	71868098	71935094	1	loss
8	73974750	73978472	6	gain
8	93619466	93634354	11	gain
9	361034	439196	1	loss
9	3528456	3703390	0	loss
9	7641266	8002300	1	loss
9	11214386	11288826	1	loss
9	16834606	17273802	1	loss
9	20277456	20649656	1	loss
9	22815860	22990794	1	loss
9	34849086	35035186	1	loss
9	37264664	37353992	3	gain
9	37919736	37975566	1	loss
9	38079782	38180276	1	loss
9	50120452	50209780	1	loss
9	52256880	52513698	1	loss
9	57218306	57516066	1	loss
9	58755492	58837376	1	loss
9	60248014	60389450	1	loss
9	65790072	66080388	1	loss
9	66798734	67438918	1	loss
9	71637334	72020700	1	loss
9	73103802	73144744	3	gain
9	83730112	83785942	4	gain
9	84757384	84768550	0	loss
10	521080	528524	4	gain
10	1120322	1157542	1	loss
10	1436692	1518576	1	loss
10	1641402	1760506	0	loss
10	8333558	8359612	1	loss
10	11806184	11813628	4	gain
10	12584082	12610136	8	gain
10	12989780	13008390	1	loss
10	13008390	13067942	3	gain
10	13067942	13283818	1	loss
10	13455030	13466196	4	gain
10	15010826	15062934	0	loss
10	15256478	15293698	1	loss
10	15673342	15684508	4	gain
10	16830884	16842050	3	gain
10	20560328	20586382	4	gain
10	21256342	21267508	0	loss
10	22164510	22224062	1	loss
10	22246394	22313390	1	loss
10	22726532	22853080	1	loss
10	23433712	23448600	1	loss
10	27118492	27137102	1	loss
10	27215264	27245040	1	loss
10	28748728	28804558	3	gain
10	30099814	30237528	1	loss
10	32753600	32854094	1	loss
10	33084858	33088580	5	gain
10	33278402	33285846	0	loss
10	34648098	34953302	1	loss
10	39315486	39438312	1	loss
10	39657910	40000334	1	loss
10	47343840	47589492	1	loss
10	48698648	48706092	4	gain
10	52818902	52826346	4	gain
10	65563030	65641192	1	loss
10	77514372	77518094	5	gain
10	78980840	79140886	1	loss
11	2899438	2903160	4	gain
11	4030926	4056980	1	loss
11	16990930	17136088	1	loss
11	20370506	20374228	7	gain
11	21628542	21635986	6	gain
11	21892804	21900248	5	gain
11	27706568	27911278	1	loss
11	28257424	28335586	1	loss
11	29299584	29362858	1	loss
11	41861334	41950662	3	gain
11	41969272	42021380	3	gain
11	42021380	42043712	4	gain
11	42170260	42185148	5	gain
11	42185148	42188870	3	gain
11	42188870	42196314	1	loss
11	42203758	42222368	4	gain
11	47321508	47336396	4	gain
11	49201118	49342554	1	loss
11	61029634	61037078	18	gain
11	61078020	61089186	27	gain
11	61089186	61096630	5	gain
11	61133850	61148738	9	gain
11	61148738	61171070	24	gain
11	61662374	61669818	4	gain
12	2583068	2594234	18	gain
12	3387020	3405630	5	gain
12	4574338	4581782	23	gain
12	10179670	10365770	1	loss
12	12342152	12625024	1	loss
12	12625024	12677132	4	gain
12	12677132	12848344	1	loss
12	13254042	13481084	1	loss
12	14151044	14232928	0	loss
12	14333422	14422750	1	loss
12	14556742	14642348	0	loss
12	14679568	14698178	5	gain
12	14698178	15129930	1	loss
12	15129930	15137374	5	gain
12	15137374	15364416	1	loss
12	15494686	15628678	4	gain
12	15628678	15799890	1	loss
12	15799890	15829666	4	gain
12	15896662	15967380	4	gain
12	16008322	16056708	4	gain
12	16198144	16265140	0	loss
12	16265140	16276306	6	gain
12	16276306	17203084	1	loss
12	17203084	17221694	7	gain
12	17325910	17337076	7	gain
12	17337076	17422682	3	gain
12	17660890	17709276	4	gain
12	18342016	18461120	3	gain
12	18982200	19131080	1	loss
12	20925084	21055354	4	gain
12	22953574	22968462	5	gain
12	23001960	23035458	21	gain
12	26269876	26284764	5	gain
12	28201594	28417470	1	loss
12	32909924	32995530	26	gain
12	33040194	33062526	13	gain
12	34718816	34823032	5	gain
12	34863974	34878862	6	gain
12	34919804	34957024	5	gain
12	36107122	36122010	5	gain
13	2717060	2888272	1	loss
13	6721932	6788928	11	gain
13	7120186	7135074	4	gain
13	7697096	7704540	6	gain
13	7711984	7715706	11	gain
13	7752926	7756648	9	gain
13	7834810	7857142	8	gain
13	8285172	8519658	1	loss
13	9159842	9163564	6	gain
13	12796236	12956282	3	gain
13	13242876	13507138	3	gain
13	14873112	15260200	1	loss
13	18509506	18516950	5	gain
13	22819582	22912632	4	gain
13	22912632	22987072	9	gain
13	23351828	23359272	6	gain
13	23385326	23407658	7	gain
13	23418824	23500708	21	gain
13	23556538	23575148	36	gain
13	23608646	23653310	9	gain
13	23653310	23772414	4	gain
13	23772414	23828244	6	gain
13	25696688	25700410	5	gain
13	25946062	25949784	18	gain
13	26057722	26072610	8	gain
13	26381536	26388980	7	gain
13	26515528	26530416	6	gain
13	26530416	26545304	4	gain
13	26578802	26597412	6	gain
13	27915000	27933610	6	gain
13	28019216	28026660	4	gain
13	28696620	28793392	1	loss
13	33058804	33207684	1	loss
13	35809362	35932188	1	loss
13	40789398	40808008	0	loss
13	41276980	41306756	0	loss
14	7444	115382	5	gain
14	5947756	5951478	98	gain
14	8675982	8679704	5	gain
14	15446300	15450022	5	gain
14	18699328	18703050	5	gain
14	23865464	23973402	1	loss
14	25826958	26083776	1	loss
14	28782226	28804558	3	gain
14	31715162	31722606	13	gain
14	35485548	35582320	0	loss
14	47369894	47377338	4	gain
14	51799074	51810240	4	gain
14	58934148	59377066	1	loss
14	60538330	61346004	1	loss
14	68525742	68626236	1	loss
14	70855714	70937598	1	loss
14	75303504	75325836	1	loss
14	81869112	82691674	0	loss
14	86469504	86689102	1	loss
14	90772136	90973124	1	loss
15	0	115382	4	gain
15	4745550	4752994	4	gain
15	6208296	6911754	1	loss
15	8876970	8977464	1	loss
15	9267780	9282668	5	gain
15	11873180	11876902	5	gain
15	12941394	13027000	1	loss
15	13763956	13775122	4	gain
15	13879338	13950056	1	loss
15	15185760	15550516	1	loss
15	15948770	16060430	1	loss
15	17448736	17467346	1	loss
15	19082694	19410230	1	loss
15	22726532	22934964	1	loss
15	24680582	24695470	5	gain
15	25250048	25283546	1	loss
15	27386476	27561410	1	loss
15	27639572	27844282	1	loss
15	28551462	28718952	0	loss
15	35463216	35470660	4	gain
15	37707582	37711304	4	gain
15	42482908	42508962	0	loss
15	44302966	44623058	1	loss
15	74194348	74719150	1	loss
15	90649310	90656754	5	gain
16	1418082	1436692	1	loss
16	3565676	3569398	7	gain
16	4202138	4261690	3	gain
16	4261690	4302632	6	gain
16	4302632	4306354	4	gain
16	10968734	10976178	3	gain
16	12394260	12397982	4	gain
16	16160924	16164646	7	gain
16	22983350	23072678	1	loss
16	25529198	25585028	1	loss
16	30151922	30233806	1	loss
16	40316704	40339036	1	loss
16	45051088	45099474	1	loss
16	57318800	57374630	0	loss
16	70699390	70703112	4	gain
16	72270074	72273796	4	gain
16	74287398	74373004	1	loss
16	76885354	76930018	0	loss
16	77756302	77760024	4	gain
16	78042896	78046618	11	gain
16	83335580	83339302	4	gain
16	84980704	84984426	4	gain
16	87645656	87649378	0	loss
17	1946606	1965216	1	loss
17	3126480	3133924	4	gain
17	10205724	10213168	4	gain
17	11668470	11672192	4	gain
17	13466196	13473640	1	loss
17	15557960	15569126	0	loss
17	17824658	17921430	5	gain
17	17925152	17928874	5	gain
17	17928874	17943762	21	gain
17	18944980	18952424	5	gain
17	18952424	18963590	9	gain
17	18963590	18967312	4	gain
17	19640994	19644716	4	gain
17	24464706	24468428	4	gain
17	34060022	34063744	4	gain
17	36631924	36639368	1	loss
17	42464298	42475464	1	loss
17	44243414	44247136	5	gain
17	45360014	45363736	61	gain
17	48125460	48129182	4	gain
17	55532240	55539684	4	gain
17	56689782	56697226	4	gain
17	61922914	62056906	1	loss
17	62823638	62827360	4	gain
17	68879332	68912830	1	loss
17	70200642	70204364	4	gain
17	79219048	79222770	5	gain
17	80272374	80283540	0	loss
18	126548	137714	4	gain
18	751844	803952	1	loss
18	1060770	1079380	1	loss
18	1291534	1298978	0	loss
18	3275360	3293970	9	gain
18	3398186	3413074	14	gain
18	3413074	3416796	4	gain
18	3416796	3427962	5	gain
18	3889490	3896934	12	gain
18	3896934	3900656	3	gain
18	3900656	3919266	15	gain
18	3919266	3922988	5	gain
18	6416728	6424172	4	gain
18	8192122	8203288	0	loss
18	9126344	9200784	1	loss
18	9729308	9848412	1	loss
18	12907896	12933950	4	gain
18	12933950	13023278	3	gain
18	13105162	13127494	1	loss
18	13198212	13205656	5	gain
18	13205656	13224266	3	gain
18	13708126	13868172	3	gain
18	14035662	14039384	0	loss
18	18673274	18676996	4	gain
18	20958582	20962304	4	gain
18	22078904	22082626	4	gain
18	30829326	30836770	3	gain
18	36442102	36449546	4	gain
18	44414626	44422070	1	loss
18	46681324	46688768	4	gain
18	49249504	49260670	3	gain
18	57638892	57731942	1	loss
18	63024626	63032070	3	gain
18	64565534	64584144	1	loss
18	69459964	69467408	3	gain
18	76405216	76412660	6	gain
18	77439932	77447376	5	gain
18	79259990	79267434	3	gain
19	1325032	1328754	4	gain
19	2173648	2181092	4	gain
19	2311362	2363470	11	gain
19	2363470	2367192	4	gain
19	2430466	2434188	6	gain
19	2434188	2441632	3	gain
19	2441632	2445354	6	gain
19	2445354	2452798	3	gain
19	2452798	2463964	7	gain
19	2463964	2486296	3	gain
19	2486296	2490018	6	gain
19	2490018	2508628	4	gain
19	2508628	2512350	8	gain
19	2516072	2527238	9	gain
19	2527238	2530960	3	gain
19	2530960	2542126	7	gain
19	2542126	2568180	4	gain
19	2612844	2616566	4	gain
19	2925492	2966434	13	gain
19	7272788	7362116	11	gain
19	7410502	7432834	14	gain
19	7432834	7455166	4	gain
19	10648642	10663530	32	gain
19	25138388	25231438	1	loss
19	27185488	27192932	4	gain
19	31476954	31674220	1	loss
19	32087362	32135748	0	loss
19	35961964	36006628	1	loss
19	42121874	42133040	0	loss
19	44023816	44302966	1	loss
19	55141430	55275422	0	loss
19	60449002	60646268	0	loss
19	61870806	61926636	1	loss
20	0	96772	3	gain
20	96772	387088	5	gain
20	387088	513636	4	gain
20	513636	591798	5	gain
20	591798	602964	8	gain
20	602964	647628	4	gain
20	647628	766732	3	gain
20	4179806	4399404	0	loss
20	7589158	7819922	1	loss
20	11772686	11835960	0	loss
20	13105162	13190768	1	loss
20	13347092	13495972	1	loss
20	21170736	21613654	1	loss
20	25004396	25026728	5	gain
20	25026728	25082558	9	gain
20	25082558	25142110	3	gain
20	25142110	25183052	6	gain
20	25183052	25209106	4	gain
20	25209106	25283546	7	gain
20	25283546	25305878	3	gain
20	25331932	25417538	3	gain
20	25417538	25439870	5	gain
20	25439870	25465924	4	gain
20	25465924	25473368	7	gain
20	26236378	26314540	1	loss
20	27349256	27431140	3	gain
20	29943490	29995598	1	loss
20	30241250	30259860	6	gain
20	30259860	30300802	4	gain
20	30300802	30375242	5	gain
20	31633278	31666776	3	gain
20	31666776	31700274	0	loss
20	31748660	31770992	4	gain
20	31830544	31912428	1	loss
20	32980642	33211406	1	loss
20	33211406	33218850	4	gain
20	33218850	33293290	1	loss
20	33293290	33367730	3	gain
20	43588342	43592064	6	gain
20	47336396	47518774	0	loss
20	48557212	48560934	15	gain
20	51382210	51475260	0	loss
20	59578054	59626440	1	loss
20	60568106	60635102	1	loss
21	14888	37220	0	loss
21	100494	260540	3	gain
21	487582	573188	3	gain
21	573188	681126	10	gain
21	684848	893280	8	gain
21	1622792	1674900	0	loss
21	1674900	1686066	4	gain
21	1686066	1808892	1	loss
21	1894498	1980104	3	gain
21	2642620	2657508	0	loss
21	4901874	4920484	24	gain
21	7671042	7749204	1	loss
21	8236786	8292616	1	loss
21	8534546	8668538	0	loss
21	8936522	9037016	1	loss
21	11500980	11523312	65	gain
21	11523312	11541922	4	gain
21	23563982	23750082	1	loss
21	29891382	30512956	1	loss
21	32742434	32749878	5	gain
21	42438244	42520128	1	loss
21	42981656	43245918	1	loss
21	43376188	43536234	1	loss
21	48594432	48609320	19	gain
22	0	78162	1	loss
22	696014	703458	10	gain
22	714624	733234	23	gain
22	733234	736956	3	gain
22	736956	763010	1	loss
22	763010	774176	3	gain
22	1034716	1038438	5	gain
22	6197130	6409284	1	loss
22	7786424	7790146	5	gain
22	8032076	8117682	1	loss
22	17895376	18211746	1	loss
22	18822154	18952424	0	loss
22	21461052	21580156	1	loss
22	23135952	23139674	15	gain
22	24520536	24669416	1	loss
22	25689244	25871622	0	loss
22	28331864	28343030	4	gain
22	37327938	37435876	3	gain
22	37752246	37822964	1	loss
22	42914660	43044930	1	loss
22	43149146	43275694	1	loss
22	47984024	47987746	6	gain
23	0	55830	26	gain
23	569466	573188	11	gain
23	3040874	3662448	1	loss
23	3770386	3911822	1	loss
23	5958922	6156188	1	loss
23	6156188	6171076	5	gain
23	6230628	6401840	1	loss
23	6401840	6413006	4	gain
23	6413006	6453948	7	gain
23	6453948	6468836	3	gain
23	6468836	6494890	5	gain
23	6494890	6498612	3	gain
23	6498612	6520944	8	gain
23	7738038	7916694	1	loss
23	7939026	7957636	5	gain
23	8020910	8032076	5	gain
23	8329836	8337280	5	gain
23	8731812	8761588	24	gain
23	9617648	9625092	5	gain
23	10953846	11139946	1	loss
23	15662176	15665898	9	gain
23	15665898	15699396	4	gain
23	15892940	15993434	1	loss
23	19413952	19536778	1	loss
23	26020502	26027946	4	gain
23	26307096	26377814	1	loss
23	28223926	28517964	1	loss
23	39758404	39795624	4	gain
23	45173914	45449342	1	loss
23	50418212	50425656	4	gain
23	54110436	54114158	6	gain
24	0	66996	5	gain
24	66996	78162	7	gain
24	78162	107938	4	gain
24	107938	126548	7	gain
24	126548	145158	4	gain
24	145158	182378	3	gain
24	182378	204710	6	gain
24	204710	230764	4	gain
24	230764	260540	8	gain
24	260540	312648	3	gain
24	312648	316370	4	gain
24	316370	338702	12	gain
24	338702	342424	4	gain
24	349868	357312	4	gain
24	465250	472694	5	gain
24	483860	513636	16	gain
24	513636	521080	5	gain
24	521080	562022	3	gain
24	748122	759288	9	gain
24	759288	777898	3	gain
24	777898	789064	12	gain
24	841172	844894	7	gain
24	844894	859782	3	gain
24	859782	867226	6	gain
24	993774	997496	5	gain
24	1537186	1540908	4	gain
24	3219530	3223252	4	gain
24	3253028	3256750	4	gain
24	3841104	3852270	5	gain
24	12200716	12286322	1	loss
24	16495904	16510792	4	gain
24	16510792	16555456	1	loss
24	19592608	19693102	0	loss
24	26143328	26236378	1	loss
24	29288418	29463352	1	loss
24	30315690	30412462	1	loss
24	30561342	30762330	1	loss
24	32883870	33006696	1	loss
24	34729982	34744870	1	loss
24	35753532	36304388	1	loss
24	37413544	37428432	3	gain
24	38697634	38809294	1	loss
24	47347562	47362450	4	gain
24	47451778	47496442	1	loss
24	47831422	47935638	1	loss
24	48073352	48110572	0	loss
24	48110572	48118016	3	gain
24	48118016	48129182	4	gain
25	0	100494	4	gain
25	100494	104216	6	gain
25	104216	122826	4	gain
25	122826	130270	3	gain
25	130270	141436	12	gain
25	163768	256818	3	gain
25	554578	562022	3	gain
25	1693510	1700954	3	gain
25	3226974	3234418	3	gain
25	9978682	10228056	1	loss
25	13049332	13239154	1	loss
25	13629964	13823508	1	loss
25	14091492	14285036	1	loss
25	15349528	15472354	1	loss
25	17932596	17936318	4	gain
25	18368070	18476008	1	loss
25	22250116	22525544	1	loss
25	26534138	26716516	1	loss
25	28201594	28484466	1	loss
25	31912428	31923594	3	gain
25	32664272	32667994	4	gain
25	34257288	34261010	4	gain
25	34365226	34395002	1	loss
25	40164102	40282968	0	loss
26	0	122826	3	gain
26	122826	160046	4	gain
26	160046	163768	6	gain
26	163768	171212	4	gain
26	178656	197266	4	gain
26	197266	219598	6	gain
26	219598	223320	4	gain
26	323814	387088	7	gain
26	387088	401976	3	gain
26	401976	409420	18	gain
26	409420	465250	3	gain
26	465250	476416	4	gain
26	476416	487582	9	gain
26	487582	509914	4	gain
26	509914	547134	6	gain
26	781620	789064	64	gain
26	789064	826284	3	gain
26	2199702	2348582	1	loss
26	5731880	5992420	1	loss
26	11716856	11776408	1	loss
26	13562968	13570412	1	loss
26	15170872	15185760	3	gain
26	15219258	15226702	4	gain
26	15271366	15316030	17	gain
26	15316030	15327196	4	gain
26	15327196	15342084	11	gain
26	15342084	15353250	3	gain
26	16361912	16615008	1	loss
26	19287404	19466060	0	loss
26	19875480	19990862	1	loss
26	20485888	20493332	0	loss
26	28287200	29307028	1	loss
26	33650602	33702710	1	loss
26	38507812	38511534	4	gain
26	41306756	41355142	3	gain
26	41764562	41775728	1	loss
27	7444	81884	4	gain
27	145158	182378	3	gain
27	182378	186100	6	gain
27	186100	204710	3	gain
27	204710	230764	9	gain
27	230764	245652	1	loss
27	245652	267984	16	gain
27	267984	275428	6	gain
27	387088	409420	4	gain
27	420586	550856	1	loss
27	550856	614130	5	gain
27	3695946	3703390	4	gain
27	6699600	6703322	4	gain
27	13324760	13332204	0	loss
27	17806048	17813492	3	gain
27	21040466	21219122	1	loss
27	33687822	33765984	1	loss
27	33765984	33829258	0	loss
27	37569868	37577312	18	gain
27	38533866	38612028	1	loss
27	38675302	38775796	1	loss
28	0	178656	3	gain
28	178656	182378	5	gain
28	182378	223320	3	gain
28	223320	394532	4	gain
28	394532	454084	1	loss
28	454084	707180	3	gain
28	707180	729512	7	gain
28	729512	733234	4	gain
28	2579346	2590512	1	loss
28	2635176	3141368	1	loss
28	3759220	3788996	1	loss
28	7168572	7671042	1	loss
28	11951342	12063002	1	loss
28	14221762	14318534	1	loss
28	14504634	14512078	4	gain
28	16038098	16201866	1	loss
28	20162074	20165796	4	gain
28	24408876	24412598	4	gain
28	34614600	34659264	0	loss
28	35999184	36166674	1	loss
28	37030178	37067398	4	gain
29	0	111660	6	gain
29	111660	126548	4	gain
29	126548	137714	8	gain
29	137714	249374	5	gain
29	249374	275428	6	gain
29	275428	305204	4	gain
29	305204	405698	7	gain
29	405698	457806	5	gain
29	457806	465250	3	gain
29	465250	502470	7	gain
29	558300	569466	5	gain
29	569466	591798	8	gain
29	591798	614130	5	gain
29	614130	833728	8	gain
29	833728	900724	7	gain
29	1164986	1246870	8	gain
29	1265480	1284090	6	gain
29	1298978	1313866	8	gain
29	1313866	1321310	4	gain
29	1321310	1332476	8	gain
29	1332476	1336198	3	gain
29	1336198	1399472	10	gain
29	1399472	1406916	4	gain
29	1406916	1414360	7	gain
29	1414360	1421804	3	gain
29	1421804	1455302	6	gain
29	2073154	2106652	7	gain
29	2117818	2240644	4	gain
29	2240644	2292752	6	gain
29	5828652	5832374	6	gain
29	11474926	11631250	1	loss
29	11716856	11798740	1	loss
29	14292480	14381808	1	loss
29	19834538	19920144	1	loss
29	22205452	22231506	1	loss
29	24870404	24911346	1	loss
29	25491978	25622248	1	loss
30	0	3722	3	gain
30	55830	148880	3	gain
30	714624	874670	1	loss
30	6022196	6111524	0	loss
30	11076672	11091560	1	loss
30	11110170	11206942	1	loss
30	13428976	13432698	5	gain
30	14366920	15148540	1	loss
30	23969680	24163224	1	loss
30	24963454	25655746	1	loss
30	25871622	25890232	3	gain
30	25916286	25957228	1	loss
30	25975838	25983282	4	gain
30	28964604	28972048	3	gain
30	29340526	29437298	1	loss
30	29597344	29660618	1	loss
31	7444	66996	5	gain
31	16559178	16562900	6	gain
31	16786220	16793664	3	gain
X	0	137714	2	gain
X	707180	1254314	2	gain
X	1254314	1399472	3	gain
X	1399472	1406916	5	gain
X	1406916	1890776	2	gain
X	2240644	2244366	5	gain
X	2244366	2743114	2	gain
X	2951546	4295188	2	gain
X	4641334	4846044	2	gain
X	4846044	4853488	8	gain
X	4853488	6085470	2	gain
X	6718210	7015970	2	gain
X	10313662	10376936	2	gain
X	11411652	11512146	0	loss
X	18033090	18167082	0	loss
X	22376664	22581374	0	loss
X	23135952	23143396	4	gain
X	26809566	27003110	0	loss
X	28622180	28648234	3	gain
X	35329224	35466938	0	loss
X	42888606	42903494	6	gain
X	42903494	42914660	4	gain
X	43566010	43610674	3	gain
X	45274408	45330238	2	gain
X	45776878	45784322	5	gain
X	47146574	47209848	2	gain
X	55096766	55119098	3	gain
X	59916756	59924200	7	gain
X	59935366	59942810	11	gain
X	59942810	59957698	4	gain
X	60739318	60754206	3	gain
X	60754206	60776538	14	gain
X	60798870	60806314	9	gain
X	60854700	60858422	7	gain
X	62071794	62875746	0	loss
X	63612702	64003512	0	loss
X	67610130	67904168	0	loss
X	68324754	68600182	0	loss
X	78675636	78690524	658	gain
X	78701690	78705412	36	gain
X	78705412	78709134	0	loss
X	78709134	78720300	4	gain
X	84414960	84455902	4	gain
X	84455902	84489400	2	gain
X	84489400	84515454	4	gain
X	84902542	84924874	2	gain
X	84924874	84928596	5	gain
X	91278328	91404876	0	loss
X	95848944	95860110	5	gain
X	99079640	99101972	7	gain
X	99101972	99124304	4	gain
X	111406904	111432958	3	gain
X	111432958	111444124	4	gain
X	120492306	120596522	0	loss
X	121445138	121508412	3	gain
X	122639900	122826000	2	gain
X	122826000	122848332	4	gain
X	122945104	122989768	2	gain
X	123953766	124080314	0	loss
X	124984760	125025702	3	gain
X	125598890	125606334	4	gain
X	125665886	125677052	3	gain

## Sheet: PER
Chromosome	Start	End	Copy Number	CNV type
1	5206502	5268165	1	loss
1	6959876	7150227	1	loss
1	22616916	22678579	1	loss
1	35627809	35780626	1	loss
1	40040735	40129208	1	loss
1	53174954	53343857	1	loss
1	67333315	67462003	4	gain
1	69722086	69727448	6	gain
1	72840089	72976820	1	loss
1	73706052	74193994	1	loss
1	74537162	74775771	1	loss
1	81068078	81073440	22	gain
1	95615184	95617865	9	gain
1	98494578	98588413	1	loss
1	110315107	110382132	1	loss
1	110996081	111095278	1	loss
1	111430403	111446489	19	gain
1	115017581	115307129	3	gain
1	116497493	116730740	1	loss
1	121607479	121787106	1	loss
1	126789852	126996289	1	loss
1	134797999	134891834	1	loss
1	136623760	136698828	1	loss
1	142503193	143315536	1	loss
1	151607869	152015381	1	loss
1	159229952	159235314	39	gain
1	160621391	160750079	1	loss
1	160750079	160774208	4	gain
1	160774208	160835871	1	loss
1	160835871	160841233	7	gain
1	160841233	161042308	1	loss
1	161042308	161219254	0	loss
1	162138837	162262163	0	loss
1	164205888	164313128	3	gain
1	164313128	164353343	6	gain
1	164353343	164463264	1	loss
1	164463264	164546375	3	gain
1	164546375	164613400	5	gain
1	164613400	164696511	3	gain
1	164696511	164742088	1	loss
1	164803751	164910991	1	loss
1	164910991	165187134	3	gain
1	167661697	167763575	1	loss
1	173130937	173275711	1	loss
1	173326650	173396356	1	loss
1	173471424	173495553	4	gain
1	177299892	177433942	0	loss
1	178535833	178758356	1	loss
1	179029137	179270427	1	loss
1	185299996	185350935	1	loss
1	188098960	188260577	1	loss
2	50939	80430	4	gain
2	219842	297591	0	loss
2	9874123	9946510	1	loss
2	11665031	11772271	1	loss
2	15136926	15372854	1	loss
2	22767052	22917188	1	loss
2	26509728	26659864	1	loss
2	31271184	31407915	1	loss
2	55939065	56148183	1	loss
2	60636177	60689797	1	loss
2	61199187	61346642	1	loss
2	68247536	68298475	1	loss
2	71899058	72000936	0	loss
2	77805301	77968842	1	loss
2	87907309	87968972	1	loss
2	91245154	91419419	1	loss
2	108143497	108159583	6	gain
2	108164945	108181031	5	gain
2	108181031	108317762	4	gain
2	108317762	108344572	18	gain
2	108344572	108360658	4	gain
2	108360658	108366020	13	gain
2	108371382	108379425	16	gain
2	108379425	108387468	3	gain
2	108387468	108392830	14	gain
2	108392830	108398192	3	gain
2	108398192	108403554	23	gain
2	108414278	108438407	9	gain
2	111197156	111256138	1	loss
2	111709227	111880811	0	loss
2	112800394	112934444	1	loss
3	469175	471856	5	gain
3	1246665	1380715	1	loss
3	2034879	2163567	1	loss
3	4916954	6029569	1	loss
3	8879472	8917006	0	loss
3	8917006	8938454	1	loss
3	37126488	37139893	4	gain
3	37290029	37306115	198	gain
3	37306115	37332925	14	gain
3	37332925	37338287	3	gain
3	37338287	37343649	6	gain
3	37343649	37354373	3	gain
3	37354373	37391907	22	gain
3	40791415	40804820	6	gain
3	40804820	40906698	3	gain
3	41000533	41059515	3	gain
3	46134648	47255306	1	loss
3	48955060	48960422	5	gain
3	52933664	53107929	1	loss
3	55263453	55276858	0	loss
3	58952509	58955190	5	gain
3	59711232	60247432	1	loss
3	60823847	60901596	1	loss
3	68081314	68086676	5	gain
3	72909795	72917838	0	loss
3	74840115	74917864	1	loss
3	84759815	85357678	1	loss
3	92288063	92389941	1	loss
3	103843173	103851216	0	loss
3	107433032	107435713	5	gain
3	107470566	107473247	5	gain
3	107481290	107483971	5	gain
3	107526867	107529548	8	gain
3	107548315	107556358	24	gain
3	118162394	118183842	16	gain
4	2407538	2410219	5	gain
4	3072426	3075107	5	gain
4	6142171	6144852	4	gain
4	9260174	9321837	1	loss
4	9616747	9678410	1	loss
4	10343298	10614079	0	loss
4	12989445	12994807	4	gain
4	15517628	15522990	4	gain
4	18716061	18721423	5	gain
4	21898408	22233533	1	loss
4	25252339	25271106	3	gain
4	25271106	25284511	1	loss
4	25284511	25303278	3	gain
4	25338131	25354217	3	gain
4	25627679	25662532	4	gain
4	25662532	25665213	6	gain
4	25665213	25675937	3	gain
4	25675937	25686661	7	gain
4	25686661	25721514	3	gain
4	25721514	25726876	6	gain
4	25726876	25732238	4	gain
4	25732238	25742962	95	gain
4	25742962	25745643	11	gain
4	25745643	25796582	3	gain
4	25818030	25906503	3	gain
4	35268555	35279279	1	loss
4	40917422	40920103	12	gain
4	41137264	41142626	0	loss
4	43732472	43914780	1	loss
4	44837044	44842406	4	gain
4	55070421	55073102	6	gain
4	58298345	58432395	1	loss
4	63054439	63167041	1	loss
4	63839972	63845334	4	gain
4	64335957	64338638	4	gain
4	68821270	68831994	0	loss
4	69169800	69175162	3	gain
4	85180732	85188775	8	gain
4	90301442	90306804	4	gain
4	95395342	95408747	0	loss
4	96282753	96309563	1	loss
4	96371226	96373907	6	gain
4	97081691	97124587	1	loss
4	100111221	100692998	1	loss
4	101953068	101955749	4	gain
4	101955749	101969154	36	gain
4	106626051	106631413	3	gain
4	108172988	108178350	4	gain
5	19158426	19193279	30	gain
5	32131785	32185405	7	gain
5	32579512	32587555	15	gain
5	32595598	32598279	5	gain
5	33088902	33107669	7	gain
5	33123755	33174694	16	gain
5	37536681	37635878	1	loss
5	42491169	42582323	1	loss
5	43823626	44046149	1	loss
5	44046149	44051511	5	gain
5	44201647	44257948	1	loss
5	44257948	44303525	0	loss
5	44303525	44316930	3	gain
5	44316930	44333016	6	gain
5	51362598	51397451	1	loss
5	59153584	59641526	1	loss
5	61638871	61644233	15	gain
5	65129533	65239454	1	loss
5	66108098	66134908	1	loss
5	71998255	72067961	4	gain
5	83746397	83751759	4	gain
5	85178051	85253119	1	loss
5	86644558	86762522	1	loss
5	88178090	88253158	1	loss
6	166222	168903	5	gain
6	168903	174265	3	gain
6	174265	176946	6	gain
6	3160899	3343207	1	loss
6	3756081	3922303	0	loss
6	4099249	4101930	5	gain
6	12410349	12772284	1	loss
6	13683824	13836641	0	loss
6	15858115	15860796	5	gain
6	17611489	17616851	4	gain
6	22378307	22380988	6	gain
6	25646446	25654489	3	gain
6	26930645	26936007	4	gain
6	27657196	27667920	3	gain
6	27667920	27673282	12	gain
6	27673282	27678644	4	gain
6	27941382	27968192	17	gain
6	33298020	33300701	5	gain
6	36150604	36177414	0	loss
6	38641253	38673425	4	gain
6	38957611	39027317	1	loss
6	39410700	39469682	0	loss
6	39531345	39547431	1	loss
6	46700339	46909457	1	loss
6	48614573	48711089	1	loss
6	49102515	49231203	1	loss
6	56019495	56212527	0	loss
6	59764852	59853325	17	gain
6	59853325	59858687	4	gain
6	63751499	63754180	8	gain
6	67030362	67041086	0	loss
6	73008992	73110870	1	loss
6	74051901	74124288	1	loss
6	77773129	77891093	1	loss
6	78564024	78716841	1	loss
6	79161887	79483607	1	loss
7	4557700	4563062	4	gain
7	17624894	17659747	1	loss
7	26107578	26179965	1	loss
7	27115634	27305985	1	loss
7	30155888	30220232	1	loss
7	30638468	31188073	1	loss
7	31928029	32029907	1	loss
7	32340903	32378437	1	loss
7	34681416	34807423	1	loss
7	45022033	45089058	3	gain
7	45225789	45247237	10	gain
7	45459036	45515337	1	loss
7	45515337	45593086	3	gain
7	49501984	49579733	1	loss
7	49644077	49652120	5	gain
7	49652120	49775446	1	loss
7	57775550	57850618	1	loss
7	58389499	58534273	1	loss
7	60215260	60443145	0	loss
7	75521089	75883024	1	loss
7	81813396	81816077	7	gain
7	84733005	84824159	0	loss
7	89722346	89730389	4	gain
7	90687506	90826918	1	loss
7	92848392	92864478	8	gain
7	93296119	93384592	1	loss
7	93918111	94001222	1	loss
8	1238622	1273475	4	gain
8	1273475	1356586	20	gain
8	1879381	2050965	3	gain
8	2147481	2249359	5	gain
8	2383409	2506735	4	gain
8	3707823	3957156	0	loss
8	4222575	4487994	1	loss
8	5683720	5774874	5	gain
8	6174343	6292307	1	loss
8	6509468	6718586	1	loss
8	6919661	6949152	12	gain
8	6949152	7010815	3	gain
8	7010815	7059073	5	gain
8	8278928	8493408	1	loss
8	12632872	12750836	1	loss
8	13370147	13410362	13	gain
8	15131564	15228080	1	loss
8	15228080	15289743	3	gain
8	15289743	15367492	1	loss
8	18077983	18166456	1	loss
8	29324778	29611645	1	loss
8	32740372	32748415	51	gain
8	32748415	33024558	4	gain
8	33024558	33054049	6	gain
8	33054049	33244400	4	gain
8	33244400	33257805	27	gain
8	33257805	33319468	4	gain
8	34421359	34501789	1	loss
8	53464502	54040917	1	loss
8	66762262	66909717	1	loss
8	71869567	71933911	1	loss
8	93620520	93636606	12	gain
9	361935	437003	1	loss
9	3533558	3705142	0	loss
9	7640850	8005466	1	loss
9	10179757	10182438	7	gain
9	11211942	11289691	1	loss
9	16836680	17273683	1	loss
9	20279084	20651743	1	loss
9	22815310	22992256	1	loss
9	30054010	30070096	5	gain
9	30070096	30083501	3	gain
9	30083501	30147845	7	gain
9	30158569	30163931	22	gain
9	30163931	30169293	3	gain
9	30169293	30180017	12	gain
9	30185379	30220232	48	gain
9	34847638	35035308	1	loss
9	35898590	35901271	7	gain
9	37920064	37971003	1	loss
9	38078243	38180121	1	loss
9	50121295	50209768	1	loss
9	52255371	52515428	1	loss
9	57217902	57515493	1	loss
9	58754115	58834545	1	loss
9	60247432	60386844	1	loss
9	65791740	66081288	1	loss
9	66797115	67437874	1	loss
9	71630958	72025065	1	loss
9	73046526	73094784	1	loss
10	638078	670250	3	gain
10	1115296	1155511	1	loss
10	1638091	1764098	0	loss
10	8332548	8356677	1	loss
10	11807124	11812486	4	gain
10	12482736	12488098	5	gain
10	12509546	12517589	7	gain
10	12584614	12592657	6	gain
10	13008212	13024298	4	gain
10	13035022	13059151	4	gain
10	13453258	13463982	4	gain
10	14463995	14480081	3	gain
10	15016281	15064539	0	loss
10	15257571	15292424	1	loss
10	15675807	15683850	6	gain
10	16831318	16842042	4	gain
10	20560589	20584718	4	gain
10	21611541	21632989	4	gain
10	22166508	22228171	1	loss
10	22246938	22313963	1	loss
10	22724156	22852844	1	loss
10	23413173	23456069	1	loss
10	24311308	24372971	1	loss
10	26024467	26040553	6	gain
10	27118315	27131720	1	loss
10	27217512	27244322	1	loss
10	28748363	28804664	3	gain
10	30102268	30238999	1	loss
10	31139815	31456173	3	gain
10	32751096	32852974	1	loss
10	33086221	33088902	5	gain
10	34649244	34954878	1	loss
10	39316865	39440191	1	loss
10	39660033	40000520	1	loss
10	47343779	47590431	1	loss
10	48700365	48705727	4	gain
10	52821062	52826424	4	gain
10	65563855	65641604	1	loss
10	66145632	66156356	5	gain
10	66156356	66172442	3	gain
10	76655152	76660514	15	gain
10	77513072	77518434	4	gain
11	1206450	1209131	5	gain
11	3042935	3104598	1	loss
11	4029543	4059034	1	loss
11	9222640	9236045	1	loss
11	16992178	17134271	1	loss
11	21431914	21453362	3	gain
11	21630308	21635670	4	gain
11	21893046	21901089	4	gain
11	21901089	21917175	1	loss
11	27708135	27911891	1	loss
11	28257740	28335489	1	loss
11	29297968	29362312	1	loss
11	38005856	38011218	4	gain
11	41861134	41995184	3	gain
11	42139958	42169449	1	loss
11	42169449	42185535	3	gain
11	47325012	47335736	4	gain
11	49212436	49346486	1	loss
11	59464580	59477985	3	gain
11	61030284	61035646	25	gain
11	61078542	61089266	22	gain
11	61089266	61097309	5	gain
11	61129481	61134843	4	gain
11	61134843	61148248	8	gain
11	61148248	61169696	22	gain
11	61660319	61668362	5	gain
12	2584484	2595208	18	gain
12	3383422	3404870	4	gain
12	4123378	4166274	0	loss
12	4573786	4579148	26	gain
12	10179757	10364746	1	loss
12	12343324	12675768	1	loss
12	12675768	12812499	0	loss
12	12946549	12957273	5	gain
12	13254864	13485430	1	loss
12	14094017	14174447	0	loss
12	14332626	14423780	1	loss
12	14555149	14651665	0	loss
12	14651665	14678475	3	gain
12	14678475	14699923	5	gain
12	15128883	15136926	10	gain
12	15163736	15257571	0	loss
12	15257571	15367492	1	loss
12	15630230	15758918	1	loss
12	16053828	16193240	1	loss
12	16193240	16198602	5	gain
12	16198602	16525684	0	loss
12	16525684	16531046	5	gain
12	16531046	16635605	0	loss
12	16756250	16887619	0	loss
12	16887619	17158400	1	loss
12	17158400	17203977	3	gain
12	17203977	17222744	15	gain
12	17222744	17305855	4	gain
12	17324622	17421138	7	gain
12	17662428	17708005	5	gain
12	18343402	18456004	4	gain
12	18981480	19131616	1	loss
12	20708044	20734854	4	gain
12	21000273	21016359	7	gain
12	23000299	23035152	20	gain
12	26268438	26284524	6	gain
12	28201439	28418600	1	loss
12	32909275	32995067	26	gain
12	32995067	33005791	4	gain
12	33005791	33043325	1	loss
12	33043325	33062092	14	gain
12	34718950	34823509	5	gain
12	34823509	34863724	3	gain
12	34863724	34882491	6	gain
12	34920025	34957559	5	gain
12	36105027	36123794	6	gain
13	2718534	2887437	1	loss
13	6721267	6745396	8	gain
13	6745396	6753439	4	gain
13	6753439	6790973	15	gain
13	7123417	7134141	4	gain
13	7699832	7702513	7	gain
13	7713237	7715918	11	gain
13	7753452	7756133	8	gain
13	7836563	7858011	10	gain
13	8284290	8340591	1	loss
13	8461236	8520218	1	loss
13	9160977	9163658	6	gain
13	9286984	9289665	7	gain
13	12796413	12903653	3	gain
13	13434491	13506878	3	gain
13	14874188	15257571	1	loss
13	18509624	18514986	5	gain
13	22906464	22984213	8	gain
13	23351510	23356872	9	gain
13	23383682	23410492	7	gain
13	23421216	23461431	11	gain
13	23461431	23501646	39	gain
13	25946718	25949399	49	gain
13	26053958	26064682	8	gain
13	26064682	26099535	3	gain
13	26381040	26399807	5	gain
13	26515090	26531176	4	gain
13	26579434	26595520	6	gain
13	27879719	27914572	3	gain
13	27914572	27933339	6	gain
13	27978916	28021812	1	loss
13	28021812	28027174	5	gain
13	28697424	28793940	1	loss
13	32241706	32257792	1	loss
13	33059411	33206866	1	loss
13	35807436	35933443	1	loss
13	41113135	41115816	8	gain
14	0	67025	9	gain
14	67025	91154	3	gain
14	91154	115283	5	gain
14	2774835	2782878	4	gain
14	3093874	3136770	3	gain
14	5949139	5951820	151	gain
14	6664966	6667647	5	gain
14	15445241	15447922	39	gain
14	18697294	18702656	5	gain
14	23866262	23973502	1	loss
14	25828754	26086130	1	loss
14	28756406	28815388	3	gain
14	31716230	31721592	17	gain
14	35483035	35582232	0	loss
14	47370589	47378632	4	gain
14	51510053	51566354	4	gain
14	51783515	51794239	3	gain
14	51794239	51807644	6	gain
14	52550281	52665564	4	gain
14	58933742	59378788	1	loss
14	60536980	61349323	1	loss
14	68526360	68625557	1	loss
14	70856149	70936579	1	loss
14	81869697	82690083	1	loss
14	86467612	86687454	1	loss
14	90770617	90974373	1	loss
14	93363144	93365825	5	gain
14	93422126	93435531	6	gain
15	0	117964	4	gain
15	3386103	3418275	8	gain
15	3418275	3437042	3	gain
15	3437042	3455809	9	gain
15	4745370	4756094	3	gain
15	6209196	6911618	1	loss
15	8876791	8975988	1	loss
15	9268217	9281622	5	gain
15	13774978	13831279	0	loss
15	13831279	13941200	1	loss
15	15185184	15549800	1	loss
15	15943907	16059190	1	loss
15	17447948	17461353	0	loss
15	19083358	19407759	1	loss
15	20957377	20962739	5	gain
15	22726837	22933274	1	loss
15	24681286	24694691	8	gain
15	25249658	25284511	1	loss
15	27386415	27560680	1	loss
15	27638429	27839504	1	loss
15	28552650	28718872	1	loss
15	29836849	29866340	9	gain
15	29866340	29869021	4	gain
15	42483126	42512617	1	loss
15	44300844	44622564	1	loss
15	66877545	66907036	3	gain
15	70971432	70974113	6	gain
15	74193994	74719470	1	loss
15	75968816	75974178	6	gain
15	90649972	90658015	5	gain
15	91920766	91923447	5	gain
16	10724	32172	17	gain
16	1412887	1439697	1	loss
16	3565730	3568411	5	gain
16	4203808	4262790	1	loss
16	4262790	4305686	3	gain
16	6010802	6013483	4	gain
16	10970652	10976014	4	gain
16	11281648	11289691	3	gain
16	11445189	11447870	5	gain
16	16161068	16163749	5	gain
16	22984213	23070005	1	loss
16	24793888	24815336	3	gain
16	25528482	25584783	1	loss
16	25839478	25852883	1	loss
16	30153207	30230956	1	loss
16	40314197	40338326	1	loss
16	45051524	45102463	1	loss
16	57306375	57376081	0	loss
16	72269036	72274398	4	gain
16	74287829	74370940	1	loss
16	76885718	76931295	0	loss
16	77751681	77762405	3	gain
16	78041229	78043910	5	gain
16	82038600	82110987	1	loss
16	84979657	84985019	4	gain
16	88601688	88604369	5	gain
17	3128727	3134089	4	gain
17	10206567	10214610	4	gain
17	15568567	15584653	1	loss
17	17823288	17922485	6	gain
17	17927847	17943933	17	gain
17	18943946	18946627	4	gain
17	18946627	18965394	8	gain
17	44241862	44247224	5	gain
17	45359839	45365201	68	gain
17	61923057	62054426	1	loss
17	68882933	68912424	1	loss
17	70199304	70207347	4	gain
17	80271821	80282545	0	loss
18	128688	136731	4	gain
18	772128	806981	1	loss
18	3276182	3289587	4	gain
18	3399508	3412913	7	gain
18	3412913	3420956	3	gain
18	3420956	3426318	5	gain
18	3890131	3895493	7	gain
18	3895493	3903536	3	gain
18	3903536	3919622	7	gain
18	6745396	6766844	1	loss
18	8978669	9008160	1	loss
18	9067142	9080547	0	loss
18	9126124	9198511	1	loss
18	9729349	9801736	1	loss
18	9801736	9849994	0	loss
18	11313820	11332587	1	loss
18	12909015	13024298	3	gain
18	13024298	13139581	1	loss
18	14035035	14040397	0	loss
18	18673165	18678527	4	gain
18	30828819	30836862	3	gain
18	36442833	36448195	4	gain
18	51287530	51314340	1	loss
18	54561031	54673633	1	loss
18	57638819	57729973	1	loss
18	63027629	63030310	5	gain
18	69462029	69464710	4	gain
18	76405819	76413862	5	gain
18	77440685	77446047	5	gain
19	1324414	1327095	6	gain
19	2313703	2364642	16	gain
19	2428986	2434348	5	gain
19	2434348	2453115	3	gain
19	2453115	2466520	6	gain
19	2482606	2512097	4	gain
19	2517459	2546950	7	gain
19	2546950	2568398	4	gain
19	2581803	2597889	1	loss
19	2597889	2600570	5	gain
19	2924971	2965186	14	gain
19	4833843	4906230	1	loss
19	7123417	7126098	5	gain
19	7126098	7139503	41	gain
19	7139503	7142184	3	gain
19	7142184	7160951	21	gain
19	7166313	7177037	15	gain
19	7193123	7206528	35	gain
19	7206528	7211890	4	gain
19	7211890	7246743	15	gain
19	7246743	7249424	3	gain
19	7249424	7276234	9	gain
19	7276234	7362026	19	gain
19	7410284	7455861	11	gain
19	10648932	10662337	31	gain
19	31480302	31676015	1	loss
19	32078165	32137147	1	loss
19	35962934	36005830	0	loss
19	36228353	36236396	7	gain
19	44024701	44300844	1	loss
19	55142808	55276858	0	loss
19	60191131	60193812	5	gain
19	60451188	60646901	0	loss
19	61872118	61925738	1	loss
20	0	99197	3	gain
20	99197	388745	6	gain
20	388745	485261	4	gain
20	485261	498666	15	gain
20	498666	512071	4	gain
20	512071	603225	6	gain
20	603225	646121	4	gain
20	4176998	4399521	0	loss
20	7587230	7820477	1	loss
20	11772271	11836615	0	loss
20	13104728	13193201	1	loss
20	13351380	13496154	1	loss
20	21171857	21614222	1	loss
20	25011049	25029816	4	gain
20	25029816	25083436	7	gain
20	25096841	25110246	5	gain
20	25110246	25171909	3	gain
20	25171909	25279149	8	gain
20	25279149	25295235	3	gain
20	25386389	25474862	3	gain
20	26236266	26316696	1	loss
20	27289899	27429311	4	gain
20	30005752	30029881	3	gain
20	30241680	30292619	6	gain
20	30297981	30370368	8	gain
20	30370368	30405221	3	gain
20	31633119	31651886	3	gain
20	31651886	31665291	5	gain
20	31748402	31788617	3	gain
20	31788617	31911943	1	loss
20	32981662	33070135	1	loss
20	33070135	33102307	3	gain
20	33102307	33292658	1	loss
20	33893202	33978994	1	loss
20	33978994	34072829	3	gain
20	47335736	47520725	1	loss
20	48558272	48560953	12	gain
20	59577182	59625440	1	loss
20	60566471	60636177	1	loss
21	0	88473	1	loss
21	501347	568372	4	gain
21	568372	769447	9	gain
21	769447	788214	5	gain
21	788214	890092	7	gain
21	890092	903497	3	gain
21	2643466	2656871	0	loss
21	4900868	4919635	14	gain
21	7673022	7750771	1	loss
21	8238713	8295014	1	loss
21	8533623	8667673	1	loss
21	8938454	9037651	1	loss
21	11501490	11522938	38	gain
21	23563309	23750979	1	loss
21	29890469	30512461	1	loss
21	32745734	32748415	5	gain
21	42437549	42520660	1	loss
21	42976430	43247211	1	loss
21	43375899	43536759	1	loss
21	44440256	44464385	1	loss
21	44464385	44467066	6	gain
21	44467066	44496557	1	loss
21	48595806	48609211	25	gain
21	51233910	51236591	5	gain
21	57952496	57955177	5	gain
21	58140166	58142847	11	gain
22	0	80430	1	loss
22	694379	697060	4	gain
22	697060	705103	6	gain
22	715827	729232	25	gain
22	729232	734594	10	gain
22	734594	764085	1	loss
22	764085	772128	4	gain
22	1034866	1037547	5	gain
22	1037547	1040228	3	gain
22	3793615	3812382	1	loss
22	6198472	6410271	1	loss
22	7785624	7790986	4	gain
22	8034957	8118068	1	loss
22	14694561	14699923	3	gain
22	17901037	18212033	1	loss
22	18823301	18951989	0	loss
22	21378294	21402423	3	gain
22	21456043	21579369	1	loss
22	23134349	23139711	8	gain
22	24520426	24667881	1	loss
22	24724182	24775121	1	loss
22	24775121	24783164	3	gain
22	24783164	24860913	1	loss
22	25689342	25871650	1	loss
22	39311503	39314184	4	gain
22	42185535	42188216	4	gain
22	42904043	43046136	1	loss
22	43148014	43274021	1	loss
22	46606504	46644038	3	gain
22	47984538	47987219	5	gain
22	49271418	49290185	3	gain
23	0	53620	27	gain
23	568372	571053	8	gain
23	2892799	2895480	5	gain
23	3040254	3659565	1	loss
23	3772167	3914260	1	loss
23	6158257	6171662	5	gain
23	6171662	6203834	3	gain
23	6203834	6217239	4	gain
23	6351289	6399547	1	loss
23	6399547	6418314	3	gain
23	6418314	6453167	6	gain
23	6453167	6477296	3	gain
23	6477296	6493382	5	gain
23	6493382	6498744	3	gain
23	6498744	6512149	10	gain
23	6512149	6522873	5	gain
23	7740047	7916993	1	loss
23	7938441	7967932	4	gain
23	8021552	8032276	4	gain
23	8300376	8305738	5	gain
23	8329867	8335229	4	gain
23	8732017	8761508	27	gain
23	9619428	9622109	8	gain
23	9622109	9630152	3	gain
23	10131499	10182438	1	loss
23	10954566	11144917	1	loss
23	15659721	15667764	6	gain
23	15667764	15699936	4	gain
23	15809857	15815219	9	gain
23	15815219	15825943	4	gain
23	15825943	15879563	9	gain
23	15879563	15994846	1	loss
23	19415802	19536447	1	loss
23	26308653	26378359	1	loss
23	28222887	28517797	1	loss
23	30986998	31005765	1	loss
23	36437471	36445514	4	gain
23	45172169	45445631	1	loss
23	50416205	50424248	4	gain
23	54110623	54113304	6	gain
24	0	77749	6	gain
24	77749	99197	4	gain
24	99197	136731	6	gain
24	136731	182308	3	gain
24	182308	206437	7	gain
24	206437	225204	4	gain
24	225204	262738	7	gain
24	262738	316358	3	gain
24	316358	340487	12	gain
24	340487	428960	3	gain
24	466494	471856	6	gain
24	485261	512071	16	gain
24	512071	520114	5	gain
24	747999	753361	16	gain
24	753361	774809	3	gain
24	774809	788214	9	gain
24	841834	849877	7	gain
24	849877	863282	3	gain
24	863282	868644	7	gain
24	1538894	1541575	7	gain
24	12201231	12284342	1	loss
24	16496193	16509598	4	gain
24	16509598	16552494	1	loss
24	19592748	19689264	0	loss
24	25775134	25812668	1	loss
24	26145112	26236266	1	loss
24	29287244	29464190	1	loss
24	30316748	30410583	1	loss
24	30560719	30761794	1	loss
24	32882465	33008472	0	loss
24	35753816	36306102	1	loss
24	37413355	37450889	3	gain
24	38697554	38810156	1	loss
24	47349141	47362546	5	gain
24	47732524	47756653	3	gain
24	47837083	47909470	1	loss
24	48073011	48113226	1	loss
24	48113226	48129312	3	gain
24	48129312	48288683	1	loss
25	0	2681	4	gain
25	2681	18767	3	gain
25	18767	75068	4	gain
25	75068	101878	5	gain
25	101878	104559	8	gain
25	104559	112602	4	gain
25	112602	142093	3	gain
25	142093	190351	1	loss
25	217161	254695	3	gain
25	3230605	3233286	4	gain
25	9981363	10228015	1	loss
25	11045720	11102021	3	gain
25	13048427	13241459	1	loss
25	13630204	13823236	1	loss
25	14091336	14284368	1	loss
25	15351406	15472051	1	loss
25	18096750	18118198	1	loss
25	18367531	18474771	0	loss
25	19348777	19351458	5	gain
25	22252300	22525762	1	loss
25	26533857	26724208	1	loss
25	28198758	28482944	1	loss
25	34362377	34394549	1	loss
25	39263245	39265926	5	gain
25	39338313	39340994	4	gain
25	40177466	40282968	0	loss
26	0	126007	3	gain
26	126007	171584	4	gain
26	171584	182308	3	gain
26	182308	219842	6	gain
26	324401	495985	7	gain
26	495985	546924	6	gain
26	573734	576415	5	gain
26	595182	597863	5	gain
26	675612	683655	6	gain
26	782852	788214	4	gain
26	857920	879368	1	loss
26	2201101	2348556	1	loss
26	5734659	5989354	1	loss
26	11715970	11774952	1	loss
26	13563179	13568541	0	loss
26	15171779	15174460	8	gain
26	15174460	15182503	3	gain
26	15182503	15185184	6	gain
26	15211994	15217356	3	gain
26	15217356	15220037	6	gain
26	15225399	15228080	10	gain
26	15270976	15281700	10	gain
26	15281700	15313872	29	gain
26	15313872	15316553	3	gain
26	15316553	15354087	7	gain
26	16362143	16614157	1	loss
26	19287114	19469422	0	loss
26	19871572	19992217	1	loss
26	20488202	20493564	0	loss
26	28279188	29306011	1	loss
26	33651912	33700170	1	loss
26	36445514	36448195	6	gain
26	38083605	38088967	4	gain
26	38507203	38509884	5	gain
26	41257909	41271314	3	gain
26	41306167	41354425	3	gain
26	41761937	41775342	1	loss
27	0	34853	3	gain
27	34853	83111	5	gain
27	83111	147455	3	gain
27	147455	152817	5	gain
27	152817	203756	3	gain
27	388745	404831	4	gain
27	420917	504028	1	loss
27	1967854	1973216	4	gain
27	3697099	3702461	5	gain
27	5635462	5643505	3	gain
27	6335203	6343246	1	loss
27	21040488	21217434	1	loss
27	33206866	33244400	1	loss
27	33686765	33794005	1	loss
27	33820815	33903926	1	loss
27	37568853	37576896	105	gain
27	38534013	38611762	1	loss
27	38676106	38775303	1	loss
27	39593008	39595689	7	gain
28	0	152817	1	loss
28	152817	707784	0	loss
28	707784	729232	3	gain
28	737275	908859	0	loss
28	2579122	2592527	1	loss
28	2635423	3139451	1	loss
28	3766805	3790934	1	loss
28	7168994	7670341	1	loss
28	11949217	12061819	1	loss
28	14222705	14319221	1	loss
28	14506891	14512253	5	gain
28	16037742	16201283	1	loss
28	16279032	16281713	4	gain
28	20163801	20166482	5	gain
28	34402592	34405273	5	gain
28	34617072	34659968	1	loss
28	36000468	36169371	1	loss
28	43040774	43043455	4	gain
28	46638676	46641357	4	gain
29	0	109921	7	gain
29	109921	126007	3	gain
29	126007	155498	6	gain
29	155498	168903	4	gain
29	168903	294910	6	gain
29	302953	404831	7	gain
29	404831	458451	6	gain
29	458451	463813	3	gain
29	463813	504028	7	gain
29	504028	560329	3	gain
29	560329	597863	7	gain
29	597863	611268	4	gain
29	611268	739956	8	gain
29	1166235	1243984	7	gain
29	1262751	1284199	5	gain
29	1300285	1313690	6	gain
29	1313690	1321733	3	gain
29	1321733	1332457	7	gain
29	1337819	1396801	8	gain
29	1404844	1412887	5	gain
29	1420930	1458464	5	gain
29	1525489	1536213	4	gain
29	2072413	2104585	9	gain
29	2117990	2238635	4	gain
29	2238635	2294936	6	gain
29	5828494	5831175	7	gain
29	11477361	11630178	1	loss
29	11718651	11799081	1	loss
29	14284368	14383565	1	loss
29	19834038	19919830	1	loss
29	22204042	22230852	1	loss
29	24868956	24909171	1	loss
29	25493629	25624998	1	loss
30	112602	150136	3	gain
30	715827	871325	1	loss
30	6021526	6112680	1	loss
30	11110064	11206580	1	loss
30	13431810	13434491	4	gain
30	14367479	15144969	1	loss
30	23970821	24161172	1	loss
30	24965472	25657170	1	loss
30	28962843	28970886	3	gain
30	29338183	29434699	1	loss
30	29595559	29659903	1	loss
31	16086	61663	5	gain
31	1101891	1104572	4	gain
31	4198446	4201127	3	gain
31	7839244	7841925	4	gain
31	9169020	9171701	5	gain
31	11573877	11576558	7	gain
31	16560537	16563218	43	gain
31	25852883	25855564	6	gain
X	139412	707784	1	loss
X	1380715	1407525	5	gain
X	2069732	2128714	1	loss
X	11410336	11509533	1	loss
X	18035087	18169137	1	loss
X	18397022	18434556	0	loss
X	22375626	22576701	1	loss
X	26810000	27003032	1	loss
X	28625037	28649166	5	gain
X	30319429	30667959	1	loss
X	31086195	31102281	5	gain
X	35330218	35469630	1	loss
X	42887957	42914767	7	gain
X	43255254	43327641	3	gain
X	43566250	43609146	6	gain
X	45276728	45330348	4	gain
X	47102489	47140023	1	loss
X	47140023	47209729	4	gain
X	47209729	47247263	1	loss
X	48713770	48724494	6	gain
X	50424248	50555617	1	loss
X	55097231	55121360	5	gain
X	57418977	57553027	1	loss
X	59914988	59923031	11	gain
X	59933755	59941798	17	gain
X	59941798	59944479	1	loss
X	59944479	59957884	12	gain
X	60740736	60754141	4	gain
X	60754141	60775589	13	gain
X	60797037	60807761	8	gain
X	60853338	60858700	7	gain
X	62070512	62874812	1	loss
X	63612087	64003513	1	loss
X	67612139	67904368	1	loss
X	68325285	68601428	1	loss
X	68695263	68754245	0	loss
X	71566614	71668492	1	loss
X	72043832	72108176	1	loss
X	78679307	78690031	25	gain
X	84413966	84454181	9	gain
X	84454181	84489034	4	gain
X	84489034	84515844	7	gain
X	84901908	84936761	4	gain
X	85733018	85773233	1	loss
X	85773233	85794681	4	gain
X	86287985	86296028	5	gain
X	91274645	91406014	1	loss
X	95845750	95861836	13	gain
X	99079036	99124613	9	gain
X	101215793	101912853	1	loss
X	102296236	102382028	1	loss
X	104162212	104253366	1	loss
X	111414317	111446489	8	gain
X	111505471	111516195	6	gain
X	111647564	111835234	1	loss
X	120494864	120599423	1	loss
X	121446619	121489515	6	gain
X	121489515	121540454	4	gain
X	122685241	122776395	4	gain
X	122824653	122848782	7	gain
X	122902402	122972108	3	gain
X	122972108	122988194	5	gain
X	123953354	124082042	1	loss
X	124985539	125025754	6	gain
X	125596807	125607531	6	gain
X	125666513	125677237	5	gain
X	127309966	127379672	0	loss

## Sheet: MM
Chromosome	Start	End	Copy Number	CNV type
1	5201688	5267006	1	loss
1	6959336	7149352	1	loss
1	9969902	9975840	5	gain
1	22617842	22677222	1	loss
1	35628000	35782388	1	loss
1	40039934	40123066	1	loss
1	53174790	53341054	0	loss
1	67325044	67515060	3	gain
1	70691890	70697828	5	gain
1	72841446	72978020	1	loss
1	73708394	74195310	1	loss
1	74533776	74771296	1	loss
1	76808030	76813968	5	gain
1	77033674	77039612	5	gain
1	81065576	81077452	7	gain
1	95613676	95619614	11	gain
1	98493606	98588614	1	loss
1	103374642	103380580	5	gain
1	110316164	110488366	1	loss
1	110993096	111094042	0	loss
1	111426570	111444384	16	gain
1	112299456	112305394	11	gain
1	115019060	115215014	3	gain
1	116497622	116735142	1	loss
1	121610240	121788380	1	loss
1	126788176	126996006	1	loss
1	134798538	134893546	1	loss
1	136621504	136698698	1	loss
1	142506062	143313630	1	loss
1	151609016	152012800	1	loss
1	156941340	157333248	1	loss
1	159227470	159239346	9	gain
1	160551644	160729784	0	loss
1	160812916	161068250	0	loss
1	162137090	162267726	1	loss
1	164227266	164251018	1	loss
1	164251018	164310398	3	gain
1	164310398	164351964	7	gain
1	164464786	164500414	5	gain
1	164660740	164767624	1	loss
1	164910136	164939826	5	gain
1	164939826	165189222	3	gain
1	167659430	167760376	1	loss
1	173134266	173276778	1	loss
1	173324282	173395538	1	loss
1	177302742	177433378	1	loss
1	178537846	178757552	1	loss
1	179030700	179268220	1	loss
1	188092088	188260577	1	loss
2	219706	296900	0	loss
2	9874894	9946150	1	loss
2	11662232	11763178	1	loss
2	22766292	22914742	1	loss
2	26507232	26661620	1	loss
2	31269508	31406082	1	loss
2	35242030	35289534	1	loss
2	39226428	39232366	4	gain
2	55935960	56149728	1	loss
2	60632918	60692298	1	loss
2	61197028	61345478	1	loss
2	61422672	61446424	1	loss
2	62639962	62645900	5	gain
2	68245434	68298876	1	loss
2	71897304	71998250	1	loss
2	77805614	77971878	1	loss
2	82425378	82455068	1	loss
2	83411086	83417024	5	gain
2	87906152	87965532	0	loss
2	91243308	91421448	1	loss
2	108142856	108160670	5	gain
2	108160670	108166608	3	gain
2	108166608	108172546	6	gain
2	108315058	108344748	13	gain
2	108344748	108356624	3	gain
2	108356624	108380376	8	gain
2	108386314	108392252	11	gain
2	108392252	108398190	3	gain
2	108398190	108404128	18	gain
2	108404128	108416004	3	gain
2	108416004	108427880	8	gain
2	108427880	108433818	4	gain
2	108433818	108439756	14	gain
2	108831664	108837602	5	gain
2	111194988	111254368	1	loss
2	111711594	111883796	0	loss
2	112798248	112934822	1	loss
3	1246980	1377616	1	loss
3	2036734	2167370	1	loss
3	3491544	3497482	5	gain
3	4916664	6027070	0	loss
3	8877310	8930752	0	loss
3	15634754	15640692	4	gain
3	25598718	25604656	5	gain
3	37124376	37136252	4	gain
3	37290640	37308454	104	gain
3	37308454	37332206	14	gain
3	37332206	37338144	3	gain
3	37338144	37344082	7	gain
3	37344082	37355958	4	gain
3	37355958	37391586	19	gain
3	40805936	40906882	4	gain
3	40906882	41007828	3	gain
3	41007828	41037518	4	gain
3	41037518	41061270	3	gain
3	46132322	47254604	1	loss
3	48952872	48964748	5	gain
3	52937270	53109472	1	loss
3	59712528	60246948	1	loss
3	60822934	60900128	1	loss
3	72906764	72918640	0	loss
3	74836614	74919746	1	loss
3	84759012	85358750	1	loss
3	92288396	92395280	1	loss
3	107430296	107436234	4	gain
3	107525304	107531242	6	gain
3	107543118	107549056	4	gain
3	107549056	107554994	35	gain
3	109556100	109567976	4	gain
3	117703036	117792106	5	gain
3	118160262	118184014	14	gain
4	9257342	9387978	1	loss
4	9637374	9720506	1	loss
4	10343996	10611206	0	loss
4	18716576	18722514	5	gain
4	21899344	22231872	1	loss
4	25628408	25675912	3	gain
4	25675912	25687788	6	gain
4	25687788	25723416	3	gain
4	25723416	25729354	5	gain
4	25729354	25747168	28	gain
4	40912820	40918758	7	gain
4	43733370	43917448	1	loss
4	63055622	63168444	1	loss
4	85180610	85192486	8	gain
4	97080362	97121928	1	loss
4	100114680	100696604	1	loss
4	101955460	101967336	28	gain
4	102299864	102543322	3	gain
5	19155988	19191616	30	gain
5	27855158	27861096	5	gain
5	28235190	28288632	7	gain
5	31447648	31489214	3	gain
5	32130518	32183960	8	gain
5	32581806	32587744	47	gain
5	33086536	33110288	7	gain
5	33122164	33175606	12	gain
5	36132730	36138668	5	gain
5	37534098	37635044	1	loss
5	41696636	41702574	4	gain
5	43822440	44036208	1	loss
5	44202472	44267790	1	loss
5	44267790	44291542	4	gain
5	44291542	44333108	8	gain
5	45467266	45473204	5	gain
5	45496956	45514770	5	gain
5	45532584	45645406	1	loss
5	51375576	51423080	4	gain
5	59154356	59641272	1	loss
5	61636440	61642378	8	gain
5	65127984	65240806	1	loss
5	66107754	66137444	1	loss
5	71992312	72057630	1	loss
5	83743614	83755490	4	gain
5	85174672	85251866	1	loss
5	86641358	86760118	1	loss
5	88179300	88256494	1	loss
6	166264	178140	3	gain
6	3159016	3343094	1	loss
6	3752816	3919080	0	loss
6	4097220	4103158	5	gain
6	12410420	12772638	1	loss
6	13681152	13835540	0	loss
6	16323562	16329500	0	loss
6	17612108	17618046	4	gain
6	25646222	25658098	4	gain
6	27665142	27671080	13	gain
6	27671080	27677018	4	gain
6	27938290	27967980	15	gain
6	36150544	36174296	0	loss
6	38644504	38674194	4	gain
6	39404568	39463948	0	loss
6	39463948	39481762	1	loss
6	46702370	46904262	1	loss
6	48620344	48709414	1	loss
6	49107260	49226020	1	loss
6	51512150	51518088	4	gain
6	56025030	56215046	0	loss
6	59760032	59765970	4	gain
6	59765970	59855040	21	gain
6	59855040	59860978	4	gain
6	63750368	63756306	6	gain
6	67028144	67040020	1	loss
6	72900826	73013648	1	loss
6	73013648	73108656	0	loss
6	73108656	73453060	1	loss
6	74052798	74124054	1	loss
6	77775924	77894684	1	loss
6	78565678	78714128	1	loss
6	79165416	79486068	1	loss
7	391908	397846	6	gain
7	2571154	2577092	7	gain
7	4554446	4566322	3	gain
7	17623984	17665550	1	loss
7	21353048	21358986	6	gain
7	25034608	25040546	5	gain
7	26109386	26180642	1	loss
7	27112908	27308862	1	loss
7	30159102	30218482	1	loss
7	30640080	31186376	1	loss
7	31928626	32029572	1	loss
7	34677920	34808556	1	loss
7	43792750	43798688	4	gain
7	45027854	45093172	3	gain
7	45223808	45235684	5	gain
7	45235684	45247560	14	gain
7	45514770	45520708	4	gain
7	49332904	49398222	1	loss
7	49499168	49582300	1	loss
7	49665432	49885138	1	loss
7	51423080	51429018	6	gain
7	54029862	54035800	0	loss
7	54457398	54677104	1	loss
7	54677104	54683042	8	gain
7	54683042	54718670	1	loss
7	57776740	57847996	1	loss
7	58388354	58536804	1	loss
7	60217258	60442902	1	loss
7	68405760	68411698	4	gain
7	75519484	75881702	1	loss
7	76713022	76736774	4	gain
7	76736774	76772402	3	gain
7	76772402	76784278	4	gain
7	78310344	78345972	1	loss
7	81813764	81819702	4	gain
7	84735260	84824330	1	loss
7	89723180	89729118	6	gain
7	90685136	90827648	1	loss
7	92846568	92864382	10	gain
7	93297856	93386926	1	loss
7	93915408	93998540	1	loss
7	95037690	95043628	4	gain
8	1241042	1258856	4	gain
8	1264794	1359802	18	gain
8	1413244	1425120	4	gain
8	1935788	2054548	3	gain
8	2143618	2167370	4	gain
8	2167370	2250502	5	gain
8	2381138	2393014	8	gain
8	3711250	3883452	0	loss
8	4126910	4198166	1	loss
8	4221918	4489128	0	loss
8	5682666	5694542	4	gain
8	5694542	5712356	14	gain
8	5730170	5742046	11	gain
8	6175520	6199272	0	loss
8	6217086	6294280	1	loss
8	6692126	6769320	1	loss
8	6923708	6941522	14	gain
8	6941522	6947460	4	gain
8	7012778	7060282	3	gain
8	7084034	7089972	5	gain
8	7089972	7113724	0	loss
8	8277572	8491340	1	loss
8	12630126	12748886	1	loss
8	13366438	13408004	12	gain
8	15130024	15230970	1	loss
8	15230970	15290350	3	gain
8	15290350	15367544	1	loss
8	18081210	18170280	1	loss
8	29327782	29612806	1	loss
8	32795574	32961838	3	gain
8	32961838	32985590	5	gain
8	33009342	33240924	3	gain
8	33240924	33258738	12	gain
8	33258738	33276552	4	gain
8	34422586	34493842	1	loss
8	48555026	48632220	1	loss
8	53465752	54041738	1	loss
8	64890464	64914216	1	loss
8	66760934	66909384	1	loss
8	71867614	71932932	1	loss
8	73969666	73981542	4	gain
8	93618508	93636322	11	gain
9	362218	433474	1	loss
9	1698268	1704206	5	gain
9	3544986	3705312	0	loss
9	3901266	3907204	5	gain
9	7303740	7309678	5	gain
9	7642206	8004424	1	loss
9	11216882	11288138	1	loss
9	16834230	17273642	1	loss
9	20278270	20652364	1	loss
9	22813796	22991936	1	loss
9	30123474	30188792	10	gain
9	30188792	30218482	55	gain
9	34850122	35040138	1	loss
9	36750282	37355958	3	gain
9	38080394	38181340	1	loss
9	50122658	50211728	1	loss
9	52254400	52515672	0	loss
9	57218568	57515468	1	loss
9	58750572	58833704	1	loss
9	60246948	60389460	1	loss
9	65793040	66078064	1	loss
9	66796562	67437866	1	loss
9	71630094	72022002	1	loss
9	73102718	73144284	3	gain
10	522544	528482	4	gain
10	1425120	1520128	1	loss
10	1638888	1763586	1	loss
10	8336952	8360704	1	loss
10	11804744	11816620	4	gain
10	12220404	12232280	4	gain
10	13010158	13022034	4	gain
10	13033910	13057662	4	gain
10	13449570	13467384	3	gain
10	15011264	15064706	0	loss
10	15248784	15290350	1	loss
10	16816416	16834230	4	gain
10	16834230	16840168	6	gain
10	20557356	20587046	4	gain
10	21258040	21269916	0	loss
10	22166554	22315004	1	loss
10	22724726	22849424	1	loss
10	23431348	23455100	1	loss
10	24310172	24375490	1	loss
10	27213854	27243544	1	loss
10	30099722	30236296	1	loss
10	32754008	32854954	1	loss
10	34648230	34957006	1	loss
10	39321436	39440196	1	loss
10	39659902	39998368	1	loss
10	47343674	47593070	1	loss
10	52818510	52824448	4	gain
10	65561458	65644590	1	loss
10	69403344	69409282	4	gain
10	76653642	76659580	12	gain
11	2885868	2891806	4	gain
11	2897744	2903682	5	gain
11	4031902	4055654	1	loss
11	11270324	11276262	4	gain
11	16994556	17137068	0	loss
11	20367340	20373278	8	gain
11	21632134	21638072	5	gain
11	21893406	21899344	5	gain
11	27706708	27908600	1	loss
11	28258942	28336136	1	loss
11	29298092	29357472	1	loss
11	47319922	47337736	4	gain
11	49196330	49344780	1	loss
11	61030764	61036702	23	gain
11	61078268	61090144	26	gain
11	61090144	61096082	5	gain
11	61131710	61137648	4	gain
11	61137648	61173276	16	gain
11	61660192	61666130	4	gain
12	4037840	4097220	0	loss
12	10177732	10367748	1	loss
12	12345102	12814204	1	loss
12	12814204	13247678	5	gain
12	13485198	14013680	4	gain
12	14013680	14209634	3	gain
12	14209634	14328394	4	gain
12	14328394	14453092	1	loss
12	14453092	14542162	4	gain
12	14654984	14702488	5	gain
12	14702488	15124086	3	gain
12	15361606	15628816	4	gain
12	15628816	15801018	1	loss
12	15801018	15890088	3	gain
12	15890088	16056352	4	gain
12	16264182	16299810	7	gain
12	16299810	16359190	1	loss
12	16359190	16572958	3	gain
12	16572958	16887672	1	loss
12	16887672	17030184	3	gain
12	17154882	17321146	4	gain
12	17321146	17422092	5	gain
12	17659612	17707116	6	gain
12	18253412	18401862	4	gain
12	18983786	19132236	1	loss
12	20569232	20741434	5	gain
12	20990830	21068024	4	gain
12	22997874	23039440	22	gain
12	28199562	28419268	1	loss
12	32908396	32997466	23	gain
12	33039032	33062784	12	gain
12	34719486	34826370	7	gain
12	34826370	34921378	3	gain
12	34921378	34957006	7	gain
13	2719604	2891806	1	loss
13	6721816	6793072	13	gain
13	7042468	7125600	1	loss
13	7695648	7719400	4	gain
13	7838160	7861912	8	gain
13	8283510	8336952	1	loss
13	8461650	8521030	1	loss
13	9542366	9548304	6	gain
13	14874690	15260660	1	loss
13	18508746	18514684	5	gain
13	22819734	22890990	4	gain
13	22890990	22985998	9	gain
13	23354154	23360092	6	gain
13	23383844	23407596	7	gain
13	23407596	23419472	3	gain
13	23419472	23461038	10	gain
13	23461038	23502604	41	gain
13	23556046	23573860	34	gain
13	23609488	23651054	10	gain
13	23651054	23722310	4	gain
13	23722310	23817318	9	gain
13	23817318	23829194	5	gain
13	25943122	25949060	10	gain
13	26055944	26073758	7	gain
13	26073758	26097510	3	gain
13	26382534	26394410	5	gain
13	27914538	27932352	6	gain
13	27932352	27979856	3	gain
13	27979856	28021422	1	loss
13	28021422	28027360	4	gain
13	28698354	28793362	1	loss
13	33056846	33205296	1	loss
13	35806140	35930838	1	loss
13	43388966	43394904	5	gain
14	0	65318	8	gain
14	65318	83132	3	gain
14	83132	95008	4	gain
14	95008	118760	9	gain
14	1686392	1698268	1	loss
14	2773046	2784922	3	gain
14	3093698	3141202	3	gain
14	3307466	3313404	4	gain
14	5949876	5955814	45	gain
14	6662436	6668374	4	gain
14	8675418	8681356	6	gain
14	15444738	15450676	21	gain
14	16994556	17000494	1	loss
14	18698762	18704700	4	gain
14	22748478	22754416	4	gain
14	23864822	23971706	1	loss
14	25830300	26085634	1	loss
14	28021422	28057050	3	gain
14	35485488	35580496	1	loss
14	41061270	41073146	3	gain
14	44101526	44107464	4	gain
14	45110986	45116924	4	gain
14	45259436	45271312	3	gain
14	46886448	46892386	3	gain
14	47373364	47379302	4	gain
14	51541840	51547778	0	loss
14	51797174	51809050	4	gain
14	57646104	57652042	4	gain
14	58934650	59380000	1	loss
14	60537910	61345478	1	loss
14	67111276	67117214	3	gain
14	68524520	68625466	1	loss
14	69456786	69468662	3	gain
14	70858154	70935348	1	loss
14	75305716	75329468	1	loss
14	81867206	82692588	1	loss
14	86469156	86688862	1	loss
14	90768268	90976098	1	loss
14	92377466	92383404	4	gain
14	93422554	93434430	4	gain
15	6211148	6911832	1	loss
15	8877310	8978256	1	loss
15	12944840	13027972	1	loss
15	13776160	13835540	0	loss
15	13835540	13948362	1	loss
15	15183466	15551622	1	loss
15	15949468	16062290	1	loss
15	17398340	17469596	1	loss
15	19084732	19411322	1	loss
15	22724726	22932556	1	loss
15	24672390	24684266	4	gain
15	24684266	24696142	11	gain
15	25248376	25284004	1	loss
15	27386056	27558258	1	loss
15	27635452	27843282	1	loss
15	28549904	28716168	0	loss
15	29832512	29868140	6	gain
15	30224420	30236296	4	gain
15	30236296	30248172	7	gain
15	30248172	30283800	5	gain
15	37706300	37712238	5	gain
15	42486390	42510142	1	loss
15	44303418	44624070	0	loss
15	74195310	74717854	1	loss
15	90649508	90655446	6	gain
16	1419182	1442934	1	loss
16	3562800	3568738	4	gain
16	4210042	4263484	1	loss
16	4263484	4305050	3	gain
16	6009256	6015194	3	gain
16	10967486	10979362	3	gain
16	11282200	11288138	4	gain
16	12392606	12398544	4	gain
16	16157298	16163236	5	gain
16	22985998	23069130	1	loss
16	24713956	24719894	3	gain
16	25527462	25586842	1	loss
16	25836238	25848114	1	loss
16	30153164	30236296	1	loss
16	40936572	40948448	3	gain
16	45051606	45099110	1	loss
16	52943208	52949146	3	gain
16	53988296	53994234	4	gain
16	56796970	56802908	3	gain
16	57319514	57372956	1	loss
16	69914012	69919950	3	gain
16	70697828	70703766	3	gain
16	72265460	72277336	3	gain
16	74290318	74373450	1	loss
16	76635828	76647704	1	loss
16	76885224	76932728	1	loss
16	77752172	77764048	3	gain
16	78043134	78049072	12	gain
16	81825640	81831578	3	gain
16	83333892	83339830	5	gain
16	84978718	84984656	5	gain
16	87644880	87650818	1	loss
17	3129326	3135264	5	gain
17	5326386	5338262	1	loss
17	10207422	10213360	6	gain
17	11668170	11674108	6	gain
17	17814000	17825876	3	gain
17	17825876	17920884	5	gain
17	17926822	17944636	19	gain
17	18942220	18954096	4	gain
17	18954096	18965972	10	gain
17	19636966	19642904	4	gain
17	24464560	24470498	4	gain
17	44238100	44249976	4	gain
17	45360382	45366320	29	gain
17	55532176	55538114	5	gain
17	56690086	56696024	4	gain
17	61927402	62058038	1	loss
17	63215948	63221886	4	gain
17	70199036	70204974	4	gain
17	80269884	80281760	1	loss
18	1128220	1134158	3	gain
18	2838364	2844302	4	gain
18	3337156	3402474	3	gain
18	3402474	3408412	9	gain
18	3408412	3420288	5	gain
18	3420288	3426226	7	gain
18	3889390	3895328	6	gain
18	3895328	3901266	4	gain
18	3913142	3919080	5	gain
18	3919080	3925018	3	gain
18	6418978	6424916	3	gain
18	7671896	7677834	4	gain
18	9132644	9197962	1	loss
18	9791762	9851142	0	loss
18	11311890	11329704	1	loss
18	12909212	12932964	4	gain
18	12932964	13027972	3	gain
18	13027972	13099228	1	loss
18	13710842	13865230	3	gain
18	18675010	18680948	3	gain
18	22077484	22083422	3	gain
18	30182854	30188792	4	gain
18	30830096	30836034	4	gain
18	36441506	36447444	4	gain
18	46684556	46690494	4	gain
18	49249772	49261648	3	gain
18	57640166	57729236	1	loss
18	58382416	58394292	3	gain
18	63025932	63031870	4	gain
18	64183842	64189780	4	gain
18	69462724	69468662	4	gain
18	76404246	76416122	4	gain
18	77437458	77449334	4	gain
18	79260424	79266362	5	gain
18	80976506	80982444	3	gain
19	5938	11876	24	gain
19	1324174	1330112	4	gain
19	2309882	2369262	16	gain
19	2428642	2452394	4	gain
19	2452394	2464270	6	gain
19	2464270	2505836	3	gain
19	2505836	2511774	5	gain
19	2517712	2541464	7	gain
19	2541464	2559278	4	gain
19	2559278	2565216	6	gain
19	2583030	2600844	1	loss
19	2921496	2927434	5	gain
19	2927434	2963062	16	gain
19	2963062	2969000	4	gain
19	4833532	4916664	1	loss
19	4916664	4970106	18	gain
19	7125600	7137476	46	gain
19	7137476	7161228	16	gain
19	7167166	7173104	21	gain
19	7173104	7179042	5	gain
19	7190918	7363120	17	gain
19	7410624	7458128	12	gain
19	10646834	10664648	14	gain
19	25135554	25230562	1	loss
19	31477338	31673292	1	loss
19	32083014	32136456	1	loss
19	44024332	44303418	1	loss
19	55146206	55276842	0	loss
19	60448840	60644794	0	loss
19	61873960	61927402	1	loss
20	0	23752	4	gain
20	23752	95008	3	gain
20	95008	273148	4	gain
20	273148	290962	6	gain
20	290962	332528	4	gain
20	332528	385970	5	gain
20	385970	516606	3	gain
20	516606	605676	4	gain
20	4180352	4400058	0	loss
20	7588764	7820346	1	loss
20	11780992	11840372	1	loss
20	13105166	13194236	1	loss
20	13348624	13497074	1	loss
20	21168970	21614320	1	loss
20	25010856	25082112	11	gain
20	25082112	25093988	3	gain
20	25093988	25111802	5	gain
20	25111802	25141492	4	gain
20	25141492	25206810	5	gain
20	25206810	25284004	10	gain
20	25284004	25384950	3	gain
20	25384950	25474020	5	gain
20	26234084	26317216	1	loss
20	27291048	27427622	3	gain
20	29321844	29345596	0	loss
20	30034404	30070032	1	loss
20	30242234	30254110	6	gain
20	30254110	30325366	4	gain
20	30325366	30372870	5	gain
20	30473816	30491630	4	gain
20	31637664	31768300	3	gain
20	31827680	31892998	0	loss
20	32979652	33068722	1	loss
20	33068722	33098412	4	gain
20	33098412	33389374	1	loss
20	33822848	33959422	1	loss
20	43584920	43590858	7	gain
20	47337736	47521814	1	loss
20	48513460	48555026	1	loss
20	48555026	48560964	11	gain
20	51381514	51423080	1	loss
20	51423080	51476522	0	loss
20	59575954	59623458	1	loss
20	60567600	60638856	1	loss
21	225644	285024	3	gain
21	504730	593800	5	gain
21	593800	872886	9	gain
21	872886	878824	4	gain
21	878824	890700	6	gain
21	7671896	7749090	1	loss
21	8236006	8295386	1	loss
21	8532906	8669480	0	loss
21	8936690	9037636	1	loss
21	11501906	11519720	25	gain
21	23561984	23752000	1	loss
21	29891892	30515382	1	loss
21	42432948	42522018	1	loss
21	42979244	43246454	1	loss
21	43377090	43537416	1	loss
21	48596592	48608468	16	gain
22	0	77194	1	loss
22	694746	700684	4	gain
22	700684	706622	9	gain
22	712560	718498	6	gain
22	718498	730374	27	gain
22	730374	736312	7	gain
22	736312	766002	1	loss
22	766002	771940	4	gain
22	1033212	1039150	4	gain
22	6199272	6407102	1	loss
22	8034114	8117246	1	loss
22	14013680	14025556	0	loss
22	17897132	18211846	1	loss
22	18823460	18954096	1	loss
22	21353048	21358986	1	loss
22	21459932	21578692	1	loss
22	23128510	23134448	3	gain
22	23134448	23140386	13	gain
22	24518002	24666452	1	loss
22	24725832	24862406	1	loss
22	25687788	25871866	1	loss
22	26091572	26150952	3	gain
22	37326268	37439090	3	gain
22	42902050	43038624	1	loss
22	43145508	43270206	1	loss
23	0	53442	25	gain
23	564110	575986	4	gain
23	2695852	2701790	5	gain
23	3040256	3663746	1	loss
23	3770630	3913142	1	loss
23	5955814	6157706	0	loss
23	6157706	6169582	3	gain
23	6228962	6312094	0	loss
23	6312094	6401164	1	loss
23	6401164	6413040	3	gain
23	6413040	6454606	6	gain
23	6454606	6478358	4	gain
23	6478358	6519924	6	gain
23	6519924	6585242	3	gain
23	7695648	7921292	1	loss
23	7921292	7939106	3	gain
23	7939106	7968796	4	gain
23	8004424	8022238	3	gain
23	8022238	8034114	5	gain
23	8301324	8307262	4	gain
23	8307262	8331014	3	gain
23	8331014	8336952	5	gain
23	8728860	8764488	16	gain
23	9619560	9625498	6	gain
23	10130228	10183670	1	loss
23	10955610	11139688	1	loss
23	11389084	11395022	5	gain
23	15658506	15664444	6	gain
23	15664444	15700072	4	gain
23	15806956	15812894	6	gain
23	15812894	15824770	3	gain
23	15824770	15836646	5	gain
23	15836646	15878212	9	gain
23	15878212	15890088	3	gain
23	15890088	15996972	1	loss
23	19417260	19536020	1	loss
23	26020316	26026254	6	gain
23	26305340	26376596	1	loss
23	26952582	26964458	0	loss
23	28223314	28520214	0	loss
23	31364516	31376392	0	loss
23	39760848	39796476	4	gain
23	45176304	45443514	1	loss
23	50413620	50425496	5	gain
23	50449248	50568008	3	gain
23	54107056	54118932	4	gain
24	0	65318	5	gain
24	65318	77194	8	gain
24	77194	106884	4	gain
24	106884	124698	7	gain
24	124698	130636	4	gain
24	130636	136574	7	gain
24	136574	184078	3	gain
24	184078	207830	7	gain
24	207830	225644	4	gain
24	225644	261272	8	gain
24	261272	314714	3	gain
24	314714	338466	12	gain
24	338466	344404	5	gain
24	350342	356280	5	gain
24	463164	475040	5	gain
24	480978	516606	14	gain
24	516606	522544	4	gain
24	748188	754126	15	gain
24	754126	777878	4	gain
24	777878	789754	9	gain
24	837258	849134	5	gain
24	849134	861010	3	gain
24	861010	866948	7	gain
24	991646	997584	4	gain
24	1537942	1543880	5	gain
24	2826488	2832426	4	gain
24	3218396	3230272	4	gain
24	3254024	3259962	4	gain
24	3841886	3853762	5	gain
24	12202590	12285722	1	loss
24	16495764	16507640	4	gain
24	19595400	19690408	1	loss
24	26139076	26234084	1	loss
24	29280278	29458418	1	loss
24	30313490	30408498	1	loss
24	30574762	30758840	1	loss
24	32878706	33003404	1	loss
24	35746760	36298994	1	loss
24	38692008	38804830	1	loss
24	47729644	47747458	3	gain
24	47830590	47931536	1	loss
24	48068110	48109676	0	loss
25	65318	112822	3	gain
25	112822	190016	0	loss
25	4251608	4293174	0	loss
25	9981778	10225236	1	loss
25	13051724	13241740	1	loss
25	13627710	13823664	1	loss
25	14090874	14286828	1	loss
25	15349730	15474428	1	loss
25	15854460	15866336	3	gain
25	22249686	22522834	1	loss
25	26536922	26726938	1	loss
25	27368242	27380118	4	gain
25	28199562	28484586	1	loss
25	34256322	34262260	6	gain
25	34363206	34392896	1	loss
26	142512	154388	13	gain
26	154388	184078	3	gain
26	184078	219706	6	gain
26	320652	385970	6	gain
26	385970	403784	4	gain
26	403784	409722	23	gain
26	409722	469102	3	gain
26	469102	486916	7	gain
26	486916	504730	4	gain
26	504730	546296	6	gain
26	546296	617552	3	gain
26	676932	682870	6	gain
26	783816	789754	4	gain
26	837258	878824	1	loss
26	2202998	2351448	1	loss
26	5730170	5991442	1	loss
26	11715674	11775054	1	loss
26	15171590	15177528	6	gain
26	15177528	15189404	4	gain
26	15219094	15230970	6	gain
26	15272536	15314102	36	gain
26	15314102	15325978	5	gain
26	15325978	15343792	12	gain
26	15343792	15355668	4	gain
26	16365128	16614524	1	loss
26	19286624	19470702	0	loss
26	19874486	19993246	1	loss
26	28288632	29304030	1	loss
26	33650646	33769406	1	loss
26	41304728	41352232	4	gain
26	41761954	41773830	0	loss
27	0	5938	3	gain
27	5938	77194	4	gain
27	77194	148450	3	gain
27	148450	154388	5	gain
27	154388	201892	3	gain
27	201892	231582	7	gain
27	231582	243458	1	loss
27	243458	273148	19	gain
27	385970	421598	3	gain
27	421598	552234	1	loss
27	552234	611614	5	gain
27	1965478	1971416	4	gain
27	3693436	3705312	4	gain
27	6335846	6341784	0	loss
27	6698064	6704002	4	gain
27	13324872	13330810	0	loss
27	13526764	13532702	12	gain
27	21038334	21216474	1	loss
27	33169668	33175606	4	gain
27	33193420	33246862	1	loss
27	33686274	33900042	1	loss
27	34291950	34297888	4	gain
27	37569726	37575664	202	gain
27	37575664	37581602	11	gain
27	38531682	38614814	1	loss
27	38674194	38775140	1	loss
28	0	172202	3	gain
28	279086	391908	3	gain
28	391908	451288	1	loss
28	451288	706622	3	gain
28	706622	730374	5	gain
28	1888284	1894222	4	gain
28	2636472	3141202	1	loss
28	7167166	7671896	1	loss
28	11953194	12060078	1	loss
28	14221510	14316518	1	loss
28	14506534	14512472	5	gain
28	16038538	16198864	1	loss
28	24755522	24767398	3	gain
28	34618540	34660106	1	loss
28	36002094	36168358	1	loss
28	37029368	37064996	5	gain
28	37064996	37070934	4	gain
28	37106562	37112500	4	gain
29	0	504730	7	gain
29	504730	558172	3	gain
29	558172	819444	7	gain
29	819444	1051026	6	gain
29	1051026	1092592	3	gain
29	1092592	1110406	7	gain
29	1110406	1163848	3	gain
29	1163848	1246980	7	gain
29	1246980	1300422	3	gain
29	1300422	1460748	7	gain
29	1460748	1894222	3	gain
29	2072362	2107990	10	gain
29	2119866	2292068	4	gain
29	11472216	11798806	1	loss
29	14280890	14381836	1	loss
29	19832920	19921990	1	loss
29	25491834	25622470	1	loss
30	712560	872886	1	loss
30	6021132	6110202	1	loss
30	11109998	11205006	1	loss
30	12891398	12903274	3	gain
30	13425818	13437694	3	gain
30	14369960	15147838	1	loss
30	23971706	24161722	1	loss
30	24963352	25658098	1	loss
30	25913432	25960936	1	loss
30	28959626	28971502	3	gain
30	29339658	29434666	1	loss
30	29594992	29660310	1	loss
31	29690	47504	6	gain
31	3568738	3574676	70	gain
31	16555144	16567020	15	gain
31	16786726	16792664	4	gain
31	16792664	16816416	3	gain
X	0	136574	2	gain
X	718498	1252918	2	gain
X	1252918	1365740	3	gain
X	1365740	1888284	2	gain
X	2238626	2743356	2	gain
X	2951186	4293174	2	gain
X	4643516	4845408	2	gain
X	4845408	4851346	11	gain
X	4851346	6086450	2	gain
X	6454606	7024654	2	gain
X	9940212	9952088	4	gain
X	11412836	11513782	0	loss
X	18033706	18170280	0	loss
X	22380322	22582214	0	loss
X	23134448	23140386	4	gain
X	26810070	27000086	0	loss
X	28621160	28650850	2	gain
X	35331100	35467674	0	loss
X	42890174	42913926	4	gain
X	43567106	43608672	3	gain
X	45277250	45330692	2	gain
X	45776042	45787918	3	gain
X	47147720	47207100	2	gain
X	55092764	55122454	2	gain
X	59914420	59926296	6	gain
X	59932234	59955986	7	gain
X	60739802	60751678	3	gain
X	60751678	60775430	12	gain
X	60775430	60799182	2	gain
X	60799182	60805120	14	gain
X	60852624	60858562	8	gain
X	62069914	62877482	0	loss
X	63613794	64005702	0	loss
X	67610068	67906968	0	loss
X	68322628	68601714	0	loss
X	78672562	78690376	405	gain
X	78690376	78696314	2	gain
X	78696314	78702252	10	gain
X	78708190	78720066	6	gain
X	84414608	84456174	4	gain
X	84456174	84485864	2	gain
X	84485864	84515554	4	gain
X	84907462	84937152	2	gain
X	91278936	91409572	0	loss
X	95845258	95863072	5	gain
X	99081468	99099282	10	gain
X	99099282	99123034	4	gain
X	111420632	111444384	3	gain
X	121443976	121509294	3	gain
X	122685018	122827530	2	gain
X	122827530	122845344	4	gain
X	122970042	122993794	2	gain
X	123955750	124080448	0	loss
X	124983024	125024590	3	gain
X	125600576	125606514	5	gain
X	125665894	125671832	4	gain

## Sheet: CH
Chromosome	Start	End	Copy Number	CNV type
1	6960306	7148538	1	loss
1	35627184	35781192	1	loss
1	40042080	40123362	1	loss
1	53175540	53338104	1	loss
1	67275828	67446948	3	gain
1	67446948	67660848	5	gain
1	72841506	72982680	1	loss
1	73705662	74193354	1	loss
1	74535594	74775162	1	loss
1	81068100	81072378	11	gain
1	98496672	98586510	1	loss
1	111429066	111446178	17	gain
1	115197984	115215096	5	gain
1	115215096	115309212	3	gain
1	116498496	116733786	1	loss
1	121606428	121790382	1	loss
1	126787086	126996708	1	loss
1	134799780	134889618	1	loss
1	136622208	136699212	1	loss
1	142504458	143313000	1	loss
1	151608042	152014452	1	loss
1	156942708	157267836	1	loss
1	157267836	157272114	6	gain
1	157272114	157332006	1	loss
1	158029320	158482788	1	loss
1	159231438	159235716	36	gain
1	160561896	160750128	1	loss
1	160750128	160775796	3	gain
1	160775796	162534054	1	loss
1	164253810	164313702	3	gain
1	164313702	164352204	8	gain
1	164352204	164463432	1	loss
1	164548992	164613162	4	gain
1	164673054	164694444	4	gain
1	164750058	164801394	3	gain
1	164801394	164912622	1	loss
1	164912622	165186414	3	gain
1	167659098	167766048	1	loss
1	173130660	173395896	1	loss
1	177301710	177434328	0	loss
1	178533774	178760508	1	loss
1	179025744	179273868	1	loss
1	188095104	188260577	1	loss
2	51336	81282	3	gain
2	222456	286626	1	loss
2	9873624	9950628	1	loss
2	11768778	11858616	1	loss
2	22767516	22917246	1	loss
2	23670174	23678730	4	gain
2	26510766	26656218	1	loss
2	31272180	31404798	1	loss
2	39229260	39233538	6	gain
2	55934850	56144472	1	loss
2	60636372	60687708	1	loss
2	61196790	61342242	1	loss
2	68242656	68293992	1	loss
2	71896068	71998740	1	loss
2	77803986	77966550	1	loss
2	87904344	87964236	0	loss
2	91241184	91416582	1	loss
2	108139284	108182064	4	gain
2	108182064	108314682	3	gain
2	108314682	108336072	17	gain
2	108336072	108438744	8	gain
2	111198054	111257946	1	loss
2	111707136	111882534	0	loss
2	112798026	112934922	1	loss
3	1244898	1373238	1	loss
3	2032050	2160390	1	loss
3	4915422	6027702	1	loss
3	37128762	37133040	10	gain
3	37287048	37334106	19	gain
3	37334106	37351218	4	gain
3	37351218	37393998	28	gain
3	40790730	40812120	4	gain
3	40812120	41051688	3	gain
3	46133952	47259066	1	loss
3	48953154	48961710	6	gain
3	52935972	53107092	1	loss
3	59712324	60247074	0	loss
3	60824604	60901608	1	loss
3	67716462	67763520	3	gain
3	68080092	68088648	5	gain
3	74839332	74916336	1	loss
3	84760014	85358934	1	loss
3	92289294	92387688	1	loss
3	107548920	107557476	16	gain
3	109559580	109568136	5	gain
3	117704892	117794730	5	gain
3	118158360	118184028	15	gain
4	9257592	9706782	1	loss
4	10344204	10613718	0	loss
4	12988008	12996564	4	gain
4	18716250	18720528	7	gain
4	21899082	22232766	1	loss
4	25676556	25685112	8	gain
4	25685112	25723614	3	gain
4	25723614	25727892	8	gain
4	25732170	25745004	94	gain
4	40760784	40765062	9	gain
4	40914792	40919070	8	gain
4	43733994	43917948	1	loss
4	53248266	53256822	4	gain
4	56905956	56910234	5	gain
4	63057720	63168948	1	loss
4	63836316	63844872	4	gain
4	79874538	79895928	8	gain
4	79895928	80019990	5	gain
4	84002808	84007086	5	gain
4	85179258	85187814	9	gain
4	96280668	96310614	0	loss
4	97080654	97123434	1	loss
4	100113756	100691286	1	loss
4	101957574	101970408	15	gain
4	102304092	102372540	3	gain
4	102419598	102423876	7	gain
4	102423876	102458100	3	gain
4	102458100	102539382	4	gain
5	7948524	7952802	5	gain
5	19156884	19191108	40	gain
5	19191108	19195386	4	gain
5	20803914	20816748	0	loss
5	21492672	21501228	4	gain
5	27631602	27640158	4	gain
5	27854058	27858336	5	gain
5	32132058	32187672	8	gain
5	32581248	32585526	8	gain
5	33086052	33107442	7	gain
5	33107442	33124554	3	gain
5	33124554	33175890	12	gain
5	34185498	34189776	4	gain
5	34865700	34874256	5	gain
5	37535172	37637844	1	loss
5	37881690	37894524	0	loss
5	39079530	39088086	4	gain
5	41150082	41175750	7	gain
5	43776774	44046288	1	loss
5	44046288	44050566	6	gain
5	44204574	44268744	1	loss
5	44294412	44332914	6	gain
5	45500808	45513642	5	gain
5	45513642	45552144	3	gain
5	45552144	45556422	5	gain
5	45556422	45654816	1	loss
5	47930712	47939268	4	gain
5	48448350	48452628	6	gain
5	59151906	59643876	1	loss
5	59737992	59742270	5	gain
5	61637424	61645980	6	gain
5	65128272	65239500	1	loss
5	66107934	66137880	1	loss
5	71990184	72067188	1	loss
5	74304582	74351640	3	gain
5	83746128	83754684	5	gain
5	85174980	85251984	1	loss
5	86642334	86762118	1	loss
5	88178136	88250862	1	loss
6	162564	192510	3	gain
6	3161442	3341118	1	loss
6	3756084	3918648	1	loss
6	4098324	4102602	6	gain
6	12410478	12769830	1	loss
6	13681044	13835052	1	loss
6	17612526	17616804	6	gain
6	19396452	19400730	5	gain
6	20401782	20406060	5	gain
6	27665826	27674382	10	gain
6	27674382	27678660	4	gain
6	27939618	27969564	19	gain
6	27969564	28097904	3	gain
6	30052950	30057228	5	gain
6	37710570	37719126	4	gain
6	38643174	38673120	4	gain
6	38989692	39028194	1	loss
6	39396102	39545832	1	loss
6	46698648	46903992	1	loss
6	48619470	48709308	1	loss
6	49107162	49231224	1	loss
6	49509294	49513572	5	gain
6	56024688	56212920	1	loss
6	59763660	59780772	15	gain
6	59780772	59785050	4	gain
6	59785050	59853498	21	gain
6	59853498	59857776	4	gain
6	67031982	67040538	0	loss
6	70651170	70672560	4	gain
6	73012626	73111020	1	loss
6	75224352	75228630	4	gain
6	77774040	77893824	1	loss
6	78565470	78715200	1	loss
6	79164390	79489518	1	loss
6	85880850	85885128	11	gain
7	393576	397854	6	gain
7	397854	705870	1	loss
7	4556070	4564626	4	gain
7	26108634	26181360	1	loss
7	27109686	27315030	1	loss
7	30155622	30219792	1	loss
7	30639036	31186620	1	loss
7	31926714	32029386	1	loss
7	34681746	34805808	1	loss
7	35687076	35708466	6	gain
7	35708466	35811138	3	gain
7	35811138	35836806	8	gain
7	35836806	35853918	4	gain
7	44769270	45227016	3	gain
7	45227016	45248406	25	gain
7	45458028	45500808	1	loss
7	45500808	45607758	3	gain
7	48854760	48859038	6	gain
7	49500738	49582020	1	loss
7	49667580	49774530	1	loss
7	51425838	51430116	6	gain
7	54557334	54561612	11	gain
7	54561612	54608670	1	loss
7	54608670	54621504	7	gain
7	54677118	54681396	10	gain
7	57774390	57851394	1	loss
7	58390422	58535874	1	loss
7	60217128	60443862	1	loss
7	75433974	75643596	1	loss
7	77042502	77098116	1	loss
7	77098116	77363352	3	gain
7	81812472	81816750	8	gain
7	84734346	84824184	1	loss
7	89722494	89731050	5	gain
7	90685044	90826218	1	loss
7	92845434	92862546	8	gain
7	93298902	93384462	0	loss
7	93919212	94000494	1	loss
8	1240620	1249176	8	gain
8	1249176	1266288	3	gain
8	1266288	1356126	18	gain
8	1411740	1428852	4	gain
8	1788204	1843818	3	gain
8	1878042	1882320	17	gain
8	1997826	2049162	3	gain
8	2147556	2250228	7	gain
8	2382846	2391402	11	gain
8	2391402	2511186	3	gain
8	3623466	4196718	1	loss
8	5518620	5522898	5	gain
8	5694018	5715408	8	gain
8	5728242	5745354	9	gain
8	5745354	5843748	3	gain
8	5882250	5976366	3	gain
8	5976366	5980644	6	gain
8	6006312	6019146	4	gain
8	6215934	6292938	1	loss
8	6921804	6947472	12	gain
8	7041588	7058700	5	gain
8	7084368	7088646	6	gain
8	8282208	8491830	0	loss
8	11340978	11396592	1	loss
8	12632934	12752718	1	loss
8	13368750	13411530	9	gain
8	15289572	15366576	0	loss
8	18078828	18168666	1	loss
8	22724736	22733292	4	gain
8	29325690	29612316	1	loss
8	32688198	32739534	3	gain
8	32961990	33034716	3	gain
8	33244338	33257172	17	gain
8	34420788	34502070	1	loss
8	37282770	37291326	4	gain
8	37500948	37509504	5	gain
8	48559578	48632304	1	loss
8	53462166	54039696	1	loss
8	64888704	64914372	1	loss
8	66762468	66912198	1	loss
8	71866122	71934570	1	loss
8	73975176	73979454	7	gain
8	89149242	89153520	6	gain
8	90432642	90436920	6	gain
8	93619752	93636864	14	gain
9	363630	440634	1	loss
9	3542184	3704748	0	loss
9	3901536	3905814	6	gain
9	7640508	8004138	1	loss
9	11212638	11285364	1	loss
9	16833930	17274564	1	loss
9	20277720	20649906	1	loss
9	22814574	22989972	1	loss
9	34848588	35036820	1	loss
9	37244268	37364052	4	gain
9	37920192	37975806	1	loss
9	38078478	38176872	1	loss
9	38570448	38574726	5	gain
9	50121048	50210886	1	loss
9	52255770	52516728	1	loss
9	52957362	52961640	5	gain
9	57218250	57513432	1	loss
9	58754052	58835334	1	loss
9	60247074	60388248	1	loss
9	65791362	66077988	1	loss
9	66796692	67438392	1	loss
9	71630832	72020130	1	loss
9	73059684	73093908	0	loss
9	75297078	75305634	4	gain
10	1116558	1150782	1	loss
10	1638474	1745424	0	loss
10	11807280	11815836	5	gain
10	13009398	13022232	4	gain
10	13035066	13060734	5	gain
10	16816818	16821096	5	gain
10	16829652	16842486	6	gain
10	20560068	20585736	4	gain
10	20966478	20970756	5	gain
10	21257382	21270216	0	loss
10	21612456	21633846	5	gain
10	22168596	22318326	1	loss
10	22724736	22853076	1	loss
10	27216636	27242304	1	loss
10	30100008	30236904	1	loss
10	32752368	32855040	1	loss
10	33086052	33090330	6	gain
10	34647522	34955538	1	loss
10	39314820	39438882	1	loss
10	39661338	40003578	1	loss
10	47344626	47588472	1	loss
10	48700752	48705030	6	gain
10	52820466	52824744	7	gain
10	65564628	65641632	1	loss
10	66364614	66398838	1	loss
10	71463990	71468268	5	gain
10	77513082	77517360	6	gain
10	78086334	78094890	4	gain
11	2887650	2891928	4	gain
11	4029876	4055544	1	loss
11	11272530	11276808	5	gain
11	12299250	12307806	4	gain
11	16992216	17137668	1	loss
11	20371836	20376114	8	gain
11	21629568	21638124	8	gain
11	21894804	21899082	4	gain
11	27704328	27909672	1	loss
11	28256190	28337472	1	loss
11	29300022	29364192	1	loss
11	31580196	31588752	4	gain
11	33180168	33188724	4	gain
11	33329898	33334176	4	gain
11	38005752	38014308	4	gain
11	41924400	41967180	1	loss
11	42138300	42168246	1	loss
11	49214112	49342452	1	loss
11	49808754	49813032	4	gain
11	61029948	61038504	15	gain
11	61077006	61089840	23	gain
11	61089840	61098396	4	gain
11	61132620	61136898	5	gain
11	61136898	61171122	20	gain
11	61658814	61667370	4	gain
12	3383898	3405288	5	gain
12	4573182	4581738	11	gain
12	10181640	10365594	1	loss
12	12342030	12846834	1	loss
12	13253244	13484256	1	loss
12	14151624	14211516	0	loss
12	14677818	14699208	5	gain
12	14699208	15490638	1	loss
12	15490638	15631812	3	gain
12	15631812	15781542	1	loss
12	15914160	16055334	3	gain
12	16055334	17201838	1	loss
12	17201838	17223228	8	gain
12	17325900	17338734	8	gain
12	18254226	18344064	6	gain
12	18344064	18433902	3	gain
12	18981486	19131216	1	loss
12	20709798	20731188	6	gain
12	21000702	21017814	6	gain
12	22998528	23037030	17	gain
12	26266920	26284032	7	gain
12	28196298	28418754	1	loss
12	32910654	32996214	28	gain
12	33043272	33060384	24	gain
12	34720248	34822920	8	gain
12	34822920	34861422	3	gain
12	34861422	34882812	7	gain
12	34917036	34959816	7	gain
12	35276388	35302056	5	gain
12	36102042	36123432	5	gain
13	2716530	2887650	1	loss
13	6720738	6789186	9	gain
13	7003086	7122870	3	gain
13	7122870	7135704	5	gain
13	7833018	7858686	8	gain
13	9159198	9163476	6	gain
13	12799776	12885336	3	gain
13	14870328	15259626	1	loss
13	18510906	18515184	7	gain
13	22818852	22912968	4	gain
13	22912968	22981416	9	gain
13	23383548	23409216	6	gain
13	23422050	23460552	8	gain
13	23460552	23503332	30	gain
13	23558946	23576058	30	gain
13	23610282	23653062	14	gain
13	23653062	23717232	4	gain
13	23717232	23828460	6	gain
13	25697946	25702224	6	gain
13	25946070	25950348	12	gain
13	26057298	26070132	10	gain
13	26515044	26544990	5	gain
13	26579214	26596326	5	gain
13	27913950	27935340	5	gain
13	28696824	28795218	1	loss
13	33056106	33205836	1	loss
13	35811138	35930922	1	loss
13	40726560	40730838	6	gain
13	43387476	43396032	5	gain
14	0	64170	9	gain
14	64170	94116	3	gain
14	94116	115506	11	gain
14	115506	278070	3	gain
14	3306894	3315450	5	gain
14	5946420	5954976	57	gain
14	6665124	6669402	5	gain
14	8675784	8680062	4	gain
14	15443580	15447858	6	gain
14	18699138	18703416	5	gain
14	22750404	22754682	5	gain
14	23862684	23973912	1	loss
14	25834842	26082966	1	loss
14	31717092	31721370	17	gain
14	32880708	32884986	4	gain
14	35481732	35580126	0	loss
14	41064522	41068800	5	gain
14	45261240	45265518	5	gain
14	47370294	47378850	5	gain
14	51511398	51567012	3	gain
14	51793746	51810858	5	gain
14	52550952	52666458	3	gain
14	57646050	57650328	5	gain
14	58929450	59374362	1	loss
14	60533700	61342242	1	loss
14	68520726	68623398	1	loss
14	70852236	70933518	1	loss
14	81868086	82689462	1	loss
14	86471214	86685114	1	loss
14	90766326	90975948	1	loss
14	93410130	93431520	3	gain
15	6207378	6913248	1	loss
15	8876850	8979522	1	loss
15	13779438	13946280	1	loss
15	15186900	15550530	1	loss
15	15948384	16059612	1	loss
15	19084158	19409286	1	loss
15	22729014	22934358	1	loss
15	24679782	24696894	7	gain
15	27387756	27558876	1	loss
15	27635880	27841224	1	loss
15	28551372	28718214	1	loss
15	29834772	29868996	5	gain
15	42484818	42510486	1	loss
15	44302968	44623818	1	loss
15	52863246	52871802	4	gain
15	74193354	74719548	1	loss
15	90650820	90655098	8	gain
16	1416018	1437408	1	loss
16	4200996	4260888	1	loss
16	6010590	6014868	5	gain
16	10968792	10977348	4	gain
16	11281086	11289642	4	gain
16	12393366	12397644	5	gain
16	16158006	16162284	7	gain
16	22985694	23071254	1	loss
16	25531104	25586718	1	loss
16	30155622	30232626	1	loss
16	38981136	38985414	4	gain
16	45051618	45102954	1	loss
16	49847256	49860090	3	gain
16	53988360	53992638	4	gain
16	57312366	57376536	0	loss
16	65838420	65842698	4	gain
16	69911076	69919632	4	gain
16	72268254	72276810	4	gain
16	74287470	74373030	1	loss
16	76884216	76931274	0	loss
16	77756928	77761206	5	gain
16	78039276	78043554	6	gain
16	83335440	83339718	5	gain
16	84978192	84986748	4	gain
17	778596	782874	4	gain
17	3127218	3135774	4	gain
17	10207308	10215864	6	gain
17	11670384	11674662	5	gain
17	17822148	17920542	6	gain
17	17920542	17924820	3	gain
17	17924820	17946210	17	gain
17	18942984	18964374	6	gain
17	19640298	19644576	4	gain
17	21603900	21608178	4	gain
17	24465882	24470160	4	gain
17	44243076	44247354	6	gain
17	45359634	45363912	91	gain
17	48123222	48131778	4	gain
17	55532718	55536996	5	gain
17	56687778	56696334	4	gain
17	57085632	57089910	5	gain
17	61924050	62056668	1	loss
17	68931414	68961360	3	gain
17	70201980	70206258	5	gain
17	80272392	80280948	0	loss
18	752928	799986	1	loss
18	3401010	3409566	10	gain
18	3409566	3422400	6	gain
18	3888702	3922926	5	gain
18	6417000	6421278	5	gain
18	8979522	9197700	1	loss
18	9741006	9847956	1	loss
18	11152746	11340978	1	loss
18	13026510	13197630	1	loss
18	13710990	13869276	3	gain
18	18673470	18677748	5	gain
18	30831546	30835824	5	gain
18	46685814	46690092	5	gain
18	56165862	56170140	5	gain
18	57637494	57731610	1	loss
18	64182834	64191390	4	gain
18	69461886	69466164	6	gain
18	76405080	76413636	7	gain
18	77440356	77448912	6	gain
18	79258506	79267062	5	gain
19	2173224	2181780	5	gain
19	2310120	2370012	14	gain
19	2370012	2378568	3	gain
19	2378568	2395680	5	gain
19	2395680	2455572	4	gain
19	2455572	2464128	7	gain
19	2464128	2506908	3	gain
19	2506908	2541132	6	gain
19	2541132	2571078	3	gain
19	2926152	2968932	12	gain
19	3050214	3058770	5	gain
19	4834140	4911144	1	loss
19	4911144	4971036	16	gain
19	7122870	7139982	38	gain
19	7139982	7144260	3	gain
19	7144260	7161372	21	gain
19	7165650	7174206	18	gain
19	7191318	7208430	26	gain
19	7208430	7212708	3	gain
19	7212708	7246932	16	gain
19	7246932	7251210	3	gain
19	7251210	7255488	12	gain
19	7255488	7259766	3	gain
19	7259766	7362438	18	gain
19	7409496	7435164	22	gain
19	7435164	7456554	5	gain
19	10647942	10665054	29	gain
19	27186690	27195246	5	gain
19	31477524	31674312	1	loss
19	32076444	32136336	1	loss
19	39374712	39421770	3	gain
19	42121188	42129744	1	loss
19	44024898	44302968	1	loss
19	45710430	45714708	5	gain
19	55143420	55276038	1	loss
19	60448140	60649206	1	loss
19	61872714	61924050	1	loss
20	0	282348	4	gain
20	282348	286626	10	gain
20	286626	333684	3	gain
20	333684	389298	4	gain
20	513360	590364	3	gain
20	590364	603198	5	gain
20	603198	829932	3	gain
20	4179606	4397784	0	loss
20	7589172	7820184	1	loss
20	11777334	11837226	0	loss
20	13103514	13193352	1	loss
20	13347360	13497090	1	loss
20	21171822	21612456	1	loss
20	22224210	22228488	5	gain
20	25004910	25026300	4	gain
20	25026300	25081914	7	gain
20	25137528	25184586	4	gain
20	25210254	25240200	6	gain
20	25240200	25282980	4	gain
20	25330038	25415598	3	gain
20	25415598	25475490	4	gain
20	26236974	26318256	1	loss
20	27293640	27430536	3	gain
20	30241182	30292518	4	gain
20	30296796	30322464	5	gain
20	30322464	30369522	4	gain
20	30459360	30489306	4	gain
20	31088226	31148118	1	loss
20	33103164	33210114	1	loss
20	33210114	33424014	3	gain
20	33894594	33975876	1	loss
20	34176942	34185498	5	gain
20	43588542	43592820	6	gain
20	47336070	47520024	1	loss
20	48512520	48555300	1	loss
20	48555300	48563856	8	gain
20	51421560	51485730	0	loss
20	59575428	59626764	1	loss
20	60563646	60636372	1	loss
21	0	68448	3	gain
21	98394	149730	3	gain
21	278070	282348	5	gain
21	282348	376464	3	gain
21	500526	594642	5	gain
21	594642	680202	11	gain
21	680202	684480	3	gain
21	684480	778596	8	gain
21	778596	804264	5	gain
21	804264	872712	7	gain
21	872712	881268	3	gain
21	881268	889824	6	gain
21	889824	902658	3	gain
21	7670454	7747458	1	loss
21	8239428	8290764	0	loss
21	8534610	8667228	0	loss
21	8936742	9035136	1	loss
21	10973070	10977348	5	gain
21	11503542	11520654	40	gain
21	11520654	11567712	3	gain
21	23563224	23751456	1	loss
21	29890386	30514974	1	loss
21	42437760	42519042	1	loss
21	42976788	43246302	1	loss
21	43378920	43532928	1	loss
21	47990604	47994882	5	gain
21	48593802	48606636	23	gain
21	48606636	48610914	4	gain
22	0	77004	1	loss
22	697314	705870	8	gain
22	714426	735816	26	gain
22	735816	761484	1	loss
22	1035276	1039554	6	gain
22	6198822	6412722	1	loss
22	7785960	7790238	6	gain
22	8034084	8119644	1	loss
22	17899152	18211446	1	loss
22	18823200	18951540	0	loss
22	21454170	21582510	1	loss
22	23131146	23139702	10	gain
22	24765342	24782454	4	gain
22	25689390	25873344	0	loss
22	28333194	28341750	5	gain
22	37321272	37436778	3	gain
22	37744794	37826076	1	loss
22	42912618	43045236	1	loss
22	43147908	43276248	1	loss
23	0	55614	18	gain
23	568974	573252	30	gain
23	1480188	1488744	4	gain
23	2695140	2699418	5	gain
23	3041658	3661968	1	loss
23	3768918	3914370	1	loss
23	5959254	6156042	1	loss
23	6156042	6168876	4	gain
23	6203100	6215934	4	gain
23	6215934	6399888	1	loss
23	6399888	6412722	3	gain
23	6412722	6451224	7	gain
23	6451224	6468336	3	gain
23	6468336	6498282	5	gain
23	6498282	6519672	8	gain
23	7696122	7935690	1	loss
23	7935690	7969914	4	gain
23	7969914	8021250	3	gain
23	8021250	8034084	5	gain
23	8329266	8337822	4	gain
23	8731398	8761344	21	gain
23	9616944	9625500	5	gain
23	10130304	10181640	1	loss
23	10955958	11139912	1	loss
23	15661758	15666036	10	gain
23	15666036	15700260	3	gain
23	15807210	15815766	5	gain
23	15815766	15824322	3	gain
23	15824322	15879936	7	gain
23	15879936	15995442	1	loss
23	19413564	19537626	1	loss
23	26018796	26027352	5	gain
23	26305422	26378148	1	loss
23	28221966	28517148	1	loss
23	37907358	37915914	4	gain
23	39755454	39793956	0	loss
23	45167124	45171402	6	gain
23	45171402	45445194	1	loss
23	54108144	54116700	5	gain
24	0	89838	6	gain
24	89838	98394	3	gain
24	98394	136896	5	gain
24	136896	179676	3	gain
24	179676	260958	6	gain
24	260958	312294	3	gain
24	312294	342240	11	gain
24	350796	355074	6	gain
24	466302	470580	8	gain
24	483414	513360	16	gain
24	513360	521916	4	gain
24	748650	765762	5	gain
24	765762	774318	3	gain
24	774318	787152	11	gain
24	842766	851322	5	gain
24	851322	864156	4	gain
24	864156	868434	9	gain
24	1535802	1544358	5	gain
24	3298338	3302616	6	gain
24	3841644	3850200	7	gain
24	12200856	12286416	1	loss
24	16495968	16508802	5	gain
24	19593240	19691634	0	loss
24	26142858	26236974	1	loss
24	29287188	29462586	1	loss
24	30318186	30412302	1	loss
24	30566310	30763098	1	loss
24	32880708	33009048	0	loss
24	35751246	36307386	1	loss
24	38698788	38810016	1	loss
24	41988570	41992848	5	gain
24	47344626	47361738	4	gain
24	47733924	47759592	3	gain
24	47759592	47909322	1	loss
24	48071886	48114666	0	loss
24	48114666	48131778	4	gain
25	0	132618	3	gain
25	132618	141174	6	gain
25	556140	564696	4	gain
25	3229890	3234168	4	gain
25	9980574	10228698	1	loss
25	12376254	12380532	5	gain
25	13047900	13240410	1	loss
25	13629708	13822218	1	loss
25	14091732	14284242	1	loss
25	15349464	15469248	1	loss
25	15858546	15862824	4	gain
25	17933376	17937654	4	gain
25	17971878	18044604	1	loss
25	18365454	18459570	0	loss
25	22254156	22527948	1	loss
25	26536434	26716110	1	loss
25	28200576	28482924	1	loss
25	34258224	34262502	8	gain
25	34365174	34395120	1	loss
26	0	179676	3	gain
26	179676	222456	6	gain
26	325128	410688	8	gain
26	410688	470580	3	gain
26	470580	487692	9	gain
26	487692	509082	4	gain
26	509082	547584	6	gain
26	547584	624588	3	gain
26	675924	684480	4	gain
26	782874	791430	6	gain
26	791430	834210	3	gain
26	834210	876990	1	loss
26	2203170	2348622	1	loss
26	5732520	5989200	1	loss
26	11717442	11773056	1	loss
26	15169788	15186900	4	gain
26	15216846	15225402	4	gain
26	15225402	15229680	6	gain
26	15272460	15315240	21	gain
26	15315240	15328074	4	gain
26	15328074	15340908	15	gain
26	15340908	15353742	3	gain
26	16363350	16611474	1	loss
26	19289502	19469178	0	loss
26	19875588	19991094	1	loss
26	28286136	29304300	1	loss
26	38082756	38091312	4	gain
26	38506278	38510556	6	gain
26	39793956	39798234	4	gain
26	41308368	41351148	3	gain
26	41761836	41774670	1	loss
26	42211026	42215304	5	gain
27	0	34224	3	gain
27	34224	77004	5	gain
27	77004	183954	3	gain
27	183954	188232	7	gain
27	188232	205344	3	gain
27	205344	231012	6	gain
27	231012	243846	0	loss
27	243846	273792	16	gain
27	385020	419244	4	gain
27	419244	526194	1	loss
27	526194	590364	6	gain
27	590364	598920	4	gain
27	598920	611754	7	gain
27	1967880	1972158	5	gain
27	3696192	3704748	5	gain
27	6699348	6703626	6	gain
27	17805036	17813592	4	gain
27	21039204	21218880	1	loss
27	33205836	33222948	0	loss
27	33672138	33766254	1	loss
27	33830424	33903150	1	loss
27	34087104	34108494	1	loss
27	34292448	34296726	5	gain
27	37569396	37577952	29	gain
27	38531946	38613228	1	loss
27	38673120	38775792	1	loss
28	0	149730	3	gain
28	171120	393576	1	loss
28	393576	453468	0	loss
28	453468	705870	1	loss
28	705870	731538	4	gain
28	731538	911214	1	loss
28	911214	919770	3	gain
28	2515464	2536854	1	loss
28	2635248	3140052	1	loss
28	7169928	7670454	1	loss
28	11332422	11340978	4	gain
28	11944176	12059682	1	loss
28	14220072	14318466	1	loss
28	14506698	14510976	6	gain
28	16038222	16200786	1	loss
28	17766534	17775090	4	gain
28	21492672	21496950	5	gain
28	22579284	22613508	1	loss
28	24756786	24761064	5	gain
28	34617576	34660356	0	loss
28	35999370	36166212	1	loss
29	0	111228	8	gain
29	111228	124062	4	gain
29	124062	154008	8	gain
29	154008	166842	3	gain
29	166842	273792	7	gain
29	273792	312294	4	gain
29	312294	504804	7	gain
29	560418	616032	5	gain
29	616032	825654	8	gain
29	834210	898380	6	gain
29	898380	1001052	5	gain
29	1018164	1048110	6	gain
29	1095168	1108002	6	gain
29	1163616	1244898	6	gain
29	1244898	1300512	3	gain
29	1300512	1313346	6	gain
29	1313346	1321902	3	gain
29	1321902	1398906	8	gain
29	1398906	1458798	5	gain
29	2074830	2104776	12	gain
29	2104776	2203170	4	gain
29	2203170	2293008	5	gain
29	5826636	5835192	5	gain
29	11477874	11631882	1	loss
29	11717442	11798724	1	loss
29	14292798	14382636	1	loss
29	19832808	19918368	1	loss
29	22202820	22228488	1	loss
29	25492602	25625220	1	loss
30	714426	872712	1	loss
30	4740024	4757136	3	gain
30	4787082	4799916	0	loss
30	4829862	4834140	0	loss
30	5437338	5441616	4	gain
30	6023424	6113262	0	loss
30	8675784	8680062	4	gain
30	11080020	11088576	1	loss
30	11109966	11208360	1	loss
30	13428642	13432920	5	gain
30	14369802	15148398	1	loss
30	23973912	24162144	1	loss
30	24962130	25655166	1	loss
30	25907568	25916124	3	gain
30	25954626	25971738	4	gain
30	25976016	25984572	6	gain
30	26078688	26194194	3	gain
30	28962060	28970616	4	gain
30	29338524	29436918	1	loss
30	29505366	29509644	4	gain
30	29595204	29659374	1	loss
31	8556	47058	7	gain
31	5231994	5236272	5	gain
31	12444702	12453258	3	gain
31	16560138	16564416	11	gain
31	16786872	16791150	4	gain
X	0	141174	2	gain
X	607476	628866	3	gain
X	628866	1253454	2	gain
X	1253454	1398906	3	gain
X	1398906	1407462	5	gain
X	1407462	1890876	2	gain
X	2241672	2245950	5	gain
X	2245950	2742198	2	gain
X	2951820	4295112	2	gain
X	4641630	4846974	2	gain
X	4846974	4851252	9	gain
X	4851252	6091872	2	gain
X	6703626	7020198	2	gain
X	11251140	11255418	5	gain
X	11405148	11512098	0	loss
X	18036048	18168666	0	loss
X	22378218	22579284	0	loss
X	23135424	23143980	5	gain
X	26810226	27002736	0	loss
X	28624098	28649766	3	gain
X	31083948	31101060	3	gain
X	31409076	31413354	4	gain
X	35327724	35468898	0	loss
X	42886950	42912618	4	gain
X	45278352	45329688	2	gain
X	45778878	45783156	7	gain
X	47147838	47207730	2	gain
X	49111440	49115718	5	gain
X	49659024	49663302	4	gain
X	50305002	50309280	5	gain
X	53603340	53607618	4	gain
X	55096362	55117752	3	gain
X	59917668	59926224	4	gain
X	59934780	59939058	14	gain
X	59939058	59956170	4	gain
X	60739044	60777546	5	gain
X	60777546	60798936	2	gain
X	60798936	60807492	10	gain
X	60850272	60858828	5	gain
X	62069502	62878044	0	loss
X	63613860	64003158	0	loss
X	67609512	67904694	0	loss
X	68323938	68602008	0	loss
X	78676698	78693810	369	gain
X	78693810	78698088	2	gain
X	78698088	78702366	14	gain
X	78710922	78719478	6	gain
X	84413496	84451998	4	gain
X	84451998	84486222	2	gain
X	84486222	84516168	4	gain
X	84922578	84931134	4	gain
X	84969636	84978192	3	gain
X	91279686	91403748	0	loss
X	91489308	91493586	4	gain
X	95844312	95861424	9	gain
X	99078480	99112704	8	gain
X	99112704	99125538	4	gain
X	102295536	102381096	0	loss
X	120494148	120596820	0	loss
X	121443864	121499478	3	gain
X	122825658	122847048	3	gain
X	122906940	122988222	2	gain
X	123955050	124083390	0	loss
X	124986048	125028828	2	gain
X	125597802	125606358	5	gain
X	125666250	125670528	6	gain
X	127445898	127454454	4	gain
