# Supplementary material for: Whole genome detection of sequence and structural polymorphism in six diverse horses
Source: PLoS One. 2020 Apr 9;15(4):e0230899. doi: 10.1371/journal.pone.0230899 (PMC7144971; doi:10.1371/journal.pone.0230899)
Supplement: S9 Table — (XLSX) [file pone.0230899.s009.xlsx]

## Sheet: ARB 
CHROM	BIN_START	BIN_END	N_VARIANTS	PI
chr1	1	100000	24	0.00024
chr1	100001	200000	2	2e-05
chr1	200001	300000	6	6e-05
chr1	300001	400000	4	4e-05
chr1	400001	500000	9	9e-05
chr1	500001	600000	8	8e-05
chr1	600001	700000	5	5e-05
chr1	700001	800000	8	8e-05
chr1	800001	900000	4	4e-05
chr1	900001	1000000	5	5e-05
chr1	1000001	1100000	13	0.00013
chr1	1100001	1200000	2	2e-05
chr1	1200001	1300000	5	5e-05
chr1	1300001	1400000	6	6e-05
chr1	1400001	1500000	11	0.00011
chr1	1500001	1600000	7	7e-05
chr1	1600001	1700000	218	0.00218
chr1	1700001	1800000	199	0.00199
chr1	1800001	1900000	100	0.001
chr1	1900001	2000000	253	0.00253
chr1	2000001	2100000	282	0.00282
chr1	2100001	2200000	168	0.00168
chr1	2200001	2300000	479	0.00479
chr1	2300001	2400000	199	0.00199
chr1	2400001	2500000	304	0.00304
chr1	2500001	2600000	182	0.00182
chr1	2600001	2700000	3	3e-05
chr1	2700001	2800000	55	0.00055
chr1	2800001	2900000	285	0.00285
chr1	2900001	3000000	129	0.00129
chr1	3000001	3100000	126	0.00126
chr1	3100001	3200000	183	0.00183
chr1	3200001	3300000	145	0.00145
chr1	3300001	3400000	87	0.00087
chr1	3400001	3500000	137	0.00137
chr1	3500001	3600000	195	0.00195
chr1	3600001	3700000	104	0.00104
chr1	3700001	3800000	231	0.00231
chr1	3800001	3900000	373	0.00373
chr1	3900001	4000000	108	0.00108
chr1	4000001	4100000	248	0.00248
chr1	4100001	4200000	175	0.00175
chr1	4200001	4300000	132	0.00132
chr1	4300001	4400000	24	0.00024
chr1	4400001	4500000	237	0.00237
chr1	4500001	4600000	144	0.00144
chr1	4600001	4700000	108	0.00108
chr1	4700001	4800000	194	0.00194
chr1	4800001	4900000	22	0.00022
chr1	4900001	5000000	2	2e-05
chr1	5000001	5100000	6	6e-05
chr1	5100001	5200000	13	0.00013
chr1	5200001	5300000	2	2e-05
chr1	5300001	5400000	93	0.00093
chr1	5400001	5500000	33	0.00033
chr1	5500001	5600000	6	6e-05
chr1	5700001	5800000	6	6e-05
chr1	5800001	5900000	3	3e-05
chr1	5900001	6000000	6	6e-05
chr1	6000001	6100000	3	3e-05
chr1	6100001	6200000	5	5e-05
chr1	6200001	6300000	3	3e-05
chr1	6300001	6400000	2	2e-05
chr1	6500001	6600000	6	6e-05
chr1	6600001	6700000	3	3e-05
chr1	6700001	6800000	2	2e-05
chr1	6800001	6900000	3	3e-05
chr1	6900001	7000000	2	2e-05
chr1	7000001	7100000	7	7e-05
chr1	7100001	7200000	50	0.0005
chr1	7200001	7300000	247	0.00247
chr1	7300001	7400000	130	0.0013
chr1	7400001	7500000	144	0.00144
chr1	7500001	7600000	88	0.00088
chr1	7600001	7700000	120	0.0012
chr1	7700001	7800000	168	0.00168
chr1	7800001	7900000	285	0.00285
chr1	7900001	8000000	97	0.00097
chr1	8000001	8100000	140	0.0014
chr1	8100001	8200000	123	0.00123
chr1	8200001	8300000	115	0.00115
chr1	8300001	8400000	99	0.00099
chr1	8400001	8500000	125	0.00125
chr1	8500001	8600000	95	0.00095
chr1	8600001	8700000	163	0.00163
chr1	8700001	8800000	42	0.00042
chr1	8800001	8900000	15	0.00015
chr1	8900001	9000000	21	0.00021
chr1	9000001	9100000	38	0.00038
chr1	9100001	9200000	90	0.0009
chr1	9200001	9300000	163	0.00163
chr1	9300001	9400000	24	0.00024
chr1	9400001	9500000	6	6e-05
chr1	9500001	9600000	6	6e-05
chr1	9600001	9700000	4	4e-05
chr1	9700001	9800000	1	1e-05
chr1	9800001	9900000	7	7e-05
chr1	9900001	10000000	20	0.0002
chr1	10000001	10100000	68	0.00068
chr1	10100001	10200000	4	4e-05
chr1	10200001	10300000	215	0.00215
chr1	10300001	10400000	573	0.00573
chr1	10400001	10500000	480	0.0048
chr1	10500001	10600000	111	0.00111
chr1	10600001	10700000	164	0.00164
chr1	10700001	10800000	339	0.00339
chr1	10800001	10900000	166	0.00166
chr1	10900001	11000000	162	0.00162
chr1	11000001	11100000	146	0.00146
chr1	11100001	11200000	127	0.00127
chr1	11200001	11300000	134	0.00134
chr1	11300001	11400000	123	0.00123
chr1	11400001	11500000	94	0.00094
chr1	11500001	11600000	94	0.00094
chr1	11600001	11700000	167	0.00167
chr1	11700001	11800000	93	0.00093
chr1	11800001	11900000	154	0.00154
chr1	11900001	12000000	110	0.0011
chr1	12000001	12100000	149	0.00149
chr1	12100001	12200000	188	0.00188
chr1	12200001	12300000	345	0.00345
chr1	12300001	12400000	246	0.00246
chr1	12400001	12500000	185	0.00185
chr1	12500001	12600000	114	0.00114
chr1	12600001	12700000	185	0.00185
chr1	12700001	12800000	104	0.00104
chr1	12800001	12900000	166	0.00166
chr1	12900001	13000000	98	0.00098
chr1	13000001	13100000	125	0.00125
chr1	13100001	13200000	120	0.0012
chr1	13200001	13300000	145	0.00145
chr1	13300001	13400000	104	0.00104
chr1	13400001	13500000	122	0.00122
chr1	13500001	13600000	116	0.00116
chr1	13600001	13700000	191	0.00191
chr1	13700001	13800000	101	0.00101
chr1	13800001	13900000	395	0.00395
chr1	13900001	14000000	104	0.00104
chr1	14000001	14100000	89	0.00089
chr1	14100001	14200000	23	0.00023
chr1	14200001	14300000	153	0.00153
chr1	14300001	14400000	92	0.00092
chr1	14400001	14500000	202	0.00202
chr1	14500001	14600000	108	0.00108
chr1	14600001	14700000	72	0.00072
chr1	14700001	14800000	2	2e-05
chr1	14800001	14900000	2	2e-05
chr1	14900001	15000000	11	0.00011
chr1	15000001	15100000	7	7e-05
chr1	15100001	15200000	2	2e-05
chr1	15200001	15300000	16	0.00016
chr1	15300001	15400000	47	0.00047
chr1	15400001	15500000	129	0.00129
chr1	15500001	15600000	114	0.00114
chr1	15600001	15700000	29	0.00029
chr1	15700001	15800000	228	0.00228
chr1	15800001	15900000	97	0.00097
chr1	15900001	16000000	145	0.00145
chr1	16000001	16100000	95	0.00095
chr1	16100001	16200000	122	0.00122
chr1	16200001	16300000	2	2e-05
chr1	16300001	16400000	5	5e-05
chr1	16400001	16500000	166	0.00166
chr1	16500001	16600000	270	0.0027
chr1	16600001	16700000	104	0.00104
chr1	16700001	16800000	216	0.00216
chr1	16800001	16900000	237	0.00237
chr1	16900001	17000000	106	0.00106
chr1	17000001	17100000	135	0.00135
chr1	17100001	17200000	88	0.00088
chr1	17200001	17300000	281	0.00281
chr1	17300001	17400000	220	0.0022
chr1	17400001	17500000	99	0.00099
chr1	17500001	17600000	85	0.00085
chr1	17600001	17700000	80	0.0008
chr1	17700001	17800000	168	0.00168
chr1	17800001	17900000	167	0.00167
chr1	17900001	18000000	140	0.0014
chr1	18000001	18100000	96	0.00096
chr1	18100001	18200000	143	0.00143
chr1	18200001	18300000	84	0.00084
chr1	18300001	18400000	187	0.00187
chr1	18400001	18500000	83	0.00083
chr1	18500001	18600000	92	0.00092
chr1	18600001	18700000	71	0.00071
chr1	18700001	18800000	115	0.00115
chr1	18800001	18900000	100	0.001
chr1	18900001	19000000	88	0.00088
chr1	19000001	19100000	76	0.00076
chr1	19100001	19200000	103	0.00103
chr1	19200001	19300000	124	0.00124
chr1	19300001	19400000	167	0.00167
chr1	19400001	19500000	169	0.00169
chr1	19500001	19600000	222	0.00222
chr1	19600001	19700000	155	0.00155
chr1	19700001	19800000	80	0.0008
chr1	19800001	19900000	144	0.00144
chr1	19900001	20000000	157	0.00157
chr1	20000001	20100000	263	0.00263
chr1	20100001	20200000	339	0.00339
chr1	20200001	20300000	270	0.0027
chr1	20300001	20400000	198	0.00198
chr1	20400001	20500000	44	0.00044
chr1	20500001	20600000	33	0.00033
chr1	20600001	20700000	98	0.00098
chr1	20700001	20800000	63	0.00063
chr1	20800001	20900000	182	0.00182
chr1	20900001	21000000	95	0.00095
chr1	21000001	21100000	171	0.00171
chr1	21100001	21200000	133	0.00133
chr1	21200001	21300000	112	0.00112
chr1	21300001	21400000	102	0.00102
chr1	21400001	21500000	174	0.00174
chr1	21500001	21600000	87	0.00087
chr1	21600001	21700000	121	0.00121
chr1	21700001	21800000	322	0.00322
chr1	21800001	21900000	215	0.00215
chr1	21900001	22000000	151	0.00151
chr1	22000001	22100000	190	0.0019
chr1	22100001	22200000	106	0.00106
chr1	22200001	22300000	474	0.00474
chr1	22300001	22400000	220	0.0022
chr1	22400001	22500000	149	0.00149
chr1	22500001	22600000	150	0.0015
chr1	22600001	22700000	7	7e-05
chr1	22700001	22800000	19	0.00019
chr1	22800001	22900000	119	0.00119
chr1	22900001	23000000	322	0.00322
chr1	23000001	23100000	408	0.00408
chr1	23100001	23200000	146	0.00146
chr1	23200001	23300000	185	0.00185
chr1	23300001	23400000	41	0.00041
chr1	23400001	23500000	108	0.00108
chr1	23500001	23600000	229	0.00229
chr1	23600001	23700000	264	0.00264
chr1	23700001	23800000	152	0.00152
chr1	23800001	23900000	144	0.00144
chr1	23900001	24000000	190	0.0019
chr1	24000001	24100000	211	0.00211
chr1	24100001	24200000	248	0.00248
chr1	24200001	24300000	273	0.00273
chr1	24300001	24400000	163	0.00163
chr1	24400001	24500000	212	0.00212
chr1	24500001	24600000	80	0.0008
chr1	24600001	24700000	122	0.00122
chr1	24700001	24800000	446	0.00446
chr1	24800001	24900000	6	6e-05
chr1	24900001	25000000	18	0.00018
chr1	25000001	25100000	1	1e-05
chr1	25100001	25200000	1	1e-05
chr1	25200001	25300000	2	2e-05
chr1	25300001	25400000	3	3e-05
chr1	25400001	25500000	3	3e-05
chr1	25500001	25600000	2	2e-05
chr1	25600001	25700000	14	0.00014
chr1	25700001	25800000	10	0.0001
chr1	25800001	25900000	3	3e-05
chr1	25900001	26000000	1	1e-05
chr1	26000001	26100000	5	5e-05
chr1	26100001	26200000	1	1e-05
chr1	26200001	26300000	4	4e-05
chr1	26300001	26400000	3	3e-05
chr1	26400001	26500000	4	4e-05
chr1	26500001	26600000	1	1e-05
chr1	26600001	26700000	6	6e-05
chr1	26700001	26800000	15	0.00015
chr1	26800001	26900000	1	1e-05
chr1	26900001	27000000	4	4e-05
chr1	27000001	27100000	1	1e-05
chr1	27100001	27200000	19	0.00019
chr1	27200001	27300000	3	3e-05
chr1	27300001	27400000	3	3e-05
chr1	27400001	27500000	11	0.00011
chr1	27500001	27600000	9	9e-05
chr1	27600001	27700000	6	6e-05
chr1	27700001	27800000	3	3e-05
chr1	27800001	27900000	39	0.00039
chr1	27900001	28000000	2	2e-05
chr1	28000001	28100000	7	7e-05
chr1	28100001	28200000	5	5e-05
chr1	28200001	28300000	4	4e-05
chr1	28300001	28400000	11	0.00011
chr1	28400001	28500000	12	0.00012
chr1	28500001	28600000	6	6e-05
chr1	28600001	28700000	2	2e-05
chr1	28700001	28800000	1	1e-05
chr1	28800001	28900000	5	5e-05
chr1	28900001	29000000	7	7e-05
chr1	29000001	29100000	7	7e-05
chr1	29100001	29200000	8	8e-05
chr1	29200001	29300000	49	0.00049
chr1	29300001	29400000	64	0.00064
chr1	29400001	29500000	73	0.00073
chr1	29500001	29600000	90	0.0009
chr1	29600001	29700000	54	0.00054
chr1	29700001	29800000	98	0.00098
chr1	29800001	29900000	41	0.00041
chr1	29900001	30000000	122	0.00122
chr1	30000001	30100000	139	0.00139
chr1	30100001	30200000	193	0.00193
chr1	30200001	30300000	163	0.00163
chr1	30300001	30400000	141	0.00141
chr1	30400001	30500000	112	0.00112
chr1	30500001	30600000	101	0.00101
chr1	30600001	30700000	88	0.00088
chr1	30700001	30800000	101	0.00101
chr1	30800001	30900000	181	0.00181
chr1	30900001	31000000	287	0.00287
chr1	31000001	31100000	342	0.00342
chr1	31100001	31200000	203	0.00203
chr1	31200001	31300000	223	0.00223
chr1	31300001	31400000	174	0.00174
chr1	31400001	31500000	127	0.00127
chr1	31500001	31600000	236	0.00236
chr1	31600001	31700000	160	0.0016
chr1	31700001	31800000	111	0.00111
chr1	31800001	31900000	84	0.00084
chr1	31900001	32000000	90	0.0009
chr1	32000001	32100000	107	0.00107
chr1	32100001	32200000	163	0.00163
chr1	32200001	32300000	222	0.00222
chr1	32300001	32400000	91	0.00091
chr1	32400001	32500000	42	0.00042
chr1	32500001	32600000	172	0.00172
chr1	32600001	32700000	167	0.00167
chr1	32700001	32800000	120	0.0012
chr1	32800001	32900000	136	0.00136
chr1	32900001	33000000	20	0.0002
chr1	33000001	33100000	187	0.00187
chr1	33100001	33200000	129	0.00129
chr1	33200001	33300000	9	9e-05
chr1	33300001	33400000	15	0.00015
chr1	33400001	33500000	25	0.00025
chr1	33500001	33600000	53	0.00053
chr1	33600001	33700000	237	0.00237
chr1	33700001	33800000	85	0.00085
chr1	33800001	33900000	96	0.00096
chr1	33900001	34000000	42	0.00042
chr1	34000001	34100000	65	0.00065
chr1	34100001	34200000	65	0.00065
chr1	34200001	34300000	99	0.00099
chr1	34300001	34400000	114	0.00114
chr1	34400001	34500000	125	0.00125
chr1	34500001	34600000	107	0.00107
chr1	34600001	34700000	116	0.00116
chr1	34700001	34800000	103	0.00103
chr1	34800001	34900000	117	0.00117
chr1	34900001	35000000	301	0.00301
chr1	35000001	35100000	55	0.00055
chr1	35100001	35200000	2	2e-05
chr1	35200001	35300000	3	3e-05
chr1	35300001	35400000	103	0.00103
chr1	35400001	35500000	125	0.00125
chr1	35500001	35600000	148	0.00148
chr1	35600001	35700000	57	0.00057
chr1	35700001	35800000	37	0.00037
chr1	35800001	35900000	152	0.00152
chr1	35900001	36000000	258	0.00258
chr1	36000001	36100000	98	0.00098
chr1	36100001	36200000	152	0.00152
chr1	36200001	36300000	121	0.00121
chr1	36300001	36400000	93	0.00093
chr1	36400001	36500000	190	0.0019
chr1	36500001	36600000	49	0.00049
chr1	36600001	36700000	119	0.00119
chr1	36700001	36800000	117	0.00117
chr1	36800001	36900000	54	0.00054
chr1	36900001	37000000	70	0.0007
chr1	37000001	37100000	153	0.00153
chr1	37100001	37200000	206	0.00206
chr1	37200001	37300000	221	0.00221
chr1	37300001	37400000	138	0.00138
chr1	37400001	37500000	87	0.00087
chr1	37500001	37600000	105	0.00105
chr1	37600001	37700000	101	0.00101
chr1	37700001	37800000	101	0.00101
chr1	37800001	37900000	277	0.00277
chr1	37900001	38000000	126	0.00126
chr1	38000001	38100000	109	0.00109
chr1	38100001	38200000	150	0.0015
chr1	38200001	38300000	66	0.00066
chr1	38300001	38400000	211	0.00211
chr1	38400001	38500000	126	0.00126
chr1	38500001	38600000	187	0.00187
chr1	38600001	38700000	209	0.00209
chr1	38700001	38800000	130	0.0013
chr1	38800001	38900000	183	0.00183
chr1	38900001	39000000	212	0.00212
chr1	39000001	39100000	169	0.00169
chr1	39100001	39200000	113	0.00113
chr1	39200001	39300000	103	0.00103
chr1	39300001	39400000	175	0.00175
chr1	39400001	39500000	238	0.00238
chr1	39500001	39600000	113	0.00113
chr1	39600001	39700000	112	0.00112
chr1	39700001	39800000	101	0.00101
chr1	39800001	39900000	118	0.00118
chr1	39900001	40000000	172	0.00172
chr1	40000001	40100000	192	0.00192
chr1	40100001	40200000	342	0.00342
chr1	40200001	40300000	433	0.00433
chr1	40300001	40400000	182	0.00182
chr1	40400001	40500000	88	0.00088
chr1	40500001	40600000	84	0.00084
chr1	40600001	40700000	108	0.00108
chr1	40700001	40800000	123	0.00123
chr1	40800001	40900000	108	0.00108
chr1	40900001	41000000	97	0.00097
chr1	41000001	41100000	195	0.00195
chr1	41100001	41200000	117	0.00117
chr1	41200001	41300000	169	0.00169
chr1	41300001	41400000	12	0.00012
chr1	41400001	41500000	71	0.00071
chr1	41500001	41600000	115	0.00115
chr1	41600001	41700000	115	0.00115
chr1	41700001	41800000	95	0.00095
chr1	41800001	41900000	100	0.001
chr1	41900001	42000000	283	0.00283
chr1	42000001	42100000	153	0.00153
chr1	42100001	42200000	112	0.00112
chr1	42200001	42300000	138	0.00138
chr1	42300001	42400000	130	0.0013
chr1	42400001	42500000	46	0.00046
chr1	42500001	42600000	2	2e-05
chr1	42600001	42700000	144	0.00144
chr1	42700001	42800000	236	0.00236
chr1	42800001	42900000	353	0.00353
chr1	42900001	43000000	277	0.00277
chr1	43000001	43100000	199	0.00199
chr1	43100001	43200000	101	0.00101
chr1	43200001	43300000	175	0.00175
chr1	43300001	43400000	107	0.00107
chr1	43400001	43500000	95	0.00095
chr1	43500001	43600000	195	0.00195
chr1	43600001	43700000	239	0.00239
chr1	43700001	43800000	102	0.00102
chr1	43800001	43900000	179	0.00179
chr1	43900001	44000000	221	0.00221
chr1	44000001	44100000	106	0.00106
chr1	44100001	44200000	333	0.00333
chr1	44200001	44300000	168	0.00168
chr1	44300001	44400000	205	0.00205
chr1	44400001	44500000	189	0.00189
chr1	44500001	44600000	375	0.00375
chr1	44600001	44700000	296	0.00296
chr1	44700001	44800000	152	0.00152
chr1	44800001	44900000	133	0.00133
chr1	44900001	45000000	247	0.00247
chr1	45000001	45100000	128	0.00128
chr1	45100001	45200000	308	0.00308
chr1	45200001	45300000	92	0.00092
chr1	45300001	45400000	121	0.00121
chr1	45400001	45500000	235	0.00235
chr1	45500001	45600000	145	0.00145
chr1	45600001	45700000	120	0.0012
chr1	45700001	45800000	221	0.00221
chr1	45800001	45900000	302	0.00302
chr1	45900001	46000000	176	0.00176
chr1	46000001	46100000	164	0.00164
chr1	46100001	46200000	300	0.003
chr1	46200001	46300000	589	0.00589
chr1	46300001	46400000	142	0.00142
chr1	46400001	46500000	310	0.0031
chr1	46500001	46600000	148	0.00148
chr1	46600001	46700000	340	0.0034
chr1	46700001	46800000	337	0.00337
chr1	46800001	46900000	130	0.0013
chr1	46900001	47000000	26	0.00026
chr1	47000001	47100000	266	0.00266
chr1	47100001	47200000	250	0.0025
chr1	47200001	47300000	203	0.00203
chr1	47300001	47400000	276	0.00276
chr1	47400001	47500000	285	0.00285
chr1	47500001	47600000	502	0.00502
chr1	47600001	47700000	381	0.00381
chr1	47700001	47800000	320	0.0032
chr1	47800001	47900000	183	0.00183
chr1	47900001	48000000	106	0.00106
chr1	48000001	48100000	319	0.00319
chr1	48100001	48200000	191	0.00191
chr1	48200001	48300000	257	0.00257
chr1	48300001	48400000	66	0.00066
chr1	48400001	48500000	100	0.001
chr1	48500001	48600000	354	0.00354
chr1	48600001	48700000	77	0.00077
chr1	48700001	48800000	122	0.00122
chr1	48800001	48900000	100	0.001
chr1	48900001	49000000	115	0.00115
chr1	49000001	49100000	100	0.001
chr1	49100001	49200000	81	0.00081
chr1	49200001	49300000	105	0.00105
chr1	49300001	49400000	137	0.00137
chr1	49400001	49500000	25	0.00025
chr1	49500001	49600000	116	0.00116
chr1	49600001	49700000	100	0.001
chr1	49700001	49800000	177	0.00177
chr1	49800001	49900000	96	0.00096
chr1	49900001	50000000	136	0.00136
chr1	50000001	50100000	150	0.0015
chr1	50100001	50200000	222	0.00222
chr1	50200001	50300000	113	0.00113
chr1	50300001	50400000	190	0.0019
chr1	50400001	50500000	198	0.00198
chr1	50500001	50600000	105	0.00105
chr1	50600001	50700000	149	0.00149
chr1	50700001	50800000	129	0.00129
chr1	50800001	50900000	79	0.00079
chr1	50900001	51000000	261	0.00261
chr1	51000001	51100000	3	3e-05
chr1	51100001	51200000	5	5e-05
chr1	51200001	51300000	1	1e-05
chr1	51300001	51400000	76	0.00076
chr1	51400001	51500000	171	0.00171
chr1	51500001	51600000	143	0.00143
chr1	51600001	51700000	144	0.00144
chr1	51700001	51800000	67	0.00067
chr1	51800001	51900000	91	0.00091
chr1	51900001	52000000	87	0.00087
chr1	52000001	52100000	155	0.00155
chr1	52100001	52200000	81	0.00081
chr1	52200001	52300000	89	0.00089
chr1	52300001	52400000	80	0.0008
chr1	52400001	52500000	117	0.00117
chr1	52500001	52600000	182	0.00182
chr1	52600001	52700000	174	0.00174
chr1	52700001	52800000	79	0.00079
chr1	52800001	52900000	104	0.00104
chr1	52900001	53000000	93	0.00093
chr1	53000001	53100000	94	0.00094
chr1	53100001	53200000	47	0.00047
chr1	53200001	53300000	10	0.0001
chr1	53300001	53400000	113	0.00113
chr1	53400001	53500000	133	0.00133
chr1	53500001	53600000	294	0.00294
chr1	53600001	53700000	184	0.00184
chr1	53700001	53800000	128	0.00128
chr1	53800001	53900000	183	0.00183
chr1	53900001	54000000	223	0.00223
chr1	54000001	54100000	188	0.00188
chr1	54100001	54200000	123	0.00123
chr1	54200001	54300000	306	0.00306
chr1	54300001	54400000	464	0.00464
chr1	54400001	54500000	456	0.00456
chr1	54500001	54600000	550	0.0055
chr1	54600001	54700000	144	0.00144
chr1	54700001	54800000	251	0.00251
chr1	54800001	54900000	322	0.00322
chr1	54900001	55000000	534	0.00534
chr1	55000001	55100000	430	0.0043
chr1	55100001	55200000	131	0.00131
chr1	55200001	55300000	249	0.00249
chr1	55300001	55400000	260	0.0026
chr1	55400001	55500000	250	0.0025
chr1	55500001	55600000	266	0.00266
chr1	55600001	55700000	123	0.00123
chr1	55700001	55800000	164	0.00164
chr1	55800001	55900000	178	0.00178
chr1	55900001	56000000	218	0.00218
chr1	56000001	56100000	148	0.00148
chr1	56100001	56200000	59	0.00059
chr1	56200001	56300000	43	0.00043
chr1	56300001	56400000	68	0.00068
chr1	56400001	56500000	149	0.00149
chr1	56500001	56600000	119	0.00119
chr1	56600001	56700000	321	0.00321
chr1	56700001	56800000	81	0.00081
chr1	56800001	56900000	101	0.00101
chr1	56900001	57000000	118	0.00118
chr1	57000001	57100000	27	0.00027
chr1	57100001	57200000	92	0.00092
chr1	57200001	57300000	171	0.00171
chr1	57300001	57400000	79	0.00079
chr1	57400001	57500000	62	0.00062
chr1	57500001	57600000	77	0.00077
chr1	57600001	57700000	100	0.001
chr1	57700001	57800000	84	0.00084
chr1	57800001	57900000	338	0.00338
chr1	57900001	58000000	317	0.00317
chr1	58000001	58100000	256	0.00256
chr1	58100001	58200000	144	0.00144
chr1	58200001	58300000	99	0.00099
chr1	58300001	58400000	147	0.00147
chr1	58400001	58500000	171	0.00171
chr1	58500001	58600000	232	0.00232
chr1	58600001	58700000	144	0.00144
chr1	58700001	58800000	95	0.00095
chr1	58800001	58900000	163	0.00163
chr1	58900001	59000000	174	0.00174
chr1	59000001	59100000	177	0.00177
chr1	59100001	59200000	172	0.00172
chr1	59200001	59300000	231	0.00231
chr1	59300001	59400000	291	0.00291
chr1	59400001	59500000	341	0.00341
chr1	59500001	59600000	392	0.00392
chr1	59600001	59700000	244	0.00244
chr1	59700001	59800000	237	0.00237
chr1	59800001	59900000	159	0.00159
chr1	59900001	60000000	134	0.00134
chr1	60000001	60100000	252	0.00252
chr1	60100001	60200000	91	0.00091
chr1	60200001	60300000	83	0.00083
chr1	60300001	60400000	219	0.00219
chr1	60400001	60500000	92	0.00092
chr1	60500001	60600000	51	0.00051
chr1	60600001	60700000	61	0.00061
chr1	60700001	60800000	36	0.00036
chr1	60800001	60900000	39	0.00039
chr1	60900001	61000000	28	0.00028
chr1	61000001	61100000	91	0.00091
chr1	61100001	61200000	93	0.00093
chr1	61200001	61300000	232	0.00232
chr1	61300001	61400000	107	0.00107
chr1	61400001	61500000	110	0.0011
chr1	61500001	61600000	102	0.00102
chr1	61600001	61700000	42	0.00042
chr1	61700001	61800000	19	0.00019
chr1	61800001	61900000	55	0.00055
chr1	61900001	62000000	52	0.00052
chr1	62000001	62100000	76	0.00076
chr1	62100001	62200000	106	0.00106
chr1	62200001	62300000	97	0.00097
chr1	62300001	62400000	115	0.00115
chr1	62400001	62500000	118	0.00118
chr1	62500001	62600000	70	0.0007
chr1	62600001	62700000	33	0.00033
chr1	62700001	62800000	100	0.001
chr1	62800001	62900000	108	0.00108
chr1	62900001	63000000	71	0.00071
chr1	63000001	63100000	214	0.00214
chr1	63100001	63200000	147	0.00147
chr1	63200001	63300000	77	0.00077
chr1	63300001	63400000	25	0.00025
chr1	63400001	63500000	108	0.00108
chr1	63500001	63600000	104	0.00104
chr1	63600001	63700000	113	0.00113
chr1	63700001	63800000	50	0.0005
chr1	63800001	63900000	59	0.00059
chr1	63900001	64000000	209	0.00209
chr1	64000001	64100000	155	0.00155
chr1	64100001	64200000	119	0.00119
chr1	64200001	64300000	122	0.00122
chr1	64300001	64400000	214	0.00214
chr1	64400001	64500000	126	0.00126
chr1	64500001	64600000	11	0.00011
chr1	64600001	64700000	70	0.0007
chr1	64700001	64800000	147	0.00147
chr1	64800001	64900000	103	0.00103
chr1	64900001	65000000	123	0.00123
chr1	65000001	65100000	286	0.00286
chr1	65100001	65200000	68	0.00068
chr1	65200001	65300000	128	0.00128
chr1	65300001	65400000	253	0.00253
chr1	65400001	65500000	219	0.00219
chr1	65500001	65600000	134	0.00134
chr1	65600001	65700000	135	0.00135
chr1	65700001	65800000	155	0.00155
chr1	65800001	65900000	193	0.00193
chr1	65900001	66000000	203	0.00203
chr1	66000001	66100000	103	0.00103
chr1	66100001	66200000	100	0.001
chr1	66200001	66300000	202	0.00202
chr1	66300001	66400000	140	0.0014
chr1	66400001	66500000	93	0.00093
chr1	66500001	66600000	101	0.00101
chr1	66600001	66700000	110	0.0011
chr1	66700001	66800000	63	0.00063
chr1	66800001	66900000	73	0.00073
chr1	66900001	67000000	48	0.00048
chr1	67000001	67100000	130	0.0013
chr1	67100001	67200000	109	0.00109
chr1	67200001	67300000	234	0.00234
chr1	67300001	67400000	353	0.00353
chr1	67400001	67500000	758	0.00758
chr1	67500001	67600000	632	0.00632
chr1	67600001	67700000	635	0.00635
chr1	67700001	67800000	93	0.00093
chr1	67800001	67900000	62	0.00062
chr1	67900001	68000000	124	0.00124
chr1	68000001	68100000	133	0.00133
chr1	68100001	68200000	106	0.00106
chr1	68200001	68300000	110	0.0011
chr1	68300001	68400000	154	0.00154
chr1	68400001	68500000	115	0.00115
chr1	68500001	68600000	144	0.00144
chr1	68600001	68700000	123	0.00123
chr1	68700001	68800000	70	0.0007
chr1	68800001	68900000	47	0.00047
chr1	68900001	69000000	84	0.00084
chr1	69000001	69100000	116	0.00116
chr1	69100001	69200000	465	0.00465
chr1	69200001	69300000	177	0.00177
chr1	69300001	69400000	260	0.0026
chr1	69400001	69500000	157	0.00157
chr1	69500001	69600000	96	0.00096
chr1	69600001	69700000	114	0.00114
chr1	69700001	69800000	50	0.0005
chr1	69800001	69900000	89	0.00089
chr1	69900001	70000000	140	0.0014
chr1	70000001	70100000	122	0.00122
chr1	70100001	70200000	50	0.0005
chr1	70200001	70300000	12	0.00012
chr1	70300001	70400000	1	1e-05
chr1	70400001	70500000	79	0.00079
chr1	70500001	70600000	74	0.00074
chr1	70600001	70700000	203	0.00203
chr1	70700001	70800000	147	0.00147
chr1	70800001	70900000	197	0.00197
chr1	70900001	71000000	264	0.00264
chr1	71000001	71100000	171	0.00171
chr1	71100001	71200000	102	0.00102
chr1	71200001	71300000	200	0.002
chr1	71300001	71400000	135	0.00135
chr1	71400001	71500000	197	0.00197
chr1	71500001	71600000	68	0.00068
chr1	71600001	71700000	145	0.00145
chr1	71700001	71800000	95	0.00095
chr1	71800001	71900000	6	6e-05
chr1	71900001	72000000	249	0.00249
chr1	72000001	72100000	504	0.00504
chr1	72100001	72200000	452	0.00452
chr1	72200001	72300000	141	0.00141
chr1	72300001	72400000	81	0.00081
chr1	72400001	72500000	117	0.00117
chr1	72500001	72600000	146	0.00146
chr1	72600001	72700000	194	0.00194
chr1	72700001	72800000	312	0.00312
chr1	72800001	72900000	15	0.00015
chr1	72900001	73000000	4	4e-05
chr1	73000001	73100000	2	2e-05
chr1	73100001	73200000	245	0.00245
chr1	73200001	73300000	57	0.00057
chr1	73300001	73400000	190	0.0019
chr1	73400001	73500000	157	0.00157
chr1	73500001	73600000	210	0.0021
chr1	73600001	73700000	163	0.00163
chr1	73700001	73800000	5	5e-05
chr1	74100001	74200000	7	7e-05
chr1	74200001	74300000	185	0.00185
chr1	74300001	74400000	102	0.00102
chr1	74400001	74500000	209	0.00209
chr1	74500001	74600000	59	0.00059
chr1	74700001	74800000	20	0.0002
chr1	74800001	74900000	218	0.00218
chr1	74900001	75000000	241	0.00241
chr1	75000001	75100000	124	0.00124
chr1	75100001	75200000	126	0.00126
chr1	75200001	75300000	181	0.00181
chr1	75300001	75400000	156	0.00156
chr1	75400001	75500000	126	0.00126
chr1	75500001	75600000	100	0.001
chr1	75600001	75700000	149	0.00149
chr1	75800001	75900000	76	0.00076
chr1	75900001	76000000	211	0.00211
chr1	76000001	76100000	199	0.00199
chr1	76100001	76200000	125	0.00125
chr1	76200001	76300000	21	0.00021
chr1	76300001	76400000	9	9e-05
chr1	76400001	76500000	7	7e-05
chr1	76500001	76600000	4	4e-05
chr1	76600001	76700000	37	0.00037
chr1	76700001	76800000	7	7e-05
chr1	76800001	76900000	2	2e-05
chr1	76900001	77000000	8	8e-05
chr1	77000001	77100000	1	1e-05
chr1	77100001	77200000	5	5e-05
chr1	77200001	77300000	161	0.00161
chr1	77300001	77400000	125	0.00125
chr1	77400001	77500000	38	0.00038
chr1	77500001	77600000	67	0.00067
chr1	77600001	77700000	111	0.00111
chr1	77700001	77800000	104	0.00104
chr1	77800001	77900000	422	0.00422
chr1	77900001	78000000	415	0.00415
chr1	78000001	78100000	285	0.00285
chr1	78100001	78200000	105	0.00105
chr1	78200001	78300000	166	0.00166
chr1	78300001	78400000	267	0.00267
chr1	78400001	78500000	287	0.00287
chr1	78500001	78600000	101	0.00101
chr1	78600001	78700000	275	0.00275
chr1	78700001	78800000	180	0.0018
chr1	78800001	78900000	254	0.00254
chr1	78900001	79000000	200	0.002
chr1	79000001	79100000	176	0.00176
chr1	79100001	79200000	253	0.00253
chr1	79200001	79300000	133	0.00133
chr1	79300001	79400000	268	0.00268
chr1	79400001	79500000	180	0.0018
chr1	79500001	79600000	150	0.0015
chr1	79600001	79700000	194	0.00194
chr1	79700001	79800000	177	0.00177
chr1	79800001	79900000	213	0.00213
chr1	79900001	80000000	317	0.00317
chr1	80000001	80100000	207	0.00207
chr1	80100001	80200000	296	0.00296
chr1	80200001	80300000	219	0.00219
chr1	80300001	80400000	100	0.001
chr1	80400001	80500000	79	0.00079
chr1	80500001	80600000	80	0.0008
chr1	80600001	80700000	118	0.00118
chr1	80700001	80800000	264	0.00264
chr1	80800001	80900000	173	0.00173
chr1	80900001	81000000	175	0.00175
chr1	81000001	81100000	320	0.0032
chr1	81100001	81200000	134	0.00134
chr1	81200001	81300000	124	0.00124
chr1	81300001	81400000	308	0.00308
chr1	81400001	81500000	139	0.00139
chr1	81500001	81600000	91	0.00091
chr1	81600001	81700000	76	0.00076
chr1	81700001	81800000	91	0.00091
chr1	81800001	81900000	154	0.00154
chr1	81900001	82000000	105	0.00105
chr1	82000001	82100000	86	0.00086
chr1	82100001	82200000	143	0.00143
chr1	82200001	82300000	175	0.00175
chr1	82300001	82400000	148	0.00148
chr1	82400001	82500000	159	0.00159
chr1	82500001	82600000	120	0.0012
chr1	82600001	82700000	199	0.00199
chr1	82700001	82800000	233	0.00233
chr1	82800001	82900000	288	0.00288
chr1	82900001	83000000	188	0.00188
chr1	83000001	83100000	113	0.00113
chr1	83100001	83200000	1	1e-05
chr1	83200001	83300000	8	8e-05
chr1	83300001	83400000	190	0.0019
chr1	83400001	83500000	188	0.00188
chr1	83500001	83600000	241	0.00241
chr1	83600001	83700000	39	0.00039
chr1	83700001	83800000	120	0.0012
chr1	83800001	83900000	323	0.00323
chr1	83900001	84000000	101	0.00101
chr1	84000001	84100000	89	0.00089
chr1	84100001	84200000	244	0.00244
chr1	84200001	84300000	231	0.00231
chr1	84300001	84400000	128	0.00128
chr1	84400001	84500000	148	0.00148
chr1	84500001	84600000	97	0.00097
chr1	84600001	84700000	109	0.00109
chr1	84700001	84800000	112	0.00112
chr1	84800001	84900000	70	0.0007
chr1	84900001	85000000	287	0.00287
chr1	85000001	85100000	116	0.00116
chr1	85100001	85200000	96	0.00096
chr1	85200001	85300000	105	0.00105
chr1	85300001	85400000	125	0.00125
chr1	85400001	85500000	117	0.00117
chr1	85500001	85600000	7	7e-05
chr1	85600001	85700000	23	0.00023
chr1	85700001	85800000	400	0.004
chr1	85800001	85900000	357	0.00357
chr1	85900001	86000000	272	0.00272
chr1	86000001	86100000	123	0.00123
chr1	86100001	86200000	160	0.0016
chr1	86200001	86300000	307	0.00307
chr1	86300001	86400000	360	0.0036
chr1	86400001	86500000	216	0.00216
chr1	86500001	86600000	131	0.00131
chr1	86600001	86700000	163	0.00163
chr1	86700001	86800000	188	0.00188
chr1	86800001	86900000	265	0.00265
chr1	86900001	87000000	163	0.00163
chr1	87000001	87100000	181	0.00181
chr1	87100001	87200000	349	0.00349
chr1	87200001	87300000	584	0.00584
chr1	87300001	87400000	138	0.00138
chr1	87400001	87500000	220	0.0022
chr1	87500001	87600000	118	0.00118
chr1	87600001	87700000	144	0.00144
chr1	87700001	87800000	261	0.00261
chr1	87800001	87900000	53	0.00053
chr1	87900001	88000000	270	0.0027
chr1	88000001	88100000	157	0.00157
chr1	88100001	88200000	137	0.00137
chr1	88200001	88300000	130	0.0013
chr1	88300001	88400000	280	0.0028
chr1	88400001	88500000	219	0.00219
chr1	88500001	88600000	32	0.00032
chr1	88600001	88700000	132	0.00132
chr1	88700001	88800000	91	0.00091
chr1	88800001	88900000	105	0.00105
chr1	88900001	89000000	109	0.00109
chr1	89000001	89100000	224	0.00224
chr1	89100001	89200000	127	0.00127
chr1	89200001	89300000	171	0.00171
chr1	89300001	89400000	177	0.00177
chr1	89400001	89500000	153	0.00153
chr1	89500001	89600000	9	9e-05
chr1	89600001	89700000	43	0.00043
chr1	89700001	89800000	107	0.00107
chr1	89800001	89900000	178	0.00178
chr1	89900001	90000000	485	0.00485
chr1	90000001	90100000	154	0.00154
chr1	90100001	90200000	123	0.00123
chr1	90200001	90300000	115	0.00115
chr1	90300001	90400000	231	0.00231
chr1	90400001	90500000	330	0.0033
chr1	90500001	90600000	283	0.00283
chr1	90600001	90700000	98	0.00098
chr1	90700001	90800000	155	0.00155
chr1	90800001	90900000	112	0.00112
chr1	90900001	91000000	181	0.00181
chr1	91000001	91100000	238	0.00238
chr1	91100001	91200000	240	0.0024
chr1	91200001	91300000	148	0.00148
chr1	91300001	91400000	304	0.00304
chr1	91400001	91500000	230	0.0023
chr1	91500001	91600000	51	0.00051
chr1	91600001	91700000	432	0.00432
chr1	91700001	91800000	307	0.00307
chr1	91800001	91900000	200	0.002
chr1	91900001	92000000	204	0.00204
chr1	92000001	92100000	297	0.00297
chr1	92100001	92200000	125	0.00125
chr1	92200001	92300000	129	0.00129
chr1	92300001	92400000	225	0.00225
chr1	92400001	92500000	197	0.00197
chr1	92500001	92600000	140	0.0014
chr1	92600001	92700000	98	0.00098
chr1	92700001	92800000	116	0.00116
chr1	92800001	92900000	212	0.00212
chr1	92900001	93000000	91	0.00091
chr1	93000001	93100000	84	0.00084
chr1	93100001	93200000	48	0.00048
chr1	93200001	93300000	13	0.00013
chr1	93300001	93400000	4	4e-05
chr1	93400001	93500000	2	2e-05
chr1	93500001	93600000	35	0.00035
chr1	93600001	93700000	45	0.00045
chr1	93700001	93800000	107	0.00107
chr1	93800001	93900000	123	0.00123
chr1	93900001	94000000	72	0.00072
chr1	94000001	94100000	130	0.0013
chr1	94100001	94200000	158	0.00158
chr1	94200001	94300000	113	0.00113
chr1	94300001	94400000	92	0.00092
chr1	94400001	94500000	84	0.00084
chr1	94500001	94600000	79	0.00079
chr1	94600001	94700000	85	0.00085
chr1	94700001	94800000	125	0.00125
chr1	94800001	94900000	122	0.00122
chr1	94900001	95000000	79	0.00079
chr1	95000001	95100000	79	0.00079
chr1	95100001	95200000	120	0.0012
chr1	95200001	95300000	151	0.00151
chr1	95300001	95400000	114	0.00114
chr1	95400001	95500000	124	0.00124
chr1	95500001	95600000	99	0.00099
chr1	95600001	95700000	100	0.001
chr1	95700001	95800000	81	0.00081
chr1	95800001	95900000	84	0.00084
chr1	95900001	96000000	126	0.00126
chr1	96000001	96100000	57	0.00057
chr1	96100001	96200000	116	0.00116
chr1	96200001	96300000	237	0.00237
chr1	96300001	96400000	208	0.00208
chr1	96400001	96500000	459	0.00459
chr1	96500001	96600000	96	0.00096
chr1	96600001	96700000	391	0.00391
chr1	96700001	96800000	237	0.00237
chr1	96800001	96900000	326	0.00326
chr1	96900001	97000000	231	0.00231
chr1	97000001	97100000	198	0.00198
chr1	97100001	97200000	149	0.00149
chr1	97200001	97300000	371	0.00371
chr1	97300001	97400000	98	0.00098
chr1	97400001	97500000	151	0.00151
chr1	97500001	97600000	104	0.00104
chr1	97600001	97700000	114	0.00114
chr1	97700001	97800000	386	0.00386
chr1	97800001	97900000	2	2e-05
chr1	97900001	98000000	84	0.00084
chr1	98000001	98100000	178	0.00178
chr1	98100001	98200000	129	0.00129
chr1	98200001	98300000	68	0.00068
chr1	98300001	98400000	132	0.00132
chr1	98400001	98500000	232	0.00232
chr1	98500001	98600000	34	0.00034
chr1	98600001	98700000	172	0.00172
chr1	98700001	98800000	200	0.002
chr1	98800001	98900000	161	0.00161
chr1	98900001	99000000	162	0.00162
chr1	99000001	99100000	348	0.00348
chr1	99100001	99200000	132	0.00132
chr1	99200001	99300000	73	0.00073
chr1	99300001	99400000	195	0.00195
chr1	99400001	99500000	330	0.0033
chr1	99500001	99600000	73	0.00073
chr1	99600001	99700000	138	0.00138
chr1	99700001	99800000	108	0.00108
chr1	99800001	99900000	118	0.00118
chr1	99900001	100000000	103	0.00103
chr1	100000001	100100000	115	0.00115
chr1	100100001	100200000	91	0.00091
chr1	100200001	100300000	198	0.00198
chr1	100300001	100400000	188	0.00188
chr1	100400001	100500000	200	0.002
chr1	100500001	100600000	281	0.00281
chr1	100600001	100700000	126	0.00126
chr1	100700001	100800000	96	0.00096
chr1	100800001	100900000	54	0.00054
chr1	100900001	101000000	105	0.00105
chr1	101000001	101100000	237	0.00237
chr1	101100001	101200000	126	0.00126
chr1	101200001	101300000	131	0.00131
chr1	101300001	101400000	117	0.00117
chr1	101400001	101500000	43	0.00043
chr1	101500001	101600000	149	0.00149
chr1	101600001	101700000	261	0.00261
chr1	101700001	101800000	109	0.00109
chr1	101800001	101900000	135	0.00135
chr1	101900001	102000000	241	0.00241
chr1	102000001	102100000	125	0.00125
chr1	102100001	102200000	133	0.00133
chr1	102200001	102300000	30	0.0003
chr1	102300001	102400000	179	0.00179
chr1	102400001	102500000	162	0.00162
chr1	102500001	102600000	116	0.00116
chr1	102600001	102700000	178	0.00178
chr1	102700001	102800000	82	0.00082
chr1	102800001	102900000	4	4e-05
chr1	102900001	103000000	104	0.00104
chr1	103000001	103100000	181	0.00181
chr1	103100001	103200000	266	0.00266
chr1	103200001	103300000	126	0.00126
chr1	103300001	103400000	151	0.00151
chr1	103400001	103500000	189	0.00189
chr1	103500001	103600000	132	0.00132
chr1	103600001	103700000	262	0.00262
chr1	103700001	103800000	291	0.00291
chr1	103800001	103900000	442	0.00442
chr1	103900001	104000000	365	0.00365
chr1	104000001	104100000	272	0.00272
chr1	104100001	104200000	83	0.00083
chr1	104200001	104300000	105	0.00105
chr1	104300001	104400000	173	0.00173
chr1	104400001	104500000	203	0.00203
chr1	104500001	104600000	122	0.00122
chr1	104600001	104700000	100	0.001
chr1	104700001	104800000	229	0.00229
chr1	104800001	104900000	210	0.0021
chr1	104900001	105000000	91	0.00091
chr1	105000001	105100000	92	0.00092
chr1	105100001	105200000	40	0.0004
chr1	105200001	105300000	47	0.00047
chr1	105300001	105400000	122	0.00122
chr1	105400001	105500000	106	0.00106
chr1	105500001	105600000	123	0.00123
chr1	105600001	105700000	109	0.00109
chr1	105700001	105800000	186	0.00186
chr1	105800001	105900000	92	0.00092
chr1	105900001	106000000	103	0.00103
chr1	106000001	106100000	86	0.00086
chr1	106100001	106200000	139	0.00139
chr1	106200001	106300000	156	0.00156
chr1	106300001	106400000	84	0.00084
chr1	106400001	106500000	88	0.00088
chr1	106500001	106600000	268	0.00268
chr1	106600001	106700000	179	0.00179
chr1	106700001	106800000	109	0.00109
chr1	106800001	106900000	2	2e-05
chr1	106900001	107000000	4	4e-05
chr1	107000001	107100000	41	0.00041
chr1	107100001	107200000	110	0.0011
chr1	107200001	107300000	89	0.00089
chr1	107300001	107400000	115	0.00115
chr1	107400001	107500000	79	0.00079
chr1	107500001	107600000	42	0.00042
chr1	107600001	107700000	123	0.00123
chr1	107700001	107800000	76	0.00076
chr1	107800001	107900000	43	0.00043
chr1	107900001	108000000	110	0.0011
chr1	108000001	108100000	95	0.00095
chr1	108100001	108200000	159	0.00159
chr1	108200001	108300000	232	0.00232
chr1	108300001	108400000	121	0.00121
chr1	108400001	108500000	113	0.00113
chr1	108500001	108600000	129	0.00129
chr1	108600001	108700000	107	0.00107
chr1	108700001	108800000	8	8e-05
chr1	108800001	108900000	95	0.00095
chr1	108900001	109000000	97	0.00097
chr1	109000001	109100000	144	0.00144
chr1	109100001	109200000	117	0.00117
chr1	109200001	109300000	402	0.00402
chr1	109300001	109400000	67	0.00067
chr1	109400001	109500000	123	0.00123
chr1	109500001	109600000	84	0.00084
chr1	109600001	109700000	136	0.00136
chr1	109700001	109800000	139	0.00139
chr1	109800001	109900000	171	0.00171
chr1	109900001	110000000	168	0.00168
chr1	110000001	110100000	150	0.0015
chr1	110100001	110200000	173	0.00173
chr1	110200001	110300000	87	0.00087
chr1	110400001	110500000	14	0.00014
chr1	110500001	110600000	7	7e-05
chr1	110600001	110700000	7	7e-05
chr1	110700001	110800000	4	4e-05
chr1	110800001	110900000	3	3e-05
chr1	110900001	111000000	17	0.00017
chr1	111000001	111100000	5	5e-05
chr1	111100001	111200000	3	3e-05
chr1	111200001	111300000	16	0.00016
chr1	111300001	111400000	3	3e-05
chr1	111400001	111500000	22	0.00022
chr1	111500001	111600000	8	8e-05
chr1	111600001	111700000	26	0.00026
chr1	111700001	111800000	15	0.00015
chr1	111800001	111900000	13	0.00013
chr1	111900001	112000000	22	0.00022
chr1	112000001	112100000	84	0.00084
chr1	112100001	112200000	107	0.00107
chr1	112200001	112300000	104	0.00104
chr1	112300001	112400000	149	0.00149
chr1	112400001	112500000	179	0.00179
chr1	112500001	112600000	95	0.00095
chr1	112600001	112700000	150	0.0015
chr1	112700001	112800000	127	0.00127
chr1	112800001	112900000	63	0.00063
chr1	112900001	113000000	96	0.00096
chr1	113000001	113100000	85	0.00085
chr1	113100001	113200000	113	0.00113
chr1	113200001	113300000	130	0.0013
chr1	113300001	113400000	63	0.00063
chr1	113400001	113500000	106	0.00106
chr1	113500001	113600000	70	0.0007
chr1	113600001	113700000	203	0.00203
chr1	113700001	113800000	339	0.00339
chr1	113800001	113900000	161	0.00161
chr1	113900001	114000000	239	0.00239
chr1	114000001	114100000	411	0.00411
chr1	114100001	114200000	350	0.0035
chr1	114200001	114300000	116	0.00116
chr1	114300001	114400000	129	0.00129
chr1	114400001	114500000	88	0.00088
chr1	114500001	114600000	20	0.0002
chr1	114600001	114700000	8	8e-05
chr1	114700001	114800000	14	0.00014
chr1	114800001	114900000	10	0.0001
chr1	114900001	115000000	115	0.00115
chr1	115000001	115100000	226	0.00226
chr1	115100001	115200000	134	0.00134
chr1	115200001	115300000	298	0.00298
chr1	115300001	115400000	192	0.00192
chr1	115400001	115500000	26	0.00026
chr1	115500001	115600000	95	0.00095
chr1	115600001	115700000	185	0.00185
chr1	115700001	115800000	94	0.00094
chr1	115800001	115900000	91	0.00091
chr1	115900001	116000000	129	0.00129
chr1	116000001	116100000	117	0.00117
chr1	116100001	116200000	290	0.0029
chr1	116200001	116300000	128	0.00128
chr1	116300001	116400000	211	0.00211
chr1	116400001	116500000	122	0.00122
chr1	116500001	116600000	1	1e-05
chr1	116700001	116800000	120	0.0012
chr1	116800001	116900000	110	0.0011
chr1	116900001	117000000	108	0.00108
chr1	117000001	117100000	47	0.00047
chr1	117100001	117200000	241	0.00241
chr1	117200001	117300000	111	0.00111
chr1	117300001	117400000	72	0.00072
chr1	117400001	117500000	5	5e-05
chr1	117500001	117600000	10	0.0001
chr1	117600001	117700000	18	0.00018
chr1	117700001	117800000	4	4e-05
chr1	117800001	117900000	16	0.00016
chr1	117900001	118000000	44	0.00044
chr1	118000001	118100000	68	0.00068
chr1	118100001	118200000	45	0.00045
chr1	118200001	118300000	33	0.00033
chr1	118300001	118400000	69	0.00069
chr1	118400001	118500000	35	0.00035
chr1	118500001	118600000	125	0.00125
chr1	118600001	118700000	122	0.00122
chr1	118700001	118800000	153	0.00153
chr1	118800001	118900000	210	0.0021
chr1	118900001	119000000	107	0.00107
chr1	119000001	119100000	125	0.00125
chr1	119100001	119200000	157	0.00157
chr1	119200001	119300000	79	0.00079
chr1	119300001	119400000	99	0.00099
chr1	119400001	119500000	125	0.00125
chr1	119500001	119600000	113	0.00113
chr1	119600001	119700000	77	0.00077
chr1	119700001	119800000	80	0.0008
chr1	119800001	119900000	72	0.00072
chr1	119900001	120000000	135	0.00135
chr1	120000001	120100000	57	0.00057
chr1	120100001	120200000	76	0.00076
chr1	120200001	120300000	94	0.00094
chr1	120300001	120400000	158	0.00158
chr1	120400001	120500000	91	0.00091
chr1	120500001	120600000	184	0.00184
chr1	120600001	120700000	116	0.00116
chr1	120700001	120800000	244	0.00244
chr1	120800001	120900000	424	0.00424
chr1	120900001	121000000	188	0.00188
chr1	121000001	121100000	86	0.00086
chr1	121100001	121200000	80	0.0008
chr1	121200001	121300000	120	0.0012
chr1	121300001	121400000	104	0.00104
chr1	121400001	121500000	187	0.00187
chr1	121500001	121600000	77	0.00077
chr1	121600001	121700000	11	0.00011
chr1	121700001	121800000	22	0.00022
chr1	121800001	121900000	104	0.00104
chr1	121900001	122000000	101	0.00101
chr1	122000001	122100000	105	0.00105
chr1	122100001	122200000	145	0.00145
chr1	122200001	122300000	55	0.00055
chr1	122300001	122400000	98	0.00098
chr1	122400001	122500000	104	0.00104
chr1	122500001	122600000	120	0.0012
chr1	122600001	122700000	169	0.00169
chr1	122700001	122800000	71	0.00071
chr1	122800001	122900000	6	6e-05
chr1	122900001	123000000	96	0.00096
chr1	123000001	123100000	190	0.0019
chr1	123100001	123200000	81	0.00081
chr1	123200001	123300000	93	0.00093
chr1	123300001	123400000	94	0.00094
chr1	123400001	123500000	218	0.00218
chr1	123500001	123600000	148	0.00148
chr1	123600001	123700000	73	0.00073
chr1	123700001	123800000	20	0.0002
chr1	123800001	123900000	79	0.00079
chr1	123900001	124000000	97	0.00097
chr1	124000001	124100000	105	0.00105
chr1	124100001	124200000	186	0.00186
chr1	124200001	124300000	114	0.00114
chr1	124300001	124400000	171	0.00171
chr1	124400001	124500000	215	0.00215
chr1	124500001	124600000	159	0.00159
chr1	124600001	124700000	161	0.00161
chr1	124700001	124800000	84	0.00084
chr1	124800001	124900000	184	0.00184
chr1	124900001	125000000	103	0.00103
chr1	125000001	125100000	203	0.00203
chr1	125100001	125200000	136	0.00136
chr1	125200001	125300000	113	0.00113
chr1	125300001	125400000	10	0.0001
chr1	125400001	125500000	122	0.00122
chr1	125500001	125600000	155	0.00155
chr1	125600001	125700000	95	0.00095
chr1	125700001	125800000	91	0.00091
chr1	125800001	125900000	98	0.00098
chr1	125900001	126000000	175	0.00175
chr1	126000001	126100000	195	0.00195
chr1	126100001	126200000	95	0.00095
chr1	126200001	126300000	58	0.00058
chr1	126300001	126400000	67	0.00067
chr1	126400001	126500000	98	0.00098
chr1	126500001	126600000	264	0.00264
chr1	126600001	126700000	120	0.0012
chr1	126700001	126800000	135	0.00135
chr1	126800001	126900000	1	1e-05
chr1	126900001	127000000	1	1e-05
chr1	127000001	127100000	139	0.00139
chr1	127100001	127200000	131	0.00131
chr1	127200001	127300000	96	0.00096
chr1	127300001	127400000	170	0.0017
chr1	127400001	127500000	141	0.00141
chr1	127500001	127600000	126	0.00126
chr1	127600001	127700000	184	0.00184
chr1	127700001	127800000	17	0.00017
chr1	127800001	127900000	83	0.00083
chr1	127900001	128000000	87	0.00087
chr1	128000001	128100000	79	0.00079
chr1	128100001	128200000	135	0.00135
chr1	128200001	128300000	70	0.0007
chr1	128300001	128400000	88	0.00088
chr1	128400001	128500000	95	0.00095
chr1	128500001	128600000	65	0.00065
chr1	128600001	128700000	92	0.00092
chr1	128700001	128800000	60	0.0006
chr1	128800001	128900000	89	0.00089
chr1	128900001	129000000	100	0.001
chr1	129000001	129100000	82	0.00082
chr1	129100001	129200000	123	0.00123
chr1	129200001	129300000	116	0.00116
chr1	129300001	129400000	20	0.0002
chr1	129400001	129500000	41	0.00041
chr1	129500001	129600000	7	7e-05
chr1	129600001	129700000	3	3e-05
chr1	129700001	129800000	8	8e-05
chr1	129800001	129900000	2	2e-05
chr1	129900001	130000000	108	0.00108
chr1	130000001	130100000	7	7e-05
chr1	130100001	130200000	109	0.00109
chr1	130200001	130300000	127	0.00127
chr1	130300001	130400000	70	0.0007
chr1	130400001	130500000	219	0.00219
chr1	130500001	130600000	133	0.00133
chr1	130600001	130700000	99	0.00099
chr1	130700001	130800000	146	0.00146
chr1	130800001	130900000	161	0.00161
chr1	130900001	131000000	164	0.00164
chr1	131000001	131100000	470	0.0047
chr1	131100001	131200000	133	0.00133
chr1	131200001	131300000	109	0.00109
chr1	131300001	131400000	231	0.00231
chr1	131400001	131500000	293	0.00293
chr1	131500001	131600000	185	0.00185
chr1	131600001	131700000	188	0.00188
chr1	131700001	131800000	212	0.00212
chr1	131800001	131900000	83	0.00083
chr1	131900001	132000000	162	0.00162
chr1	132000001	132100000	204	0.00204
chr1	132100001	132200000	64	0.00064
chr1	132200001	132300000	105	0.00105
chr1	132300001	132400000	183	0.00183
chr1	132400001	132500000	90	0.0009
chr1	132500001	132600000	82	0.00082
chr1	132600001	132700000	318	0.00318
chr1	132700001	132800000	134	0.00134
chr1	132800001	132900000	120	0.0012
chr1	132900001	133000000	142	0.00142
chr1	133000001	133100000	220	0.0022
chr1	133100001	133200000	219	0.00219
chr1	133200001	133300000	125	0.00125
chr1	133300001	133400000	168	0.00168
chr1	133400001	133500000	246	0.00246
chr1	133500001	133600000	139	0.00139
chr1	133600001	133700000	92	0.00092
chr1	133700001	133800000	126	0.00126
chr1	133800001	133900000	55	0.00055
chr1	133900001	134000000	24	0.00024
chr1	134000001	134100000	7	7e-05
chr1	134100001	134200000	14	0.00014
chr1	134200001	134300000	116	0.00116
chr1	134300001	134400000	201	0.00201
chr1	134400001	134500000	97	0.00097
chr1	134500001	134600000	84	0.00084
chr1	134600001	134700000	103	0.00103
chr1	134700001	134800000	158	0.00158
chr1	134800001	134900000	9	9e-05
chr1	134900001	135000000	209	0.00209
chr1	135000001	135100000	68	0.00068
chr1	135100001	135200000	77	0.00077
chr1	135200001	135300000	84	0.00084
chr1	135300001	135400000	75	0.00075
chr1	135400001	135500000	180	0.0018
chr1	135500001	135600000	213	0.00213
chr1	135600001	135700000	94	0.00094
chr1	135700001	135800000	142	0.00142
chr1	135800001	135900000	79	0.00079
chr1	135900001	136000000	214	0.00214
chr1	136000001	136100000	99	0.00099
chr1	136100001	136200000	174	0.00174
chr1	136200001	136300000	231	0.00231
chr1	136300001	136400000	50	0.0005
chr1	136400001	136500000	100	0.001
chr1	136500001	136600000	279	0.00279
chr1	136600001	136700000	51	0.00051
chr1	136700001	136800000	239	0.00239
chr1	136800001	136900000	87	0.00087
chr1	136900001	137000000	33	0.00033
chr1	137000001	137100000	235	0.00235
chr1	137100001	137200000	240	0.0024
chr1	137200001	137300000	201	0.00201
chr1	137300001	137400000	106	0.00106
chr1	137400001	137500000	163	0.00163
chr1	137500001	137600000	331	0.00331
chr1	137600001	137700000	452	0.00452
chr1	137700001	137800000	289	0.00289
chr1	137800001	137900000	168	0.00168
chr1	137900001	138000000	329	0.00329
chr1	138000001	138100000	325	0.00325
chr1	138100001	138200000	106	0.00106
chr1	138200001	138300000	178	0.00178
chr1	138300001	138400000	173	0.00173
chr1	138400001	138500000	138	0.00138
chr1	138500001	138600000	372	0.00372
chr1	138600001	138700000	166	0.00166
chr1	138700001	138800000	176	0.00176
chr1	138800001	138900000	137	0.00137
chr1	138900001	139000000	77	0.00077
chr1	139000001	139100000	104	0.00104
chr1	139100001	139200000	98	0.00098
chr1	139200001	139300000	74	0.00074
chr1	139300001	139400000	84	0.00084
chr1	139400001	139500000	87	0.00087
chr1	139500001	139600000	175	0.00175
chr1	139600001	139700000	202	0.00202
chr1	139700001	139800000	221	0.00221
chr1	139800001	139900000	260	0.0026
chr1	139900001	140000000	114	0.00114
chr1	140000001	140100000	318	0.00318
chr1	140100001	140200000	99	0.00099
chr1	140200001	140300000	229	0.00229
chr1	140300001	140400000	75	0.00075
chr1	140400001	140500000	107	0.00107
chr1	140500001	140600000	115	0.00115
chr1	140600001	140700000	125	0.00125
chr1	140700001	140800000	202	0.00202
chr1	140800001	140900000	92	0.00092
chr1	140900001	141000000	124	0.00124
chr1	141000001	141100000	140	0.0014
chr1	141100001	141200000	146	0.00146
chr1	141200001	141300000	238	0.00238
chr1	141300001	141400000	209	0.00209
chr1	141400001	141500000	144	0.00144
chr1	141500001	141600000	120	0.0012
chr1	141600001	141700000	111	0.00111
chr1	141700001	141800000	122	0.00122
chr1	141800001	141900000	106	0.00106
chr1	141900001	142000000	155	0.00155
chr1	142000001	142100000	105	0.00105
chr1	142100001	142200000	102	0.00102
chr1	142200001	142300000	183	0.00183
chr1	142300001	142400000	26	0.00026
chr1	142400001	142500000	5	5e-05
chr1	142500001	142600000	3	3e-05
chr1	142800001	142900000	2	2e-05
chr1	142900001	143000000	3	3e-05
chr1	143300001	143400000	163	0.00163
chr1	143400001	143500000	149	0.00149
chr1	143500001	143600000	167	0.00167
chr1	143600001	143700000	284	0.00284
chr1	143700001	143800000	224	0.00224
chr1	143800001	143900000	162	0.00162
chr1	143900001	144000000	196	0.00196
chr1	144000001	144100000	296	0.00296
chr1	144100001	144200000	167	0.00167
chr1	144200001	144300000	190	0.0019
chr1	144300001	144400000	231	0.00231
chr1	144400001	144500000	134	0.00134
chr1	144500001	144600000	142	0.00142
chr1	144600001	144700000	109	0.00109
chr1	144700001	144800000	104	0.00104
chr1	144800001	144900000	121	0.00121
chr1	144900001	145000000	102	0.00102
chr1	145000001	145100000	139	0.00139
chr1	145100001	145200000	154	0.00154
chr1	145200001	145300000	306	0.00306
chr1	145300001	145400000	142	0.00142
chr1	145400001	145500000	156	0.00156
chr1	145500001	145600000	187	0.00187
chr1	145600001	145700000	100	0.001
chr1	145700001	145800000	89	0.00089
chr1	145800001	145900000	91	0.00091
chr1	145900001	146000000	84	0.00084
chr1	146000001	146100000	88	0.00088
chr1	146100001	146200000	92	0.00092
chr1	146200001	146300000	104	0.00104
chr1	146300001	146400000	153	0.00153
chr1	146400001	146500000	134	0.00134
chr1	146500001	146600000	98	0.00098
chr1	146600001	146700000	70	0.0007
chr1	146700001	146800000	137	0.00137
chr1	146800001	146900000	207	0.00207
chr1	146900001	147000000	97	0.00097
chr1	147000001	147100000	96	0.00096
chr1	147100001	147200000	99	0.00099
chr1	147200001	147300000	117	0.00117
chr1	147300001	147400000	166	0.00166
chr1	147400001	147500000	118	0.00118
chr1	147500001	147600000	91	0.00091
chr1	147600001	147700000	60	0.0006
chr1	147700001	147800000	15	0.00015
chr1	147800001	147900000	2	2e-05
chr1	147900001	148000000	3	3e-05
chr1	148000001	148100000	4	4e-05
chr1	148100001	148200000	24	0.00024
chr1	148200001	148300000	1	1e-05
chr1	148300001	148400000	4	4e-05
chr1	148400001	148500000	3	3e-05
chr1	148500001	148600000	12	0.00012
chr1	148600001	148700000	1	1e-05
chr1	148700001	148800000	3	3e-05
chr1	148800001	148900000	5	5e-05
chr1	148900001	149000000	11	0.00011
chr1	149100001	149200000	4	4e-05
chr1	149200001	149300000	6	6e-05
chr1	149300001	149400000	12	0.00012
chr1	149400001	149500000	6	6e-05
chr1	149500001	149600000	25	0.00025
chr1	149600001	149700000	3	3e-05
chr1	149700001	149800000	12	0.00012
chr1	149800001	149900000	5	5e-05
chr1	149900001	150000000	1	1e-05
chr1	150000001	150100000	10	0.0001
chr1	150100001	150200000	7	7e-05
chr1	150200001	150300000	2	2e-05
chr1	150300001	150400000	8	8e-05
chr1	150400001	150500000	4	4e-05
chr1	150500001	150600000	3	3e-05
chr1	150600001	150700000	6	6e-05
chr1	150700001	150800000	5	5e-05
chr1	150800001	150900000	122	0.00122
chr1	150900001	151000000	94	0.00094
chr1	151000001	151100000	150	0.0015
chr1	151100001	151200000	152	0.00152
chr1	151200001	151300000	82	0.00082
chr1	151300001	151400000	102	0.00102
chr1	151400001	151500000	233	0.00233
chr1	151500001	151600000	166	0.00166
chr1	151600001	151700000	8	8e-05
chr1	151700001	151800000	6	6e-05
chr1	151800001	151900000	5	5e-05
chr1	152000001	152100000	134	0.00134
chr1	152100001	152200000	153	0.00153
chr1	152200001	152300000	124	0.00124
chr1	152300001	152400000	179	0.00179
chr1	152400001	152500000	145	0.00145
chr1	152500001	152600000	99	0.00099
chr1	152600001	152700000	83	0.00083
chr1	152700001	152800000	70	0.0007
chr1	152800001	152900000	94	0.00094
chr1	152900001	153000000	65	0.00065
chr1	153000001	153100000	45	0.00045
chr1	153100001	153200000	68	0.00068
chr1	153200001	153300000	136	0.00136
chr1	153300001	153400000	99	0.00099
chr1	153400001	153500000	103	0.00103
chr1	153500001	153600000	179	0.00179
chr1	153600001	153700000	116	0.00116
chr1	153700001	153800000	112	0.00112
chr1	153800001	153900000	134	0.00134
chr1	153900001	154000000	116	0.00116
chr1	154000001	154100000	92	0.00092
chr1	154100001	154200000	61	0.00061
chr1	154200001	154300000	114	0.00114
chr1	154300001	154400000	99	0.00099
chr1	154400001	154500000	154	0.00154
chr1	154500001	154600000	116	0.00116
chr1	154600001	154700000	177	0.00177
chr1	154700001	154800000	337	0.00337
chr1	154800001	154900000	236	0.00236
chr1	154900001	155000000	130	0.0013
chr1	155000001	155100000	133	0.00133
chr1	155100001	155200000	99	0.00099
chr1	155200001	155300000	73	0.00073
chr1	155300001	155400000	108	0.00108
chr1	155400001	155500000	328	0.00328
chr1	155500001	155600000	201	0.00201
chr1	155600001	155700000	131	0.00131
chr1	155700001	155800000	32	0.00032
chr1	155800001	155900000	97	0.00097
chr1	155900001	156000000	114	0.00114
chr1	156000001	156100000	174	0.00174
chr1	156100001	156200000	79	0.00079
chr1	156200001	156300000	95	0.00095
chr1	156300001	156400000	213	0.00213
chr1	156400001	156500000	49	0.00049
chr1	156500001	156600000	187	0.00187
chr1	156600001	156700000	113	0.00113
chr1	156700001	156800000	131	0.00131
chr1	156800001	156900000	192	0.00192
chr1	156900001	157000000	86	0.00086
chr1	157000001	157100000	176	0.00176
chr1	157100001	157200000	165	0.00165
chr1	157200001	157300000	139	0.00139
chr1	157300001	157400000	396	0.00396
chr1	157400001	157500000	221	0.00221
chr1	157500001	157600000	275	0.00275
chr1	157600001	157700000	448	0.00448
chr1	157700001	157800000	290	0.0029
chr1	157800001	157900000	8	8e-05
chr1	157900001	158000000	1	1e-05
chr1	158000001	158100000	13	0.00013
chr1	158100001	158200000	351	0.00351
chr1	158200001	158300000	710	0.0071
chr1	158300001	158400000	222	0.00222
chr1	158400001	158500000	148	0.00148
chr1	158500001	158600000	104	0.00104
chr1	158600001	158700000	219	0.00219
chr1	158700001	158800000	152	0.00152
chr1	158800001	158900000	161	0.00161
chr1	158900001	159000000	224	0.00224
chr1	159000001	159100000	336	0.00336
chr1	159100001	159200000	442	0.00442
chr1	159200001	159300000	384	0.00384
chr1	159300001	159400000	753	0.00753
chr1	159400001	159500000	560	0.0056
chr1	159500001	159600000	80	0.0008
chr1	159600001	159700000	116	0.00116
chr1	159700001	159800000	152	0.00152
chr1	159800001	159900000	77	0.00077
chr1	159900001	160000000	115	0.00115
chr1	160000001	160100000	642	0.00642
chr1	160100001	160200000	580	0.0058
chr1	160200001	160300000	376	0.00376
chr1	160300001	160400000	683	0.00683
chr1	160400001	160500000	481	0.00481
chr1	160500001	160600000	115	0.00115
chr1	160600001	160700000	170	0.0017
chr1	160700001	160800000	1036	0.01036
chr1	160800001	160900000	95	0.00095
chr1	160900001	161000000	277	0.00277
chr1	161000001	161100000	134	0.00134
chr1	161100001	161200000	6	6e-05
chr1	161200001	161300000	392	0.00392
chr1	161300001	161400000	351	0.00351
chr1	161400001	161500000	347	0.00347
chr1	161500001	161600000	159	0.00159
chr1	161600001	161700000	159	0.00159
chr1	161700001	161800000	7	7e-05
chr1	161800001	161900000	29	0.00029
chr1	161900001	162000000	118	0.00118
chr1	162000001	162100000	330	0.0033
chr1	162100001	162200000	60	0.0006
chr1	162200001	162300000	47	0.00047
chr1	162300001	162400000	500	0.005
chr1	162400001	162500000	256	0.00256
chr1	162500001	162600000	107	0.00107
chr1	162600001	162700000	254	0.00254
chr1	162700001	162800000	292	0.00292
chr1	162800001	162900000	136	0.00136
chr1	162900001	163000000	99	0.00099
chr1	163000001	163100000	102	0.00102
chr1	163100001	163200000	41	0.00041
chr1	163200001	163300000	55	0.00055
chr1	163300001	163400000	26	0.00026
chr1	163400001	163500000	69	0.00069
chr1	163500001	163600000	222	0.00222
chr1	163600001	163700000	153	0.00153
chr1	163700001	163800000	171	0.00171
chr1	163800001	163900000	106	0.00106
chr1	163900001	164000000	178	0.00178
chr1	164000001	164100000	112	0.00112
chr1	164100001	164200000	92	0.00092
chr1	164200001	164300000	1482	0.01482
chr1	164300001	164400000	881	0.00881
chr1	164400001	164500000	585	0.00585
chr1	164500001	164600000	1323	0.01323
chr1	164600001	164700000	1005	0.01005
chr1	164700001	164800000	941	0.00941
chr1	164800001	164900000	43	0.00043
chr1	164900001	165000000	1614	0.01614
chr1	165000001	165100000	1356	0.01356
chr1	165100001	165200000	1103	0.01103
chr1	165200001	165300000	144	0.00144
chr1	165300001	165400000	207	0.00207
chr1	165400001	165500000	198	0.00198
chr1	165500001	165600000	171	0.00171
chr1	165600001	165700000	185	0.00185
chr1	165700001	165800000	307	0.00307
chr1	165800001	165900000	123	0.00123
chr1	165900001	166000000	316	0.00316
chr1	166000001	166100000	26	0.00026
chr1	166100001	166200000	139	0.00139
chr1	166200001	166300000	314	0.00314
chr1	166300001	166400000	198	0.00198
chr1	166400001	166500000	171	0.00171
chr1	166500001	166600000	262	0.00262
chr1	166600001	166700000	97	0.00097
chr1	166700001	166800000	212	0.00212
chr1	166800001	166900000	142	0.00142
chr1	166900001	167000000	28	0.00028
chr1	167000001	167100000	183	0.00183
chr1	167100001	167200000	165	0.00165
chr1	167200001	167300000	102	0.00102
chr1	167300001	167400000	115	0.00115
chr1	167400001	167500000	156	0.00156
chr1	167500001	167600000	21	0.00021
chr1	167600001	167700000	1	1e-05
chr1	167800001	167900000	1	1e-05
chr1	167900001	168000000	3	3e-05
chr1	168000001	168100000	1	1e-05
chr1	168100001	168200000	35	0.00035
chr1	168300001	168400000	23	0.00023
chr1	168400001	168500000	1	1e-05
chr1	168500001	168600000	6	6e-05
chr1	168600001	168700000	4	4e-05
chr1	168700001	168800000	2	2e-05
chr1	168800001	168900000	4	4e-05
chr1	169000001	169100000	59	0.00059
chr1	169100001	169200000	174	0.00174
chr1	169200001	169300000	154	0.00154
chr1	169300001	169400000	171	0.00171
chr1	169400001	169500000	175	0.00175
chr1	169500001	169600000	100	0.001
chr1	169600001	169700000	250	0.0025
chr1	169700001	169800000	243	0.00243
chr1	169800001	169900000	102	0.00102
chr1	169900001	170000000	133	0.00133
chr1	170000001	170100000	95	0.00095
chr1	170100001	170200000	88	0.00088
chr1	170200001	170300000	113	0.00113
chr1	170300001	170400000	206	0.00206
chr1	170400001	170500000	110	0.0011
chr1	170500001	170600000	88	0.00088
chr1	170600001	170700000	73	0.00073
chr1	170700001	170800000	208	0.00208
chr1	170800001	170900000	101	0.00101
chr1	170900001	171000000	146	0.00146
chr1	171000001	171100000	77	0.00077
chr1	171100001	171200000	213	0.00213
chr1	171200001	171300000	148	0.00148
chr1	171300001	171400000	115	0.00115
chr1	171400001	171500000	141	0.00141
chr1	171500001	171600000	184	0.00184
chr1	171600001	171700000	274	0.00274
chr1	171700001	171800000	213	0.00213
chr1	171800001	171900000	231	0.00231
chr1	171900001	172000000	137	0.00137
chr1	172000001	172100000	70	0.0007
chr1	172100001	172200000	109	0.00109
chr1	172200001	172300000	101	0.00101
chr1	172300001	172400000	72	0.00072
chr1	172400001	172500000	122	0.00122
chr1	172500001	172600000	149	0.00149
chr1	172600001	172700000	156	0.00156
chr1	172700001	172800000	86	0.00086
chr1	172800001	172900000	143	0.00143
chr1	172900001	173000000	176	0.00176
chr1	173000001	173100000	157	0.00157
chr1	173100001	173200000	33	0.00033
chr1	173200001	173300000	34	0.00034
chr1	173300001	173400000	17	0.00017
chr1	173400001	173500000	121	0.00121
chr1	173500001	173600000	165	0.00165
chr1	173600001	173700000	107	0.00107
chr1	173700001	173800000	133	0.00133
chr1	173800001	173900000	186	0.00186
chr1	173900001	174000000	133	0.00133
chr1	174000001	174100000	107	0.00107
chr1	174100001	174200000	132	0.00132
chr1	174200001	174300000	94	0.00094
chr1	174300001	174400000	94	0.00094
chr1	174400001	174500000	80	0.0008
chr1	174500001	174600000	103	0.00103
chr1	174600001	174700000	126	0.00126
chr1	174700001	174800000	112	0.00112
chr1	174800001	174900000	206	0.00206
chr1	174900001	175000000	201	0.00201
chr1	175000001	175100000	119	0.00119
chr1	175100001	175200000	122	0.00122
chr1	175200001	175300000	97	0.00097
chr1	175300001	175400000	174	0.00174
chr1	175400001	175500000	91	0.00091
chr1	175500001	175600000	117	0.00117
chr1	175600001	175700000	126	0.00126
chr1	175700001	175800000	163	0.00163
chr1	175800001	175900000	131	0.00131
chr1	175900001	176000000	107	0.00107
chr1	176000001	176100000	200	0.002
chr1	176100001	176200000	230	0.0023
chr1	176200001	176300000	6	6e-05
chr1	176300001	176400000	4	4e-05
chr1	176400001	176500000	64	0.00064
chr1	176500001	176600000	246	0.00246
chr1	176600001	176700000	163	0.00163
chr1	176700001	176800000	1	1e-05
chr1	176800001	176900000	12	0.00012
chr1	176900001	177000000	226	0.00226
chr1	177000001	177100000	129	0.00129
chr1	177100001	177200000	97	0.00097
chr1	177200001	177300000	114	0.00114
chr1	177300001	177400000	19	0.00019
chr1	177400001	177500000	249	0.00249
chr1	177500001	177600000	179	0.00179
chr1	177600001	177700000	236	0.00236
chr1	177700001	177800000	392	0.00392
chr1	177800001	177900000	255	0.00255
chr1	177900001	178000000	200	0.002
chr1	178000001	178100000	162	0.00162
chr1	178100001	178200000	152	0.00152
chr1	178200001	178300000	137	0.00137
chr1	178300001	178400000	260	0.0026
chr1	178400001	178500000	275	0.00275
chr1	178500001	178600000	207	0.00207
chr1	178600001	178700000	2	2e-05
chr1	178700001	178800000	80	0.0008
chr1	178800001	178900000	274	0.00274
chr1	178900001	179000000	228	0.00228
chr1	179000001	179100000	257	0.00257
chr1	179100001	179200000	24	0.00024
chr1	179200001	179300000	256	0.00256
chr1	179300001	179400000	304	0.00304
chr1	179400001	179500000	145	0.00145
chr1	179500001	179600000	416	0.00416
chr1	179600001	179700000	246	0.00246
chr1	179700001	179800000	120	0.0012
chr1	179800001	179900000	235	0.00235
chr1	179900001	180000000	209	0.00209
chr1	180000001	180100000	239	0.00239
chr1	180100001	180200000	260	0.0026
chr1	180200001	180300000	134	0.00134
chr1	180300001	180400000	142	0.00142
chr1	180400001	180500000	304	0.00304
chr1	180500001	180600000	112	0.00112
chr1	180600001	180700000	193	0.00193
chr1	180700001	180800000	137	0.00137
chr1	180800001	180900000	373	0.00373
chr1	180900001	181000000	334	0.00334
chr1	181000001	181100000	127	0.00127
chr1	181100001	181200000	141	0.00141
chr1	181200001	181300000	514	0.00514
chr1	181300001	181400000	123	0.00123
chr1	181400001	181500000	115	0.00115
chr1	181500001	181600000	273	0.00273
chr1	181600001	181700000	346	0.00346
chr1	181700001	181800000	184	0.00184
chr1	181800001	181900000	435	0.00435
chr1	181900001	182000000	215	0.00215
chr1	182000001	182100000	311	0.00311
chr1	182100001	182200000	263	0.00263
chr1	182200001	182300000	219	0.00219
chr1	182300001	182400000	109	0.00109
chr1	182400001	182500000	114	0.00114
chr1	182500001	182600000	121	0.00121
chr1	182600001	182700000	168	0.00168
chr1	182700001	182800000	206	0.00206
chr1	182800001	182900000	317	0.00317
chr1	182900001	183000000	188	0.00188
chr1	183000001	183100000	393	0.00393
chr1	183100001	183200000	292	0.00292
chr1	183200001	183300000	197	0.00197
chr1	183300001	183400000	59	0.00059
chr1	183400001	183500000	184	0.00184
chr1	183500001	183600000	208	0.00208
chr1	183600001	183700000	197	0.00197
chr1	183700001	183800000	192	0.00192
chr1	183800001	183900000	104	0.00104
chr1	183900001	184000000	173	0.00173
chr1	184000001	184100000	269	0.00269
chr1	184100001	184200000	200	0.002
chr1	184200001	184300000	207	0.00207
chr1	184300001	184400000	391	0.00391
chr1	184400001	184500000	177	0.00177
chr1	184500001	184600000	142	0.00142
chr1	184600001	184700000	19	0.00019
chr1	184700001	184800000	327	0.00327
chr1	184800001	184900000	314	0.00314
chr1	184900001	185000000	153	0.00153
chr1	185000001	185100000	236	0.00236
chr1	185100001	185200000	94	0.00094
chr1	185200001	185300000	17	0.00017
chr1	185400001	185500000	15	0.00015
chr1	185500001	185600000	23	0.00023
chr1	185600001	185700000	5	5e-05
chr1	185700001	185800000	9	9e-05
chr1	185800001	185900000	27	0.00027
chr1	185900001	186000000	116	0.00116
chr1	186000001	186100000	107	0.00107
chr1	186100001	186200000	224	0.00224
chr1	186200001	186300000	355	0.00355
chr1	186300001	186400000	143	0.00143
chr1	186400001	186500000	119	0.00119
chr1	186500001	186600000	101	0.00101
chr1	186600001	186700000	133	0.00133
chr1	186700001	186800000	163	0.00163
chr1	186800001	186900000	145	0.00145
chr1	186900001	187000000	161	0.00161
chr1	187000001	187100000	90	0.0009
chr1	187100001	187200000	112	0.00112
chr1	187200001	187300000	101	0.00101
chr1	187300001	187400000	109	0.00109
chr1	187400001	187500000	230	0.0023
chr1	187500001	187600000	86	0.00086
chr1	187600001	187700000	170	0.0017
chr1	187700001	187800000	227	0.00227
chr1	187800001	187900000	240	0.0024
chr1	187900001	188000000	111	0.00111
chr1	188000001	188100000	222	0.00222
chr1	188100001	188200000	10	0.0001
chr1	188200001	188300000	87	0.00087
chr10	1	100000	105	0.00105
chr10	100001	200000	119	0.00119
chr10	200001	300000	132	0.00132
chr10	300001	400000	223	0.00223
chr10	400001	500000	500	0.005
chr10	500001	600000	311	0.00311
chr10	600001	700000	582	0.00582
chr10	700001	800000	405	0.00405
chr10	800001	900000	270	0.0027
chr10	900001	1000000	551	0.00551
chr10	1000001	1100000	218	0.00218
chr10	1100001	1200000	80	0.0008
chr10	1200001	1300000	259	0.00259
chr10	1300001	1400000	237	0.00237
chr10	1400001	1500000	116	0.00116
chr10	1500001	1600000	91	0.00091
chr10	1600001	1700000	36	0.00036
chr10	1700001	1800000	71	0.00071
chr10	1800001	1900000	168	0.00168
chr10	1900001	2000000	169	0.00169
chr10	2000001	2100000	172	0.00172
chr10	2100001	2200000	195	0.00195
chr10	2200001	2300000	262	0.00262
chr10	2300001	2400000	143	0.00143
chr10	2400001	2500000	254	0.00254
chr10	2500001	2600000	103	0.00103
chr10	2600001	2700000	289	0.00289
chr10	2700001	2800000	150	0.0015
chr10	2800001	2900000	6	6e-05
chr10	2900001	3000000	4	4e-05
chr10	3000001	3100000	88	0.00088
chr10	3100001	3200000	189	0.00189
chr10	3200001	3300000	204	0.00204
chr10	3300001	3400000	361	0.00361
chr10	3400001	3500000	130	0.0013
chr10	3500001	3600000	210	0.0021
chr10	3600001	3700000	265	0.00265
chr10	3700001	3800000	212	0.00212
chr10	3800001	3900000	284	0.00284
chr10	3900001	4000000	188	0.00188
chr10	4000001	4100000	233	0.00233
chr10	4100001	4200000	11	0.00011
chr10	4200001	4300000	2	2e-05
chr10	4300001	4400000	94	0.00094
chr10	4400001	4500000	204	0.00204
chr10	4500001	4600000	109	0.00109
chr10	4600001	4700000	153	0.00153
chr10	4700001	4800000	51	0.00051
chr10	4800001	4900000	144	0.00144
chr10	4900001	5000000	123	0.00123
chr10	5000001	5100000	7	7e-05
chr10	5100001	5200000	179	0.00179
chr10	5200001	5300000	74	0.00074
chr10	5300001	5400000	15	0.00015
chr10	5400001	5500000	5	5e-05
chr10	5500001	5600000	20	0.0002
chr10	5600001	5700000	28	0.00028
chr10	5700001	5800000	78	0.00078
chr10	5800001	5900000	20	0.0002
chr10	5900001	6000000	11	0.00011
chr10	6000001	6100000	6	6e-05
chr10	6100001	6200000	29	0.00029
chr10	6200001	6300000	128	0.00128
chr10	6300001	6400000	206	0.00206
chr10	6400001	6500000	202	0.00202
chr10	6500001	6600000	176	0.00176
chr10	6600001	6700000	222	0.00222
chr10	6700001	6800000	270	0.0027
chr10	6800001	6900000	145	0.00145
chr10	6900001	7000000	83	0.00083
chr10	7000001	7100000	204	0.00204
chr10	7100001	7200000	118	0.00118
chr10	7200001	7300000	219	0.00219
chr10	7300001	7400000	268	0.00268
chr10	7400001	7500000	103	0.00103
chr10	7500001	7600000	221	0.00221
chr10	7600001	7700000	296	0.00296
chr10	7700001	7800000	312	0.00312
chr10	7800001	7900000	227	0.00227
chr10	7900001	8000000	145	0.00145
chr10	8000001	8100000	452	0.00452
chr10	8100001	8200000	97	0.00097
chr10	8200001	8300000	218	0.00218
chr10	8300001	8400000	76	0.00076
chr10	8400001	8500000	193	0.00193
chr10	8500001	8600000	300	0.003
chr10	8600001	8700000	151	0.00151
chr10	8700001	8800000	231	0.00231
chr10	8800001	8900000	304	0.00304
chr10	8900001	9000000	196	0.00196
chr10	9000001	9100000	96	0.00096
chr10	9100001	9200000	240	0.0024
chr10	9200001	9300000	165	0.00165
chr10	9300001	9400000	277	0.00277
chr10	9400001	9500000	160	0.0016
chr10	9500001	9600000	187	0.00187
chr10	9600001	9700000	145	0.00145
chr10	9700001	9800000	118	0.00118
chr10	9800001	9900000	104	0.00104
chr10	9900001	10000000	26	0.00026
chr10	10000001	10100000	214	0.00214
chr10	10100001	10200000	165	0.00165
chr10	10200001	10300000	280	0.0028
chr10	10300001	10400000	112	0.00112
chr10	10400001	10500000	230	0.0023
chr10	10500001	10600000	180	0.0018
chr10	10600001	10700000	253	0.00253
chr10	10700001	10800000	211	0.00211
chr10	10800001	10900000	109	0.00109
chr10	10900001	11000000	137	0.00137
chr10	11000001	11100000	116	0.00116
chr10	11100001	11200000	99	0.00099
chr10	11200001	11300000	149	0.00149
chr10	11300001	11400000	265	0.00265
chr10	11400001	11500000	192	0.00192
chr10	11500001	11600000	134	0.00134
chr10	11600001	11700000	227	0.00227
chr10	11700001	11800000	101	0.00101
chr10	11800001	11900000	237	0.00237
chr10	11900001	12000000	109	0.00109
chr10	12000001	12100000	104	0.00104
chr10	12100001	12200000	224	0.00224
chr10	12200001	12300000	211	0.00211
chr10	12300001	12400000	257	0.00257
chr10	12400001	12500000	368	0.00368
chr10	12500001	12600000	302	0.00302
chr10	12600001	12700000	140	0.0014
chr10	12700001	12800000	657	0.00657
chr10	12800001	12900000	271	0.00271
chr10	12900001	13000000	442	0.00442
chr10	13000001	13100000	510	0.0051
chr10	13100001	13200000	150	0.0015
chr10	13200001	13300000	156	0.00156
chr10	13300001	13400000	624	0.00624
chr10	13400001	13500000	792	0.00792
chr10	13500001	13600000	125	0.00125
[truncated: 21,698 more rows]

## Sheet: CH
CHROM	BIN_START	BIN_END	N_VARIANTS	PI
chr1	1	100000	126	0.00126
chr1	100001	200000	124	0.00124
chr1	200001	300000	135	0.00135
chr1	300001	400000	203	0.00203
chr1	400001	500000	105	0.00105
chr1	500001	600000	118	0.00118
chr1	600001	700000	134	0.00134
chr1	700001	800000	152	0.00152
chr1	800001	900000	205	0.00205
chr1	900001	1000000	118	0.00118
chr1	1000001	1100000	123	0.00123
chr1	1100001	1200000	91	0.00091
chr1	1200001	1300000	127	0.00127
chr1	1300001	1400000	206	0.00206
chr1	1400001	1500000	132	0.00132
chr1	1500001	1600000	168	0.00168
chr1	1600001	1700000	69	0.00069
chr1	1700001	1800000	38	0.00038
chr1	1800001	1900000	30	0.0003
chr1	1900001	2000000	37	0.00037
chr1	2000001	2100000	39	0.00039
chr1	2100001	2200000	24	0.00024
chr1	2200001	2300000	32	0.00032
chr1	2300001	2400000	29	0.00029
chr1	2400001	2500000	116	0.00116
chr1	2500001	2600000	241	0.00241
chr1	2600001	2700000	309	0.00309
chr1	2700001	2800000	167	0.00167
chr1	2800001	2900000	148	0.00148
chr1	2900001	3000000	151	0.00151
chr1	3000001	3100000	251	0.00251
chr1	3100001	3200000	183	0.00183
chr1	3200001	3300000	207	0.00207
chr1	3300001	3400000	126	0.00126
chr1	3400001	3500000	139	0.00139
chr1	3500001	3600000	211	0.00211
chr1	3600001	3700000	125	0.00125
chr1	3700001	3800000	184	0.00184
chr1	3800001	3900000	320	0.0032
chr1	3900001	4000000	109	0.00109
chr1	4000001	4100000	143	0.00143
chr1	4100001	4200000	240	0.0024
chr1	4200001	4300000	164	0.00164
chr1	4300001	4400000	275	0.00275
chr1	4400001	4500000	176	0.00176
chr1	4500001	4600000	186	0.00186
chr1	4600001	4700000	128	0.00128
chr1	4700001	4800000	254	0.00254
chr1	4800001	4900000	123	0.00123
chr1	4900001	5000000	182	0.00182
chr1	5000001	5100000	287	0.00287
chr1	5100001	5200000	230	0.0023
chr1	5200001	5300000	106	0.00106
chr1	5300001	5400000	222	0.00222
chr1	5400001	5500000	188	0.00188
chr1	5500001	5600000	174	0.00174
chr1	5600001	5700000	67	0.00067
chr1	5700001	5800000	252	0.00252
chr1	5800001	5900000	154	0.00154
chr1	5900001	6000000	121	0.00121
chr1	6000001	6100000	162	0.00162
chr1	6100001	6200000	209	0.00209
chr1	6200001	6300000	168	0.00168
chr1	6300001	6400000	167	0.00167
chr1	6400001	6500000	188	0.00188
chr1	6500001	6600000	168	0.00168
chr1	6600001	6700000	172	0.00172
chr1	6700001	6800000	190	0.0019
chr1	6800001	6900000	142	0.00142
chr1	6900001	7000000	77	0.00077
chr1	7000001	7100000	10	0.0001
chr1	7100001	7200000	64	0.00064
chr1	7200001	7300000	256	0.00256
chr1	7300001	7400000	101	0.00101
chr1	7400001	7500000	134	0.00134
chr1	7500001	7600000	147	0.00147
chr1	7600001	7700000	128	0.00128
chr1	7700001	7800000	188	0.00188
chr1	7800001	7900000	212	0.00212
chr1	7900001	8000000	144	0.00144
chr1	8000001	8100000	124	0.00124
chr1	8100001	8200000	121	0.00121
chr1	8200001	8300000	142	0.00142
chr1	8300001	8400000	110	0.0011
chr1	8400001	8500000	114	0.00114
chr1	8500001	8600000	44	0.00044
chr1	8600001	8700000	36	0.00036
chr1	8700001	8800000	160	0.0016
chr1	8800001	8900000	207	0.00207
chr1	8900001	9000000	164	0.00164
chr1	9000001	9100000	113	0.00113
chr1	9100001	9200000	139	0.00139
chr1	9200001	9300000	143	0.00143
chr1	9300001	9400000	427	0.00427
chr1	9400001	9500000	190	0.0019
chr1	9500001	9600000	352	0.00352
chr1	9600001	9700000	237	0.00237
chr1	9700001	9800000	148	0.00148
chr1	9800001	9900000	123	0.00123
chr1	9900001	10000000	123	0.00123
chr1	10000001	10100000	248	0.00248
chr1	10100001	10200000	198	0.00198
chr1	10200001	10300000	235	0.00235
chr1	10300001	10400000	519	0.00519
chr1	10400001	10500000	298	0.00298
chr1	10500001	10600000	134	0.00134
chr1	10600001	10700000	135	0.00135
chr1	10700001	10800000	241	0.00241
chr1	10800001	10900000	167	0.00167
chr1	10900001	11000000	177	0.00177
chr1	11000001	11100000	105	0.00105
chr1	11100001	11200000	42	0.00042
chr1	11200001	11300000	137	0.00137
chr1	11300001	11400000	65	0.00065
chr1	11400001	11500000	156	0.00156
chr1	11500001	11600000	126	0.00126
chr1	11600001	11700000	274	0.00274
chr1	11700001	11800000	178	0.00178
chr1	11800001	11900000	131	0.00131
chr1	11900001	12000000	183	0.00183
chr1	12000001	12100000	227	0.00227
chr1	12100001	12200000	333	0.00333
chr1	12200001	12300000	432	0.00432
chr1	12300001	12400000	254	0.00254
chr1	12400001	12500000	204	0.00204
chr1	12500001	12600000	156	0.00156
chr1	12600001	12700000	250	0.0025
chr1	12700001	12800000	132	0.00132
chr1	12800001	12900000	167	0.00167
chr1	12900001	13000000	151	0.00151
chr1	13000001	13100000	154	0.00154
chr1	13100001	13200000	118	0.00118
chr1	13200001	13300000	143	0.00143
chr1	13300001	13400000	64	0.00064
chr1	13400001	13500000	147	0.00147
chr1	13500001	13600000	137	0.00137
chr1	13600001	13700000	144	0.00144
chr1	13700001	13800000	113	0.00113
chr1	13800001	13900000	338	0.00338
chr1	13900001	14000000	153	0.00153
chr1	14000001	14100000	125	0.00125
chr1	14100001	14200000	142	0.00142
chr1	14200001	14300000	175	0.00175
chr1	14300001	14400000	62	0.00062
chr1	14400001	14500000	133	0.00133
chr1	14500001	14600000	160	0.0016
chr1	14600001	14700000	171	0.00171
chr1	14700001	14800000	244	0.00244
chr1	14800001	14900000	204	0.00204
chr1	14900001	15000000	81	0.00081
chr1	15000001	15100000	37	0.00037
chr1	15100001	15200000	213	0.00213
chr1	15200001	15300000	267	0.00267
chr1	15300001	15400000	125	0.00125
chr1	15400001	15500000	266	0.00266
chr1	15500001	15600000	122	0.00122
chr1	15600001	15700000	133	0.00133
chr1	15700001	15800000	315	0.00315
chr1	15800001	15900000	265	0.00265
chr1	15900001	16000000	45	0.00045
chr1	16000001	16100000	37	0.00037
chr1	16100001	16200000	151	0.00151
chr1	16200001	16300000	371	0.00371
chr1	16300001	16400000	96	0.00096
chr1	16400001	16500000	71	0.00071
chr1	16500001	16600000	262	0.00262
chr1	16600001	16700000	275	0.00275
chr1	16700001	16800000	242	0.00242
chr1	16800001	16900000	109	0.00109
chr1	16900001	17000000	128	0.00128
chr1	17000001	17100000	137	0.00137
chr1	17100001	17200000	112	0.00112
chr1	17200001	17300000	164	0.00164
chr1	17300001	17400000	130	0.0013
chr1	17400001	17500000	119	0.00119
chr1	17500001	17600000	129	0.00129
chr1	17600001	17700000	94	0.00094
chr1	17700001	17800000	174	0.00174
chr1	17800001	17900000	173	0.00173
chr1	17900001	18000000	151	0.00151
chr1	18000001	18100000	24	0.00024
chr1	18100001	18200000	117	0.00117
chr1	18200001	18300000	151	0.00151
chr1	18300001	18400000	68	0.00068
chr1	18400001	18500000	150	0.0015
chr1	18500001	18600000	100	0.001
chr1	18600001	18700000	119	0.00119
chr1	18700001	18800000	162	0.00162
chr1	18800001	18900000	89	0.00089
chr1	18900001	19000000	130	0.0013
chr1	19000001	19100000	114	0.00114
chr1	19100001	19200000	145	0.00145
chr1	19200001	19300000	120	0.0012
chr1	19300001	19400000	274	0.00274
chr1	19400001	19500000	212	0.00212
chr1	19500001	19600000	148	0.00148
chr1	19600001	19700000	225	0.00225
chr1	19700001	19800000	138	0.00138
chr1	19800001	19900000	193	0.00193
chr1	19900001	20000000	123	0.00123
chr1	20000001	20100000	216	0.00216
chr1	20100001	20200000	230	0.0023
chr1	20200001	20300000	144	0.00144
chr1	20300001	20400000	179	0.00179
chr1	20400001	20500000	172	0.00172
chr1	20500001	20600000	61	0.00061
chr1	20600001	20700000	100	0.001
chr1	20700001	20800000	201	0.00201
chr1	20800001	20900000	266	0.00266
chr1	20900001	21000000	152	0.00152
chr1	21000001	21100000	197	0.00197
chr1	21100001	21200000	151	0.00151
chr1	21200001	21300000	213	0.00213
chr1	21300001	21400000	106	0.00106
chr1	21400001	21500000	163	0.00163
chr1	21500001	21600000	143	0.00143
chr1	21600001	21700000	126	0.00126
chr1	21700001	21800000	380	0.0038
chr1	21800001	21900000	292	0.00292
chr1	21900001	22000000	151	0.00151
chr1	22000001	22100000	125	0.00125
chr1	22100001	22200000	434	0.00434
chr1	22200001	22300000	382	0.00382
chr1	22300001	22400000	413	0.00413
chr1	22400001	22500000	266	0.00266
chr1	22500001	22600000	263	0.00263
chr1	22600001	22700000	137	0.00137
chr1	22700001	22800000	298	0.00298
chr1	22800001	22900000	176	0.00176
chr1	22900001	23000000	359	0.00359
chr1	23000001	23100000	476	0.00476
chr1	23100001	23200000	138	0.00138
chr1	23200001	23300000	222	0.00222
chr1	23300001	23400000	177	0.00177
chr1	23400001	23500000	117	0.00117
chr1	23500001	23600000	229	0.00229
chr1	23600001	23700000	285	0.00285
chr1	23700001	23800000	149	0.00149
chr1	23800001	23900000	152	0.00152
chr1	23900001	24000000	107	0.00107
chr1	24000001	24100000	199	0.00199
chr1	24100001	24200000	324	0.00324
chr1	24200001	24300000	233	0.00233
chr1	24300001	24400000	365	0.00365
chr1	24400001	24500000	120	0.0012
chr1	24500001	24600000	138	0.00138
chr1	24600001	24700000	159	0.00159
chr1	24700001	24800000	295	0.00295
chr1	24800001	24900000	123	0.00123
chr1	24900001	25000000	281	0.00281
chr1	25000001	25100000	282	0.00282
chr1	25100001	25200000	254	0.00254
chr1	25200001	25300000	234	0.00234
chr1	25300001	25400000	264	0.00264
chr1	25400001	25500000	185	0.00185
chr1	25500001	25600000	161	0.00161
chr1	25600001	25700000	189	0.00189
chr1	25700001	25800000	244	0.00244
chr1	25800001	25900000	115	0.00115
chr1	25900001	26000000	189	0.00189
chr1	26000001	26100000	239	0.00239
chr1	26100001	26200000	183	0.00183
chr1	26200001	26300000	132	0.00132
chr1	26300001	26400000	135	0.00135
chr1	26400001	26500000	116	0.00116
chr1	26500001	26600000	124	0.00124
chr1	26600001	26700000	128	0.00128
chr1	26700001	26800000	162	0.00162
chr1	26800001	26900000	149	0.00149
chr1	26900001	27000000	210	0.0021
chr1	27000001	27100000	212	0.00212
chr1	27100001	27200000	180	0.0018
chr1	27200001	27300000	129	0.00129
chr1	27300001	27400000	74	0.00074
chr1	27400001	27500000	55	0.00055
chr1	27500001	27600000	73	0.00073
chr1	27600001	27700000	163	0.00163
chr1	27700001	27800000	75	0.00075
chr1	27800001	27900000	121	0.00121
chr1	27900001	28000000	64	0.00064
chr1	28000001	28100000	43	0.00043
chr1	28100001	28200000	39	0.00039
chr1	28200001	28300000	21	0.00021
chr1	28300001	28400000	41	0.00041
chr1	28400001	28500000	41	0.00041
chr1	28500001	28600000	75	0.00075
chr1	28600001	28700000	80	0.0008
chr1	28700001	28800000	93	0.00093
chr1	28800001	28900000	89	0.00089
chr1	28900001	29000000	101	0.00101
chr1	29000001	29100000	84	0.00084
chr1	29100001	29200000	124	0.00124
chr1	29200001	29300000	132	0.00132
chr1	29300001	29400000	81	0.00081
chr1	29400001	29500000	92	0.00092
chr1	29500001	29600000	109	0.00109
chr1	29600001	29700000	89	0.00089
chr1	29700001	29800000	78	0.00078
chr1	29800001	29900000	149	0.00149
chr1	29900001	30000000	391	0.00391
chr1	30000001	30100000	199	0.00199
chr1	30100001	30200000	194	0.00194
chr1	30200001	30300000	122	0.00122
chr1	30300001	30400000	68	0.00068
chr1	30400001	30500000	63	0.00063
chr1	30500001	30600000	109	0.00109
chr1	30600001	30700000	89	0.00089
chr1	30700001	30800000	66	0.00066
chr1	30800001	30900000	181	0.00181
chr1	30900001	31000000	238	0.00238
chr1	31000001	31100000	374	0.00374
chr1	31100001	31200000	169	0.00169
chr1	31200001	31300000	198	0.00198
chr1	31300001	31400000	134	0.00134
chr1	31400001	31500000	123	0.00123
chr1	31500001	31600000	175	0.00175
chr1	31600001	31700000	98	0.00098
chr1	31700001	31800000	116	0.00116
chr1	31800001	31900000	108	0.00108
chr1	31900001	32000000	79	0.00079
chr1	32000001	32100000	118	0.00118
chr1	32100001	32200000	67	0.00067
chr1	32200001	32300000	198	0.00198
chr1	32300001	32400000	83	0.00083
chr1	32400001	32500000	76	0.00076
chr1	32500001	32600000	178	0.00178
chr1	32600001	32700000	193	0.00193
chr1	32700001	32800000	96	0.00096
chr1	32800001	32900000	141	0.00141
chr1	32900001	33000000	96	0.00096
chr1	33000001	33100000	158	0.00158
chr1	33100001	33200000	322	0.00322
chr1	33200001	33300000	25	0.00025
chr1	33300001	33400000	24	0.00024
chr1	33400001	33500000	26	0.00026
chr1	33500001	33600000	38	0.00038
chr1	33600001	33700000	168	0.00168
chr1	33700001	33800000	131	0.00131
chr1	33800001	33900000	143	0.00143
chr1	33900001	34000000	53	0.00053
chr1	34000001	34100000	40	0.0004
chr1	34100001	34200000	45	0.00045
chr1	34200001	34300000	128	0.00128
chr1	34300001	34400000	117	0.00117
chr1	34400001	34500000	124	0.00124
chr1	34500001	34600000	104	0.00104
chr1	34600001	34700000	132	0.00132
chr1	34700001	34800000	139	0.00139
chr1	34800001	34900000	156	0.00156
chr1	34900001	35000000	299	0.00299
chr1	35000001	35100000	120	0.0012
chr1	35100001	35200000	102	0.00102
chr1	35200001	35300000	117	0.00117
chr1	35300001	35400000	136	0.00136
chr1	35400001	35500000	132	0.00132
chr1	35500001	35600000	101	0.00101
chr1	35600001	35700000	53	0.00053
chr1	35700001	35800000	16	0.00016
chr1	35800001	35900000	142	0.00142
chr1	35900001	36000000	165	0.00165
chr1	36000001	36100000	252	0.00252
chr1	36100001	36200000	157	0.00157
chr1	36200001	36300000	138	0.00138
chr1	36300001	36400000	173	0.00173
chr1	36400001	36500000	236	0.00236
chr1	36500001	36600000	90	0.0009
chr1	36600001	36700000	246	0.00246
chr1	36700001	36800000	83	0.00083
chr1	36800001	36900000	83	0.00083
chr1	36900001	37000000	82	0.00082
chr1	37000001	37100000	179	0.00179
chr1	37100001	37200000	212	0.00212
chr1	37200001	37300000	253	0.00253
chr1	37300001	37400000	214	0.00214
chr1	37400001	37500000	120	0.0012
chr1	37500001	37600000	280	0.0028
chr1	37600001	37700000	208	0.00208
chr1	37700001	37800000	139	0.00139
chr1	37800001	37900000	228	0.00228
chr1	37900001	38000000	165	0.00165
chr1	38000001	38100000	60	0.0006
chr1	38100001	38200000	159	0.00159
chr1	38200001	38300000	303	0.00303
chr1	38300001	38400000	195	0.00195
chr1	38400001	38500000	316	0.00316
chr1	38500001	38600000	341	0.00341
chr1	38600001	38700000	324	0.00324
chr1	38700001	38800000	144	0.00144
chr1	38800001	38900000	167	0.00167
chr1	38900001	39000000	221	0.00221
chr1	39000001	39100000	63	0.00063
chr1	39100001	39200000	99	0.00099
chr1	39200001	39300000	128	0.00128
chr1	39300001	39400000	206	0.00206
chr1	39400001	39500000	166	0.00166
chr1	39500001	39600000	164	0.00164
chr1	39600001	39700000	172	0.00172
chr1	39700001	39800000	142	0.00142
chr1	39800001	39900000	49	0.00049
chr1	39900001	40000000	60	0.0006
chr1	40000001	40100000	13	0.00013
chr1	40100001	40200000	12	0.00012
chr1	40200001	40300000	13	0.00013
chr1	40300001	40400000	25	0.00025
chr1	40400001	40500000	17	0.00017
chr1	40500001	40600000	30	0.0003
chr1	40600001	40700000	107	0.00107
chr1	40700001	40800000	140	0.0014
chr1	40800001	40900000	127	0.00127
chr1	40900001	41000000	115	0.00115
chr1	41000001	41100000	191	0.00191
chr1	41100001	41200000	103	0.00103
chr1	41200001	41300000	315	0.00315
chr1	41300001	41400000	244	0.00244
chr1	41400001	41500000	153	0.00153
chr1	41500001	41600000	107	0.00107
chr1	41600001	41700000	115	0.00115
chr1	41700001	41800000	136	0.00136
chr1	41800001	41900000	98	0.00098
chr1	41900001	42000000	161	0.00161
chr1	42000001	42100000	147	0.00147
chr1	42100001	42200000	133	0.00133
chr1	42200001	42300000	215	0.00215
chr1	42300001	42400000	210	0.0021
chr1	42400001	42500000	209	0.00209
chr1	42500001	42600000	95	0.00095
chr1	42600001	42700000	40	0.0004
chr1	42700001	42800000	23	0.00023
chr1	42800001	42900000	30	0.0003
chr1	42900001	43000000	47	0.00047
chr1	43000001	43100000	290	0.0029
chr1	43100001	43200000	61	0.00061
chr1	43200001	43300000	253	0.00253
chr1	43300001	43400000	247	0.00247
chr1	43400001	43500000	200	0.002
chr1	43500001	43600000	244	0.00244
chr1	43600001	43700000	306	0.00306
chr1	43700001	43800000	139	0.00139
chr1	43800001	43900000	435	0.00435
chr1	43900001	44000000	243	0.00243
chr1	44000001	44100000	147	0.00147
chr1	44100001	44200000	281	0.00281
chr1	44200001	44300000	350	0.0035
chr1	44300001	44400000	250	0.0025
chr1	44400001	44500000	147	0.00147
chr1	44500001	44600000	306	0.00306
chr1	44600001	44700000	358	0.00358
chr1	44700001	44800000	383	0.00383
chr1	44800001	44900000	410	0.0041
chr1	44900001	45000000	90	0.0009
chr1	45000001	45100000	511	0.00511
chr1	45100001	45200000	386	0.00386
chr1	45200001	45300000	153	0.00153
chr1	45300001	45400000	229	0.00229
chr1	45400001	45500000	435	0.00435
chr1	45500001	45600000	310	0.0031
chr1	45600001	45700000	66	0.00066
chr1	45700001	45800000	460	0.0046
chr1	45800001	45900000	403	0.00403
chr1	45900001	46000000	191	0.00191
chr1	46000001	46100000	133	0.00133
chr1	46100001	46200000	246	0.00246
chr1	46200001	46300000	441	0.00441
chr1	46300001	46400000	115	0.00115
chr1	46400001	46500000	241	0.00241
chr1	46500001	46600000	196	0.00196
chr1	46600001	46700000	360	0.0036
chr1	46700001	46800000	171	0.00171
chr1	46800001	46900000	153	0.00153
chr1	46900001	47000000	61	0.00061
chr1	47000001	47100000	247	0.00247
chr1	47100001	47200000	175	0.00175
chr1	47200001	47300000	267	0.00267
chr1	47300001	47400000	439	0.00439
chr1	47400001	47500000	259	0.00259
chr1	47500001	47600000	393	0.00393
chr1	47600001	47700000	604	0.00604
chr1	47700001	47800000	178	0.00178
chr1	47800001	47900000	255	0.00255
chr1	47900001	48000000	124	0.00124
chr1	48000001	48100000	277	0.00277
chr1	48100001	48200000	247	0.00247
chr1	48200001	48300000	168	0.00168
chr1	48300001	48400000	117	0.00117
chr1	48400001	48500000	222	0.00222
chr1	48500001	48600000	137	0.00137
chr1	48600001	48700000	135	0.00135
chr1	48700001	48800000	31	0.00031
chr1	48800001	48900000	142	0.00142
chr1	48900001	49000000	158	0.00158
chr1	49000001	49100000	114	0.00114
chr1	49100001	49200000	51	0.00051
chr1	49200001	49300000	157	0.00157
chr1	49300001	49400000	117	0.00117
chr1	49400001	49500000	174	0.00174
chr1	49500001	49600000	277	0.00277
chr1	49600001	49700000	92	0.00092
chr1	49700001	49800000	225	0.00225
chr1	49800001	49900000	74	0.00074
chr1	49900001	50000000	23	0.00023
chr1	50000001	50100000	121	0.00121
chr1	50100001	50200000	368	0.00368
chr1	50200001	50300000	118	0.00118
chr1	50300001	50400000	70	0.0007
chr1	50400001	50500000	181	0.00181
chr1	50500001	50600000	119	0.00119
chr1	50600001	50700000	234	0.00234
chr1	50700001	50800000	154	0.00154
chr1	50800001	50900000	131	0.00131
chr1	50900001	51000000	272	0.00272
chr1	51000001	51100000	131	0.00131
chr1	51100001	51200000	308	0.00308
chr1	51200001	51300000	303	0.00303
chr1	51300001	51400000	113	0.00113
chr1	51400001	51500000	108	0.00108
chr1	51500001	51600000	138	0.00138
chr1	51600001	51700000	137	0.00137
chr1	51700001	51800000	90	0.0009
chr1	51800001	51900000	106	0.00106
chr1	51900001	52000000	107	0.00107
chr1	52000001	52100000	208	0.00208
chr1	52100001	52200000	121	0.00121
chr1	52200001	52300000	137	0.00137
chr1	52300001	52400000	113	0.00113
chr1	52400001	52500000	140	0.0014
chr1	52500001	52600000	158	0.00158
chr1	52600001	52700000	153	0.00153
chr1	52700001	52800000	92	0.00092
chr1	52800001	52900000	108	0.00108
chr1	52900001	53000000	117	0.00117
chr1	53000001	53100000	120	0.0012
chr1	53100001	53200000	45	0.00045
chr1	53300001	53400000	22	0.00022
chr1	53400001	53500000	19	0.00019
chr1	53500001	53600000	22	0.00022
chr1	53600001	53700000	24	0.00024
chr1	53700001	53800000	31	0.00031
chr1	53800001	53900000	23	0.00023
chr1	53900001	54000000	26	0.00026
chr1	54000001	54100000	220	0.0022
chr1	54100001	54200000	205	0.00205
chr1	54200001	54300000	191	0.00191
chr1	54300001	54400000	336	0.00336
chr1	54400001	54500000	254	0.00254
chr1	54500001	54600000	79	0.00079
chr1	54600001	54700000	315	0.00315
chr1	54700001	54800000	184	0.00184
chr1	54800001	54900000	583	0.00583
chr1	54900001	55000000	613	0.00613
chr1	55000001	55100000	424	0.00424
chr1	55100001	55200000	151	0.00151
chr1	55200001	55300000	374	0.00374
chr1	55300001	55400000	288	0.00288
chr1	55400001	55500000	250	0.0025
chr1	55500001	55600000	218	0.00218
chr1	55600001	55700000	86	0.00086
chr1	55700001	55800000	291	0.00291
chr1	55800001	55900000	152	0.00152
chr1	55900001	56000000	194	0.00194
chr1	56000001	56100000	85	0.00085
chr1	56100001	56200000	342	0.00342
chr1	56200001	56300000	224	0.00224
chr1	56300001	56400000	244	0.00244
chr1	56400001	56500000	210	0.0021
chr1	56500001	56600000	128	0.00128
chr1	56600001	56700000	249	0.00249
chr1	56700001	56800000	118	0.00118
chr1	56800001	56900000	35	0.00035
chr1	56900001	57000000	94	0.00094
chr1	57000001	57100000	65	0.00065
chr1	57100001	57200000	118	0.00118
chr1	57200001	57300000	150	0.0015
chr1	57300001	57400000	100	0.001
chr1	57400001	57500000	134	0.00134
chr1	57500001	57600000	125	0.00125
chr1	57600001	57700000	115	0.00115
chr1	57700001	57800000	119	0.00119
chr1	57800001	57900000	200	0.002
chr1	57900001	58000000	264	0.00264
chr1	58000001	58100000	154	0.00154
chr1	58100001	58200000	216	0.00216
chr1	58200001	58300000	177	0.00177
chr1	58300001	58400000	217	0.00217
chr1	58400001	58500000	159	0.00159
chr1	58500001	58600000	245	0.00245
chr1	58600001	58700000	123	0.00123
chr1	58700001	58800000	102	0.00102
chr1	58800001	58900000	206	0.00206
chr1	58900001	59000000	117	0.00117
chr1	59000001	59100000	142	0.00142
chr1	59100001	59200000	195	0.00195
chr1	59200001	59300000	249	0.00249
chr1	59300001	59400000	108	0.00108
chr1	59400001	59500000	107	0.00107
chr1	59500001	59600000	238	0.00238
chr1	59600001	59700000	245	0.00245
chr1	59700001	59800000	262	0.00262
chr1	59800001	59900000	133	0.00133
chr1	59900001	60000000	199	0.00199
chr1	60000001	60100000	209	0.00209
chr1	60100001	60200000	156	0.00156
chr1	60200001	60300000	150	0.0015
chr1	60300001	60400000	196	0.00196
chr1	60400001	60500000	142	0.00142
chr1	60500001	60600000	122	0.00122
chr1	60600001	60700000	107	0.00107
chr1	60700001	60800000	133	0.00133
chr1	60800001	60900000	53	0.00053
chr1	60900001	61000000	74	0.00074
chr1	61000001	61100000	109	0.00109
chr1	61100001	61200000	115	0.00115
chr1	61200001	61300000	130	0.0013
chr1	61300001	61400000	174	0.00174
chr1	61400001	61500000	175	0.00175
chr1	61500001	61600000	114	0.00114
chr1	61600001	61700000	104	0.00104
chr1	61700001	61800000	95	0.00095
chr1	61800001	61900000	104	0.00104
chr1	61900001	62000000	96	0.00096
chr1	62000001	62100000	106	0.00106
chr1	62100001	62200000	122	0.00122
chr1	62200001	62300000	139	0.00139
chr1	62300001	62400000	129	0.00129
chr1	62400001	62500000	40	0.0004
chr1	62500001	62600000	135	0.00135
chr1	62600001	62700000	104	0.00104
chr1	62700001	62800000	105	0.00105
chr1	62800001	62900000	104	0.00104
chr1	62900001	63000000	100	0.001
chr1	63000001	63100000	171	0.00171
chr1	63100001	63200000	65	0.00065
chr1	63200001	63300000	85	0.00085
chr1	63300001	63400000	113	0.00113
chr1	63400001	63500000	111	0.00111
chr1	63500001	63600000	118	0.00118
chr1	63600001	63700000	118	0.00118
chr1	63700001	63800000	80	0.0008
chr1	63800001	63900000	101	0.00101
chr1	63900001	64000000	144	0.00144
chr1	64000001	64100000	124	0.00124
chr1	64100001	64200000	125	0.00125
chr1	64200001	64300000	160	0.0016
chr1	64300001	64400000	22	0.00022
chr1	64400001	64500000	110	0.0011
chr1	64500001	64600000	211	0.00211
chr1	64600001	64700000	162	0.00162
chr1	64700001	64800000	155	0.00155
chr1	64800001	64900000	154	0.00154
chr1	64900001	65000000	292	0.00292
chr1	65000001	65100000	253	0.00253
chr1	65100001	65200000	147	0.00147
chr1	65200001	65300000	137	0.00137
chr1	65300001	65400000	270	0.0027
chr1	65400001	65500000	233	0.00233
chr1	65500001	65600000	168	0.00168
chr1	65600001	65700000	183	0.00183
chr1	65700001	65800000	172	0.00172
chr1	65800001	65900000	228	0.00228
chr1	65900001	66000000	200	0.002
chr1	66000001	66100000	146	0.00146
chr1	66100001	66200000	202	0.00202
chr1	66200001	66300000	88	0.00088
chr1	66300001	66400000	83	0.00083
chr1	66400001	66500000	134	0.00134
chr1	66500001	66600000	106	0.00106
chr1	66600001	66700000	123	0.00123
chr1	66700001	66800000	115	0.00115
chr1	66800001	66900000	162	0.00162
chr1	66900001	67000000	70	0.0007
chr1	67000001	67100000	154	0.00154
chr1	67100001	67200000	94	0.00094
chr1	67200001	67300000	188	0.00188
chr1	67300001	67400000	311	0.00311
chr1	67400001	67500000	776	0.00776
chr1	67500001	67600000	504	0.00504
chr1	67600001	67700000	710	0.0071
chr1	67700001	67800000	41	0.00041
chr1	67800001	67900000	44	0.00044
chr1	67900001	68000000	42	0.00042
chr1	68000001	68100000	56	0.00056
chr1	68100001	68200000	31	0.00031
chr1	68200001	68300000	37	0.00037
chr1	68300001	68400000	45	0.00045
chr1	68400001	68500000	79	0.00079
chr1	68500001	68600000	213	0.00213
chr1	68600001	68700000	169	0.00169
chr1	68700001	68800000	161	0.00161
chr1	68800001	68900000	122	0.00122
chr1	68900001	69000000	173	0.00173
chr1	69000001	69100000	115	0.00115
chr1	69100001	69200000	330	0.0033
chr1	69200001	69300000	141	0.00141
chr1	69300001	69400000	87	0.00087
chr1	69400001	69500000	33	0.00033
chr1	69500001	69600000	28	0.00028
chr1	69600001	69700000	89	0.00089
chr1	69700001	69800000	34	0.00034
chr1	69800001	69900000	80	0.0008
chr1	69900001	70000000	214	0.00214
chr1	70000001	70100000	151	0.00151
chr1	70100001	70200000	361	0.00361
chr1	70200001	70300000	284	0.00284
chr1	70300001	70400000	90	0.0009
chr1	70400001	70500000	123	0.00123
chr1	70500001	70600000	121	0.00121
chr1	70600001	70700000	180	0.0018
chr1	70700001	70800000	211	0.00211
chr1	70800001	70900000	287	0.00287
chr1	70900001	71000000	187	0.00187
chr1	71000001	71100000	121	0.00121
chr1	71100001	71200000	25	0.00025
chr1	71200001	71300000	48	0.00048
chr1	71300001	71400000	216	0.00216
chr1	71400001	71500000	175	0.00175
chr1	71500001	71600000	156	0.00156
chr1	71600001	71700000	158	0.00158
chr1	71700001	71800000	243	0.00243
chr1	71800001	71900000	422	0.00422
chr1	71900001	72000000	469	0.00469
chr1	72000001	72100000	431	0.00431
chr1	72100001	72200000	263	0.00263
chr1	72200001	72300000	364	0.00364
chr1	72300001	72400000	327	0.00327
chr1	72400001	72500000	98	0.00098
chr1	72500001	72600000	142	0.00142
chr1	72600001	72700000	166	0.00166
chr1	72700001	72800000	314	0.00314
chr1	72800001	72900000	30	0.0003
chr1	72900001	73000000	29	0.00029
chr1	73000001	73100000	118	0.00118
chr1	73100001	73200000	316	0.00316
chr1	73200001	73300000	170	0.0017
chr1	73300001	73400000	191	0.00191
chr1	73400001	73500000	189	0.00189
chr1	73500001	73600000	62	0.00062
chr1	73600001	73700000	168	0.00168
chr1	73700001	73800000	12	0.00012
chr1	74100001	74200000	6	6e-05
chr1	74200001	74300000	222	0.00222
chr1	74300001	74400000	194	0.00194
chr1	74400001	74500000	178	0.00178
chr1	74500001	74600000	38	0.00038
chr1	74700001	74800000	35	0.00035
chr1	74800001	74900000	215	0.00215
chr1	74900001	75000000	101	0.00101
chr1	75000001	75100000	41	0.00041
chr1	75100001	75200000	97	0.00097
chr1	75200001	75300000	212	0.00212
chr1	75300001	75400000	207	0.00207
chr1	75400001	75500000	163	0.00163
chr1	75500001	75600000	121	0.00121
chr1	75600001	75700000	315	0.00315
chr1	75700001	75800000	144	0.00144
chr1	75800001	75900000	134	0.00134
chr1	75900001	76000000	211	0.00211
chr1	76000001	76100000	208	0.00208
chr1	76100001	76200000	193	0.00193
chr1	76200001	76300000	238	0.00238
chr1	76300001	76400000	239	0.00239
chr1	76400001	76500000	162	0.00162
chr1	76500001	76600000	168	0.00168
chr1	76600001	76700000	131	0.00131
chr1	76700001	76800000	223	0.00223
chr1	76800001	76900000	107	0.00107
chr1	76900001	77000000	67	0.00067
chr1	77000001	77100000	85	0.00085
chr1	77100001	77200000	103	0.00103
chr1	77200001	77300000	90	0.0009
chr1	77300001	77400000	156	0.00156
chr1	77400001	77500000	169	0.00169
chr1	77500001	77600000	126	0.00126
chr1	77600001	77700000	104	0.00104
chr1	77700001	77800000	89	0.00089
chr1	77800001	77900000	121	0.00121
chr1	77900001	78000000	525	0.00525
chr1	78000001	78100000	367	0.00367
chr1	78100001	78200000	187	0.00187
chr1	78200001	78300000	223	0.00223
chr1	78300001	78400000	328	0.00328
chr1	78400001	78500000	289	0.00289
chr1	78500001	78600000	120	0.0012
chr1	78600001	78700000	276	0.00276
chr1	78700001	78800000	254	0.00254
chr1	78800001	78900000	241	0.00241
chr1	78900001	79000000	192	0.00192
chr1	79000001	79100000	100	0.001
chr1	79100001	79200000	259	0.00259
chr1	79200001	79300000	158	0.00158
chr1	79300001	79400000	278	0.00278
chr1	79400001	79500000	201	0.00201
chr1	79500001	79600000	136	0.00136
chr1	79600001	79700000	176	0.00176
chr1	79700001	79800000	259	0.00259
chr1	79800001	79900000	213	0.00213
chr1	79900001	80000000	285	0.00285
chr1	80000001	80100000	254	0.00254
chr1	80100001	80200000	230	0.0023
chr1	80200001	80300000	272	0.00272
chr1	80300001	80400000	149	0.00149
chr1	80400001	80500000	120	0.0012
chr1	80500001	80600000	86	0.00086
chr1	80600001	80700000	123	0.00123
chr1	80700001	80800000	243	0.00243
chr1	80800001	80900000	170	0.0017
chr1	80900001	81000000	151	0.00151
chr1	81000001	81100000	219	0.00219
chr1	81100001	81200000	269	0.00269
chr1	81200001	81300000	131	0.00131
chr1	81300001	81400000	122	0.00122
chr1	81400001	81500000	127	0.00127
chr1	81500001	81600000	105	0.00105
chr1	81600001	81700000	96	0.00096
chr1	81700001	81800000	73	0.00073
chr1	81800001	81900000	128	0.00128
chr1	81900001	82000000	134	0.00134
chr1	82000001	82100000	122	0.00122
chr1	82100001	82200000	158	0.00158
chr1	82200001	82300000	51	0.00051
chr1	82300001	82400000	148	0.00148
chr1	82400001	82500000	235	0.00235
chr1	82500001	82600000	164	0.00164
chr1	82600001	82700000	217	0.00217
chr1	82700001	82800000	192	0.00192
chr1	82800001	82900000	29	0.00029
chr1	82900001	83000000	75	0.00075
chr1	83000001	83100000	137	0.00137
chr1	83100001	83200000	126	0.00126
chr1	83200001	83300000	325	0.00325
chr1	83300001	83400000	114	0.00114
chr1	83400001	83500000	67	0.00067
chr1	83500001	83600000	315	0.00315
chr1	83600001	83700000	172	0.00172
chr1	83700001	83800000	102	0.00102
chr1	83800001	83900000	415	0.00415
chr1	83900001	84000000	464	0.00464
chr1	84000001	84100000	207	0.00207
chr1	84100001	84200000	217	0.00217
chr1	84200001	84300000	205	0.00205
chr1	84300001	84400000	130	0.0013
chr1	84400001	84500000	132	0.00132
chr1	84500001	84600000	204	0.00204
chr1	84600001	84700000	177	0.00177
chr1	84700001	84800000	115	0.00115
chr1	84800001	84900000	128	0.00128
chr1	84900001	85000000	311	0.00311
chr1	85000001	85100000	154	0.00154
chr1	85100001	85200000	144	0.00144
chr1	85200001	85300000	169	0.00169
chr1	85300001	85400000	138	0.00138
chr1	85400001	85500000	192	0.00192
chr1	85500001	85600000	193	0.00193
chr1	85600001	85700000	321	0.00321
chr1	85700001	85800000	216	0.00216
chr1	85800001	85900000	166	0.00166
chr1	85900001	86000000	437	0.00437
chr1	86000001	86100000	223	0.00223
chr1	86100001	86200000	205	0.00205
chr1	86200001	86300000	219	0.00219
chr1	86300001	86400000	56	0.00056
chr1	86400001	86500000	166	0.00166
chr1	86500001	86600000	164	0.00164
chr1	86600001	86700000	168	0.00168
chr1	86700001	86800000	205	0.00205
chr1	86800001	86900000	274	0.00274
chr1	86900001	87000000	192	0.00192
chr1	87000001	87100000	189	0.00189
chr1	87100001	87200000	207	0.00207
chr1	87200001	87300000	325	0.00325
chr1	87300001	87400000	146	0.00146
chr1	87400001	87500000	109	0.00109
chr1	87500001	87600000	102	0.00102
chr1	87600001	87700000	244	0.00244
chr1	87700001	87800000	176	0.00176
chr1	87800001	87900000	239	0.00239
chr1	87900001	88000000	240	0.0024
chr1	88000001	88100000	252	0.00252
chr1	88100001	88200000	180	0.0018
chr1	88200001	88300000	240	0.0024
chr1	88300001	88400000	225	0.00225
chr1	88400001	88500000	287	0.00287
chr1	88500001	88600000	170	0.0017
chr1	88600001	88700000	91	0.00091
chr1	88700001	88800000	150	0.0015
chr1	88800001	88900000	147	0.00147
chr1	88900001	89000000	152	0.00152
chr1	89000001	89100000	217	0.00217
chr1	89100001	89200000	163	0.00163
chr1	89200001	89300000	266	0.00266
chr1	89300001	89400000	239	0.00239
chr1	89400001	89500000	534	0.00534
chr1	89500001	89600000	50	0.0005
chr1	89600001	89700000	44	0.00044
chr1	89700001	89800000	70	0.0007
chr1	89800001	89900000	190	0.0019
chr1	89900001	90000000	308	0.00308
chr1	90000001	90100000	149	0.00149
chr1	90100001	90200000	157	0.00157
chr1	90200001	90300000	201	0.00201
chr1	90300001	90400000	203	0.00203
chr1	90400001	90500000	444	0.00444
chr1	90500001	90600000	219	0.00219
chr1	90600001	90700000	142	0.00142
chr1	90700001	90800000	141	0.00141
chr1	90800001	90900000	181	0.00181
chr1	90900001	91000000	114	0.00114
chr1	91000001	91100000	209	0.00209
chr1	91100001	91200000	266	0.00266
chr1	91200001	91300000	268	0.00268
chr1	91300001	91400000	249	0.00249
chr1	91400001	91500000	191	0.00191
chr1	91500001	91600000	142	0.00142
chr1	91600001	91700000	367	0.00367
chr1	91700001	91800000	317	0.00317
chr1	91800001	91900000	193	0.00193
chr1	91900001	92000000	197	0.00197
chr1	92000001	92100000	133	0.00133
chr1	92100001	92200000	173	0.00173
chr1	92200001	92300000	223	0.00223
chr1	92300001	92400000	96	0.00096
chr1	92400001	92500000	177	0.00177
chr1	92500001	92600000	138	0.00138
chr1	92600001	92700000	110	0.0011
chr1	92700001	92800000	154	0.00154
chr1	92800001	92900000	148	0.00148
chr1	92900001	93000000	111	0.00111
chr1	93000001	93100000	75	0.00075
chr1	93100001	93200000	176	0.00176
chr1	93200001	93300000	157	0.00157
chr1	93300001	93400000	142	0.00142
chr1	93400001	93500000	153	0.00153
chr1	93500001	93600000	90	0.0009
chr1	93600001	93700000	117	0.00117
chr1	93700001	93800000	130	0.0013
chr1	93800001	93900000	150	0.0015
chr1	93900001	94000000	105	0.00105
chr1	94000001	94100000	150	0.0015
chr1	94100001	94200000	133	0.00133
chr1	94200001	94300000	155	0.00155
chr1	94300001	94400000	79	0.00079
chr1	94400001	94500000	95	0.00095
chr1	94500001	94600000	79	0.00079
chr1	94600001	94700000	126	0.00126
chr1	94700001	94800000	231	0.00231
chr1	94800001	94900000	200	0.002
chr1	94900001	95000000	92	0.00092
chr1	95000001	95100000	119	0.00119
chr1	95100001	95200000	163	0.00163
chr1	95200001	95300000	131	0.00131
chr1	95300001	95400000	150	0.0015
chr1	95400001	95500000	123	0.00123
chr1	95500001	95600000	135	0.00135
chr1	95600001	95700000	266	0.00266
chr1	95700001	95800000	81	0.00081
chr1	95800001	95900000	131	0.00131
chr1	95900001	96000000	90	0.0009
chr1	96000001	96100000	78	0.00078
chr1	96100001	96200000	133	0.00133
chr1	96200001	96300000	277	0.00277
chr1	96300001	96400000	241	0.00241
chr1	96400001	96500000	438	0.00438
chr1	96500001	96600000	228	0.00228
chr1	96600001	96700000	300	0.003
chr1	96700001	96800000	238	0.00238
chr1	96800001	96900000	177	0.00177
chr1	96900001	97000000	201	0.00201
chr1	97000001	97100000	330	0.0033
chr1	97100001	97200000	213	0.00213
chr1	97200001	97300000	140	0.0014
chr1	97300001	97400000	104	0.00104
chr1	97400001	97500000	155	0.00155
chr1	97500001	97600000	225	0.00225
chr1	97600001	97700000	120	0.0012
chr1	97700001	97800000	118	0.00118
chr1	97800001	97900000	192	0.00192
chr1	97900001	98000000	107	0.00107
chr1	98000001	98100000	157	0.00157
chr1	98100001	98200000	117	0.00117
chr1	98200001	98300000	109	0.00109
chr1	98300001	98400000	165	0.00165
chr1	98400001	98500000	241	0.00241
chr1	98500001	98600000	53	0.00053
chr1	98600001	98700000	129	0.00129
chr1	98700001	98800000	179	0.00179
chr1	98800001	98900000	180	0.0018
chr1	98900001	99000000	204	0.00204
chr1	99000001	99100000	179	0.00179
chr1	99100001	99200000	189	0.00189
chr1	99200001	99300000	181	0.00181
chr1	99300001	99400000	383	0.00383
chr1	99400001	99500000	359	0.00359
chr1	99500001	99600000	139	0.00139
chr1	99600001	99700000	154	0.00154
chr1	99700001	99800000	143	0.00143
chr1	99800001	99900000	168	0.00168
chr1	99900001	100000000	131	0.00131
chr1	100000001	100100000	150	0.0015
chr1	100100001	100200000	132	0.00132
chr1	100200001	100300000	227	0.00227
chr1	100300001	100400000	220	0.0022
chr1	100400001	100500000	316	0.00316
chr1	100500001	100600000	476	0.00476
chr1	100600001	100700000	151	0.00151
chr1	100700001	100800000	167	0.00167
chr1	100800001	100900000	156	0.00156
chr1	100900001	101000000	176	0.00176
chr1	101000001	101100000	148	0.00148
chr1	101100001	101200000	200	0.002
chr1	101200001	101300000	266	0.00266
chr1	101300001	101400000	228	0.00228
chr1	101400001	101500000	231	0.00231
chr1	101500001	101600000	229	0.00229
chr1	101600001	101700000	149	0.00149
chr1	101700001	101800000	140	0.0014
chr1	101800001	101900000	104	0.00104
chr1	101900001	102000000	152	0.00152
chr1	102000001	102100000	108	0.00108
chr1	102100001	102200000	170	0.0017
chr1	102200001	102300000	45	0.00045
chr1	102300001	102400000	182	0.00182
chr1	102400001	102500000	185	0.00185
chr1	102500001	102600000	224	0.00224
chr1	102600001	102700000	191	0.00191
chr1	102700001	102800000	154	0.00154
chr1	102800001	102900000	133	0.00133
chr1	102900001	103000000	135	0.00135
chr1	103000001	103100000	189	0.00189
chr1	103100001	103200000	327	0.00327
chr1	103200001	103300000	237	0.00237
chr1	103300001	103400000	133	0.00133
chr1	103400001	103500000	104	0.00104
chr1	103500001	103600000	160	0.0016
chr1	103600001	103700000	261	0.00261
chr1	103700001	103800000	178	0.00178
chr1	103800001	103900000	295	0.00295
chr1	103900001	104000000	307	0.00307
chr1	104000001	104100000	143	0.00143
chr1	104100001	104200000	278	0.00278
chr1	104200001	104300000	181	0.00181
chr1	104300001	104400000	228	0.00228
chr1	104400001	104500000	252	0.00252
chr1	104500001	104600000	382	0.00382
chr1	104600001	104700000	209	0.00209
chr1	104700001	104800000	151	0.00151
chr1	104800001	104900000	230	0.0023
chr1	104900001	105000000	208	0.00208
chr1	105000001	105100000	203	0.00203
chr1	105100001	105200000	118	0.00118
chr1	105200001	105300000	116	0.00116
chr1	105300001	105400000	120	0.0012
chr1	105400001	105500000	210	0.0021
chr1	105500001	105600000	276	0.00276
chr1	105600001	105700000	119	0.00119
chr1	105700001	105800000	170	0.0017
chr1	105800001	105900000	104	0.00104
chr1	105900001	106000000	113	0.00113
chr1	106000001	106100000	89	0.00089
chr1	106100001	106200000	172	0.00172
chr1	106200001	106300000	172	0.00172
chr1	106300001	106400000	164	0.00164
chr1	106400001	106500000	180	0.0018
chr1	106500001	106600000	108	0.00108
chr1	106600001	106700000	210	0.0021
chr1	106700001	106800000	149	0.00149
chr1	106800001	106900000	271	0.00271
chr1	106900001	107000000	155	0.00155
chr1	107000001	107100000	71	0.00071
chr1	107100001	107200000	162	0.00162
chr1	107200001	107300000	101	0.00101
chr1	107300001	107400000	161	0.00161
chr1	107400001	107500000	160	0.0016
chr1	107500001	107600000	82	0.00082
chr1	107600001	107700000	196	0.00196
chr1	107700001	107800000	212	0.00212
chr1	107800001	107900000	347	0.00347
chr1	107900001	108000000	110	0.0011
chr1	108000001	108100000	138	0.00138
chr1	108100001	108200000	208	0.00208
chr1	108200001	108300000	150	0.0015
chr1	108300001	108400000	140	0.0014
chr1	108400001	108500000	63	0.00063
chr1	108500001	108600000	30	0.0003
chr1	108600001	108700000	66	0.00066
chr1	108700001	108800000	331	0.00331
chr1	108800001	108900000	131	0.00131
chr1	108900001	109000000	130	0.0013
chr1	109000001	109100000	34	0.00034
chr1	109100001	109200000	110	0.0011
chr1	109200001	109300000	184	0.00184
chr1	109300001	109400000	107	0.00107
chr1	109400001	109500000	107	0.00107
chr1	109500001	109600000	107	0.00107
chr1	109600001	109700000	146	0.00146
chr1	109700001	109800000	145	0.00145
chr1	109800001	109900000	212	0.00212
chr1	109900001	110000000	183	0.00183
chr1	110000001	110100000	157	0.00157
chr1	110100001	110200000	137	0.00137
chr1	110200001	110300000	144	0.00144
chr1	110300001	110400000	150	0.0015
chr1	110400001	110500000	165	0.00165
chr1	110500001	110600000	213	0.00213
chr1	110600001	110700000	179	0.00179
chr1	110700001	110800000	180	0.0018
chr1	110800001	110900000	144	0.00144
chr1	110900001	111000000	193	0.00193
chr1	111000001	111100000	179	0.00179
chr1	111100001	111200000	167	0.00167
chr1	111200001	111300000	138	0.00138
chr1	111300001	111400000	125	0.00125
chr1	111400001	111500000	178	0.00178
chr1	111500001	111600000	135	0.00135
chr1	111600001	111700000	115	0.00115
chr1	111700001	111800000	139	0.00139
chr1	111800001	111900000	142	0.00142
chr1	111900001	112000000	335	0.00335
chr1	112000001	112100000	499	0.00499
chr1	112100001	112200000	138	0.00138
chr1	112200001	112300000	131	0.00131
chr1	112300001	112400000	189	0.00189
chr1	112400001	112500000	286	0.00286
chr1	112500001	112600000	134	0.00134
chr1	112600001	112700000	218	0.00218
chr1	112700001	112800000	26	0.00026
chr1	112800001	112900000	28	0.00028
chr1	112900001	113000000	35	0.00035
chr1	113000001	113100000	96	0.00096
chr1	113100001	113200000	156	0.00156
chr1	113200001	113300000	81	0.00081
chr1	113300001	113400000	116	0.00116
chr1	113400001	113500000	106	0.00106
chr1	113500001	113600000	152	0.00152
chr1	113600001	113700000	313	0.00313
chr1	113700001	113800000	281	0.00281
chr1	113800001	113900000	265	0.00265
chr1	113900001	114000000	441	0.00441
chr1	114000001	114100000	386	0.00386
chr1	114100001	114200000	393	0.00393
chr1	114200001	114300000	185	0.00185
chr1	114300001	114400000	381	0.00381
chr1	114400001	114500000	146	0.00146
chr1	114500001	114600000	180	0.0018
chr1	114600001	114700000	270	0.0027
chr1	114700001	114800000	129	0.00129
chr1	114800001	114900000	103	0.00103
chr1	114900001	115000000	108	0.00108
chr1	115000001	115100000	196	0.00196
chr1	115100001	115200000	151	0.00151
chr1	115200001	115300000	215	0.00215
chr1	115300001	115400000	194	0.00194
chr1	115400001	115500000	163	0.00163
chr1	115500001	115600000	181	0.00181
chr1	115600001	115700000	153	0.00153
chr1	115700001	115800000	110	0.0011
chr1	115800001	115900000	201	0.00201
chr1	115900001	116000000	163	0.00163
chr1	116000001	116100000	244	0.00244
chr1	116100001	116200000	303	0.00303
chr1	116200001	116300000	195	0.00195
chr1	116300001	116400000	149	0.00149
chr1	116400001	116500000	191	0.00191
chr1	116600001	116700000	1	1e-05
chr1	116700001	116800000	106	0.00106
chr1	116800001	116900000	112	0.00112
chr1	116900001	117000000	92	0.00092
chr1	117000001	117100000	57	0.00057
chr1	117100001	117200000	64	0.00064
chr1	117200001	117300000	77	0.00077
chr1	117300001	117400000	71	0.00071
chr1	117400001	117500000	97	0.00097
chr1	117500001	117600000	111	0.00111
chr1	117600001	117700000	117	0.00117
chr1	117700001	117800000	113	0.00113
chr1	117800001	117900000	89	0.00089
chr1	117900001	118000000	54	0.00054
chr1	118000001	118100000	57	0.00057
chr1	118100001	118200000	31	0.00031
chr1	118200001	118300000	30	0.0003
chr1	118300001	118400000	33	0.00033
chr1	118400001	118500000	38	0.00038
chr1	118500001	118600000	83	0.00083
chr1	118600001	118700000	145	0.00145
chr1	118700001	118800000	177	0.00177
chr1	118800001	118900000	189	0.00189
chr1	118900001	119000000	119	0.00119
chr1	119000001	119100000	266	0.00266
chr1	119100001	119200000	142	0.00142
chr1	119200001	119300000	110	0.0011
chr1	119300001	119400000	192	0.00192
chr1	119400001	119500000	181	0.00181
chr1	119500001	119600000	150	0.0015
chr1	119600001	119700000	123	0.00123
chr1	119700001	119800000	99	0.00099
chr1	119800001	119900000	126	0.00126
chr1	119900001	120000000	108	0.00108
chr1	120000001	120100000	71	0.00071
chr1	120100001	120200000	71	0.00071
chr1	120200001	120300000	139	0.00139
chr1	120300001	120400000	163	0.00163
chr1	120400001	120500000	120	0.0012
chr1	120500001	120600000	120	0.0012
chr1	120600001	120700000	134	0.00134
chr1	120700001	120800000	112	0.00112
chr1	120800001	120900000	183	0.00183
chr1	120900001	121000000	158	0.00158
chr1	121000001	121100000	98	0.00098
chr1	121100001	121200000	195	0.00195
chr1	121200001	121300000	164	0.00164
chr1	121300001	121400000	87	0.00087
chr1	121400001	121500000	39	0.00039
chr1	121500001	121600000	59	0.00059
chr1	121600001	121700000	9	9e-05
chr1	121700001	121800000	12	0.00012
chr1	121800001	121900000	97	0.00097
chr1	121900001	122000000	73	0.00073
chr1	122000001	122100000	75	0.00075
chr1	122100001	122200000	213	0.00213
chr1	122200001	122300000	81	0.00081
chr1	122300001	122400000	89	0.00089
chr1	122400001	122500000	47	0.00047
chr1	122500001	122600000	50	0.0005
chr1	122600001	122700000	170	0.0017
chr1	122700001	122800000	153	0.00153
chr1	122800001	122900000	187	0.00187
chr1	122900001	123000000	171	0.00171
chr1	123000001	123100000	121	0.00121
chr1	123100001	123200000	89	0.00089
chr1	123200001	123300000	133	0.00133
chr1	123300001	123400000	127	0.00127
chr1	123400001	123500000	292	0.00292
chr1	123500001	123600000	171	0.00171
chr1	123600001	123700000	99	0.00099
chr1	123700001	123800000	172	0.00172
chr1	123800001	123900000	211	0.00211
chr1	123900001	124000000	141	0.00141
chr1	124000001	124100000	118	0.00118
chr1	124100001	124200000	173	0.00173
chr1	124200001	124300000	114	0.00114
chr1	124300001	124400000	118	0.00118
chr1	124400001	124500000	55	0.00055
chr1	124500001	124600000	169	0.00169
chr1	124600001	124700000	130	0.0013
chr1	124700001	124800000	283	0.00283
chr1	124800001	124900000	403	0.00403
chr1	124900001	125000000	185	0.00185
chr1	125000001	125100000	265	0.00265
chr1	125100001	125200000	280	0.0028
chr1	125200001	125300000	183	0.00183
chr1	125300001	125400000	244	0.00244
chr1	125400001	125500000	250	0.0025
chr1	125500001	125600000	117	0.00117
chr1	125600001	125700000	126	0.00126
chr1	125700001	125800000	46	0.00046
chr1	125800001	125900000	27	0.00027
chr1	125900001	126000000	100	0.001
chr1	126000001	126100000	188	0.00188
chr1	126100001	126200000	128	0.00128
chr1	126200001	126300000	157	0.00157
chr1	126300001	126400000	146	0.00146
chr1	126400001	126500000	179	0.00179
chr1	126500001	126600000	329	0.00329
chr1	126600001	126700000	120	0.0012
chr1	126700001	126800000	121	0.00121
chr1	126800001	126900000	2	2e-05
chr1	126900001	127000000	3	3e-05
chr1	127000001	127100000	200	0.002
chr1	127100001	127200000	169	0.00169
chr1	127200001	127300000	127	0.00127
chr1	127300001	127400000	57	0.00057
chr1	127400001	127500000	149	0.00149
chr1	127500001	127600000	176	0.00176
chr1	127600001	127700000	301	0.00301
chr1	127700001	127800000	148	0.00148
chr1	127800001	127900000	113	0.00113
chr1	127900001	128000000	103	0.00103
chr1	128000001	128100000	93	0.00093
chr1	128100001	128200000	167	0.00167
chr1	128200001	128300000	63	0.00063
chr1	128300001	128400000	147	0.00147
chr1	128400001	128500000	144	0.00144
chr1	128500001	128600000	102	0.00102
chr1	128600001	128700000	125	0.00125
chr1	128700001	128800000	114	0.00114
chr1	128800001	128900000	74	0.00074
chr1	128900001	129000000	72	0.00072
chr1	129000001	129100000	110	0.0011
chr1	129100001	129200000	273	0.00273
chr1	129200001	129300000	296	0.00296
chr1	129300001	129400000	79	0.00079
chr1	129400001	129500000	130	0.0013
chr1	129500001	129600000	171	0.00171
chr1	129600001	129700000	123	0.00123
chr1	129700001	129800000	130	0.0013
chr1	129800001	129900000	158	0.00158
chr1	129900001	130000000	192	0.00192
chr1	130000001	130100000	186	0.00186
chr1	130100001	130200000	119	0.00119
chr1	130200001	130300000	177	0.00177
chr1	130300001	130400000	143	0.00143
chr1	130400001	130500000	255	0.00255
chr1	130500001	130600000	138	0.00138
chr1	130600001	130700000	87	0.00087
chr1	130700001	130800000	221	0.00221
chr1	130800001	130900000	244	0.00244
chr1	130900001	131000000	282	0.00282
chr1	131000001	131100000	254	0.00254
chr1	131100001	131200000	182	0.00182
chr1	131200001	131300000	131	0.00131
chr1	131300001	131400000	112	0.00112
chr1	131400001	131500000	29	0.00029
chr1	131500001	131600000	145	0.00145
chr1	131600001	131700000	136	0.00136
chr1	131700001	131800000	277	0.00277
chr1	131800001	131900000	113	0.00113
chr1	131900001	132000000	136	0.00136
chr1	132000001	132100000	237	0.00237
chr1	132100001	132200000	102	0.00102
chr1	132200001	132300000	121	0.00121
chr1	132300001	132400000	160	0.0016
chr1	132400001	132500000	91	0.00091
chr1	132500001	132600000	88	0.00088
chr1	132600001	132700000	239	0.00239
chr1	132700001	132800000	95	0.00095
chr1	132800001	132900000	107	0.00107
chr1	132900001	133000000	81	0.00081
chr1	133000001	133100000	239	0.00239
chr1	133100001	133200000	104	0.00104
chr1	133200001	133300000	98	0.00098
chr1	133300001	133400000	170	0.0017
chr1	133400001	133500000	293	0.00293
chr1	133500001	133600000	199	0.00199
chr1	133600001	133700000	130	0.0013
chr1	133700001	133800000	96	0.00096
chr1	133800001	133900000	128	0.00128
chr1	133900001	134000000	159	0.00159
chr1	134000001	134100000	107	0.00107
chr1	134100001	134200000	128	0.00128
chr1	134200001	134300000	131	0.00131
chr1	134300001	134400000	158	0.00158
chr1	134400001	134500000	112	0.00112
chr1	134500001	134600000	120	0.0012
chr1	134600001	134700000	77	0.00077
chr1	134700001	134800000	132	0.00132
chr1	134800001	134900000	22	0.00022
chr1	134900001	135000000	255	0.00255
chr1	135000001	135100000	95	0.00095
chr1	135100001	135200000	89	0.00089
chr1	135200001	135300000	76	0.00076
chr1	135300001	135400000	99	0.00099
chr1	135400001	135500000	29	0.00029
chr1	135500001	135600000	49	0.00049
chr1	135600001	135700000	121	0.00121
chr1	135700001	135800000	150	0.0015
chr1	135800001	135900000	88	0.00088
chr1	135900001	136000000	124	0.00124
chr1	136000001	136100000	118	0.00118
chr1	136100001	136200000	308	0.00308
chr1	136200001	136300000	154	0.00154
chr1	136300001	136400000	59	0.00059
chr1	136400001	136500000	90	0.0009
chr1	136500001	136600000	100	0.001
chr1	136600001	136700000	29	0.00029
chr1	136700001	136800000	254	0.00254
chr1	136800001	136900000	170	0.0017
chr1	136900001	137000000	203	0.00203
chr1	137000001	137100000	294	0.00294
chr1	137100001	137200000	64	0.00064
chr1	137200001	137300000	126	0.00126
chr1	137300001	137400000	110	0.0011
chr1	137400001	137500000	152	0.00152
chr1	137500001	137600000	209	0.00209
chr1	137600001	137700000	479	0.00479
chr1	137700001	137800000	236	0.00236
chr1	137800001	137900000	232	0.00232
chr1	137900001	138000000	302	0.00302
chr1	138000001	138100000	136	0.00136
chr1	138100001	138200000	113	0.00113
chr1	138200001	138300000	101	0.00101
chr1	138300001	138400000	293	0.00293
chr1	138400001	138500000	148	0.00148
chr1	138500001	138600000	318	0.00318
chr1	138600001	138700000	196	0.00196
chr1	138700001	138800000	351	0.00351
chr1	138800001	138900000	240	0.0024
chr1	138900001	139000000	97	0.00097
chr1	139000001	139100000	88	0.00088
chr1	139100001	139200000	138	0.00138
chr1	139200001	139300000	115	0.00115
chr1	139300001	139400000	107	0.00107
chr1	139400001	139500000	94	0.00094
chr1	139500001	139600000	135	0.00135
chr1	139600001	139700000	321	0.00321
chr1	139700001	139800000	285	0.00285
chr1	139800001	139900000	145	0.00145
chr1	139900001	140000000	126	0.00126
chr1	140000001	140100000	263	0.00263
chr1	140100001	140200000	101	0.00101
chr1	140200001	140300000	289	0.00289
chr1	140300001	140400000	99	0.00099
chr1	140400001	140500000	94	0.00094
chr1	140500001	140600000	100	0.001
chr1	140600001	140700000	89	0.00089
chr1	140700001	140800000	51	0.00051
chr1	140800001	140900000	53	0.00053
chr1	140900001	141000000	118	0.00118
chr1	141000001	141100000	142	0.00142
chr1	141100001	141200000	49	0.00049
chr1	141200001	141300000	64	0.00064
chr1	141300001	141400000	219	0.00219
chr1	141400001	141500000	227	0.00227
chr1	141500001	141600000	128	0.00128
chr1	141600001	141700000	180	0.0018
chr1	141700001	141800000	128	0.00128
chr1	141800001	141900000	127	0.00127
chr1	141900001	142000000	97	0.00097
chr1	142000001	142100000	137	0.00137
chr1	142100001	142200000	391	0.00391
chr1	142200001	142300000	267	0.00267
chr1	142300001	142400000	110	0.0011
chr1	142400001	142500000	112	0.00112
chr1	142500001	142600000	6	6e-05
chr1	142800001	142900000	2	2e-05
chr1	142900001	143000000	6	6e-05
chr1	143300001	143400000	24	0.00024
chr1	143400001	143500000	129	0.00129
chr1	143500001	143600000	149	0.00149
chr1	143600001	143700000	133	0.00133
chr1	143700001	143800000	232	0.00232
chr1	143800001	143900000	175	0.00175
chr1	143900001	144000000	308	0.00308
chr1	144000001	144100000	221	0.00221
chr1	144100001	144200000	166	0.00166
chr1	144200001	144300000	140	0.0014
chr1	144300001	144400000	180	0.0018
chr1	144400001	144500000	164	0.00164
chr1	144500001	144600000	171	0.00171
chr1	144600001	144700000	204	0.00204
chr1	144700001	144800000	137	0.00137
chr1	144800001	144900000	164	0.00164
chr1	144900001	145000000	119	0.00119
chr1	145000001	145100000	83	0.00083
chr1	145100001	145200000	244	0.00244
chr1	145200001	145300000	258	0.00258
chr1	145300001	145400000	161	0.00161
chr1	145400001	145500000	203	0.00203
chr1	145500001	145600000	113	0.00113
chr1	145600001	145700000	91	0.00091
chr1	145700001	145800000	114	0.00114
chr1	145800001	145900000	85	0.00085
chr1	145900001	146000000	104	0.00104
chr1	146000001	146100000	90	0.0009
chr1	146100001	146200000	70	0.0007
chr1	146200001	146300000	89	0.00089
chr1	146300001	146400000	178	0.00178
chr1	146400001	146500000	155	0.00155
chr1	146500001	146600000	140	0.0014
chr1	146600001	146700000	83	0.00083
chr1	146700001	146800000	85	0.00085
chr1	146800001	146900000	82	0.00082
chr1	146900001	147000000	112	0.00112
chr1	147000001	147100000	132	0.00132
chr1	147100001	147200000	41	0.00041
chr1	147200001	147300000	28	0.00028
chr1	147300001	147400000	49	0.00049
chr1	147400001	147500000	44	0.00044
chr1	147500001	147600000	24	0.00024
chr1	147600001	147700000	72	0.00072
chr1	147700001	147800000	334	0.00334
chr1	147800001	147900000	166	0.00166
chr1	147900001	148000000	93	0.00093
chr1	148000001	148100000	34	0.00034
chr1	148100001	148200000	195	0.00195
chr1	148200001	148300000	242	0.00242
chr1	148300001	148400000	72	0.00072
chr1	148400001	148500000	96	0.00096
chr1	148500001	148600000	143	0.00143
chr1	148600001	148700000	102	0.00102
chr1	148700001	148800000	111	0.00111
chr1	148800001	148900000	67	0.00067
chr1	148900001	149000000	113	0.00113
chr1	149000001	149100000	153	0.00153
chr1	149100001	149200000	100	0.001
chr1	149200001	149300000	95	0.00095
chr1	149300001	149400000	297	0.00297
chr1	149400001	149500000	140	0.0014
chr1	149500001	149600000	189	0.00189
chr1	149600001	149700000	84	0.00084
chr1	149700001	149800000	113	0.00113
chr1	149800001	149900000	80	0.0008
chr1	149900001	150000000	286	0.00286
chr1	150000001	150100000	189	0.00189
chr1	150100001	150200000	136	0.00136
chr1	150200001	150300000	138	0.00138
chr1	150300001	150400000	231	0.00231
chr1	150400001	150500000	51	0.00051
chr1	150500001	150600000	236	0.00236
chr1	150600001	150700000	169	0.00169
chr1	150700001	150800000	163	0.00163
chr1	150800001	150900000	32	0.00032
chr1	150900001	151000000	95	0.00095
chr1	151000001	151100000	174	0.00174
chr1	151100001	151200000	190	0.0019
chr1	151200001	151300000	78	0.00078
chr1	151300001	151400000	192	0.00192
chr1	151400001	151500000	210	0.0021
chr1	151500001	151600000	237	0.00237
chr1	151600001	151700000	11	0.00011
chr1	151700001	151800000	8	8e-05
chr1	151800001	151900000	10	0.0001
chr1	152000001	152100000	83	0.00083
chr1	152100001	152200000	183	0.00183
chr1	152200001	152300000	224	0.00224
chr1	152300001	152400000	182	0.00182
chr1	152400001	152500000	151	0.00151
chr1	152500001	152600000	117	0.00117
chr1	152600001	152700000	121	0.00121
chr1	152700001	152800000	105	0.00105
chr1	152800001	152900000	159	0.00159
chr1	152900001	153000000	122	0.00122
chr1	153000001	153100000	71	0.00071
chr1	153100001	153200000	165	0.00165
chr1	153200001	153300000	122	0.00122
chr1	153300001	153400000	61	0.00061
chr1	153400001	153500000	126	0.00126
chr1	153500001	153600000	180	0.0018
chr1	153600001	153700000	202	0.00202
chr1	153700001	153800000	127	0.00127
chr1	153800001	153900000	107	0.00107
chr1	153900001	154000000	139	0.00139
chr1	154000001	154100000	128	0.00128
chr1	154100001	154200000	181	0.00181
chr1	154200001	154300000	133	0.00133
chr1	154300001	154400000	107	0.00107
chr1	154400001	154500000	118	0.00118
chr1	154500001	154600000	27	0.00027
chr1	154600001	154700000	113	0.00113
chr1	154700001	154800000	168	0.00168
chr1	154800001	154900000	255	0.00255
chr1	154900001	155000000	215	0.00215
chr1	155000001	155100000	194	0.00194
chr1	155100001	155200000	221	0.00221
chr1	155200001	155300000	240	0.0024
chr1	155300001	155400000	157	0.00157
chr1	155400001	155500000	147	0.00147
chr1	155500001	155600000	393	0.00393
chr1	155600001	155700000	311	0.00311
chr1	155700001	155800000	256	0.00256
chr1	155800001	155900000	199	0.00199
chr1	155900001	156000000	123	0.00123
chr1	156000001	156100000	181	0.00181
chr1	156100001	156200000	98	0.00098
chr1	156200001	156300000	134	0.00134
chr1	156300001	156400000	195	0.00195
chr1	156400001	156500000	437	0.00437
chr1	156500001	156600000	280	0.0028
chr1	156600001	156700000	629	0.00629
chr1	156700001	156800000	558	0.00558
chr1	156800001	156900000	147	0.00147
chr1	156900001	157000000	111	0.00111
chr1	157000001	157100000	31	0.00031
chr1	157100001	157200000	55	0.00055
chr1	157200001	157300000	42	0.00042
chr1	157300001	157400000	536	0.00536
chr1	157400001	157500000	1345	0.01345
chr1	157500001	157600000	342	0.00342
chr1	157600001	157700000	244	0.00244
chr1	157700001	157800000	402	0.00402
chr1	157800001	157900000	404	0.00404
chr1	157900001	158000000	384	0.00384
chr1	158000001	158100000	196	0.00196
chr1	158100001	158200000	51	0.00051
chr1	158200001	158300000	21	0.00021
chr1	158300001	158400000	23	0.00023
chr1	158400001	158500000	46	0.00046
chr1	158500001	158600000	123	0.00123
chr1	158600001	158700000	276	0.00276
chr1	158700001	158800000	215	0.00215
chr1	158800001	158900000	195	0.00195
chr1	158900001	159000000	390	0.0039
chr1	159000001	159100000	235	0.00235
chr1	159100001	159200000	196	0.00196
chr1	159200001	159300000	648	0.00648
chr1	159300001	159400000	765	0.00765
chr1	159400001	159500000	609	0.00609
chr1	159500001	159600000	113	0.00113
chr1	159600001	159700000	127	0.00127
chr1	159700001	159800000	121	0.00121
chr1	159800001	159900000	98	0.00098
chr1	159900001	160000000	177	0.00177
chr1	160000001	160100000	590	0.0059
chr1	160100001	160200000	680	0.0068
chr1	160200001	160300000	689	0.00689
chr1	160300001	160400000	203	0.00203
chr1	160400001	160500000	542	0.00542
chr1	160500001	160600000	223	0.00223
chr1	160600001	160700000	167	0.00167
chr1	160700001	160800000	1342	0.01342
chr1	160800001	160900000	457	0.00457
chr1	160900001	161000000	321	0.00321
chr1	161000001	161100000	225	0.00225
chr1	161100001	161200000	230	0.0023
chr1	161200001	161300000	327	0.00327
chr1	161300001	161400000	434	0.00434
chr1	161400001	161500000	389	0.00389
chr1	161500001	161600000	217	0.00217
chr1	161600001	161700000	341	0.00341
chr1	161700001	161800000	80	0.0008
chr1	161800001	161900000	317	0.00317
chr1	161900001	162000000	298	0.00298
chr1	162000001	162100000	213	0.00213
chr1	162100001	162200000	206	0.00206
chr1	162200001	162300000	248	0.00248
chr1	162300001	162400000	154	0.00154
chr1	162400001	162500000	364	0.00364
chr1	162500001	162600000	208	0.00208
chr1	162600001	162700000	299	0.00299
chr1	162700001	162800000	137	0.00137
chr1	162800001	162900000	148	0.00148
chr1	162900001	163000000	122	0.00122
chr1	163000001	163100000	123	0.00123
chr1	163100001	163200000	119	0.00119
chr1	163200001	163300000	77	0.00077
chr1	163300001	163400000	162	0.00162
chr1	163400001	163500000	119	0.00119
chr1	163500001	163600000	227	0.00227
chr1	163600001	163700000	127	0.00127
chr1	163700001	163800000	103	0.00103
chr1	163800001	163900000	138	0.00138
chr1	163900001	164000000	223	0.00223
chr1	164000001	164100000	154	0.00154
chr1	164100001	164200000	73	0.00073
chr1	164200001	164300000	1505	0.01505
chr1	164300001	164400000	870	0.0087
chr1	164400001	164500000	610	0.0061
chr1	164500001	164600000	1884	0.01884
chr1	164600001	164700000	1106	0.01106
chr1	164700001	164800000	1399	0.01399
chr1	164800001	164900000	40	0.0004
chr1	164900001	165000000	1505	0.01505
chr1	165000001	165100000	1330	0.0133
chr1	165100001	165200000	1247	0.01247
chr1	165200001	165300000	81	0.00081
chr1	165300001	165400000	208	0.00208
chr1	165400001	165500000	197	0.00197
chr1	165500001	165600000	152	0.00152
chr1	165600001	165700000	313	0.00313
chr1	165700001	165800000	489	0.00489
chr1	165800001	165900000	365	0.00365
chr1	165900001	166000000	375	0.00375
chr1	166000001	166100000	155	0.00155
chr1	166100001	166200000	352	0.00352
chr1	166200001	166300000	218	0.00218
chr1	166300001	166400000	215	0.00215
chr1	166400001	166500000	240	0.0024
chr1	166500001	166600000	26	0.00026
chr1	166600001	166700000	7	7e-05
chr1	166700001	166800000	28	0.00028
chr1	166800001	166900000	53	0.00053
chr1	166900001	167000000	275	0.00275
chr1	167000001	167100000	195	0.00195
chr1	167100001	167200000	232	0.00232
chr1	167200001	167300000	180	0.0018
chr1	167300001	167400000	109	0.00109
chr1	167400001	167500000	146	0.00146
chr1	167500001	167600000	183	0.00183
chr1	167600001	167700000	116	0.00116
chr1	167700001	167800000	53	0.00053
chr1	167800001	167900000	126	0.00126
chr1	167900001	168000000	255	0.00255
chr1	168000001	168100000	207	0.00207
chr1	168100001	168200000	194	0.00194
chr1	168200001	168300000	211	0.00211
chr1	168300001	168400000	125	0.00125
chr1	168400001	168500000	134	0.00134
chr1	168500001	168600000	20	0.0002
chr1	168600001	168700000	121	0.00121
chr1	168700001	168800000	213	0.00213
chr1	168800001	168900000	275	0.00275
chr1	168900001	169000000	138	0.00138
chr1	169000001	169100000	187	0.00187
chr1	169100001	169200000	157	0.00157
chr1	169200001	169300000	81	0.00081
chr1	169300001	169400000	210	0.0021
chr1	169400001	169500000	236	0.00236
chr1	169500001	169600000	132	0.00132
chr1	169600001	169700000	167	0.00167
chr1	169700001	169800000	343	0.00343
chr1	169800001	169900000	165	0.00165
chr1	169900001	170000000	140	0.0014
chr1	170000001	170100000	76	0.00076
chr1	170100001	170200000	96	0.00096
chr1	170200001	170300000	136	0.00136
chr1	170300001	170400000	121	0.00121
chr1	170400001	170500000	148	0.00148
chr1	170500001	170600000	135	0.00135
chr1	170600001	170700000	128	0.00128
chr1	170700001	170800000	231	0.00231
chr1	170800001	170900000	135	0.00135
chr1	170900001	171000000	180	0.0018
chr1	171000001	171100000	128	0.00128
chr1	171100001	171200000	181	0.00181
chr1	171200001	171300000	140	0.0014
chr1	171300001	171400000	121	0.00121
chr1	171400001	171500000	198	0.00198
chr1	171500001	171600000	168	0.00168
chr1	171600001	171700000	112	0.00112
chr1	171700001	171800000	200	0.002
chr1	171800001	171900000	238	0.00238
chr1	171900001	172000000	205	0.00205
chr1	172000001	172100000	167	0.00167
chr1	172100001	172200000	142	0.00142
chr1	172200001	172300000	102	0.00102
chr1	172300001	172400000	154	0.00154
chr1	172400001	172500000	277	0.00277
chr1	172500001	172600000	107	0.00107
chr1	172600001	172700000	120	0.0012
chr1	172700001	172800000	42	0.00042
chr1	172800001	172900000	98	0.00098
chr1	172900001	173000000	182	0.00182
chr1	173000001	173100000	282	0.00282
chr1	173100001	173200000	36	0.00036
chr1	173200001	173300000	60	0.0006
chr1	173300001	173400000	41	0.00041
chr1	173400001	173500000	111	0.00111
chr1	173500001	173600000	201	0.00201
chr1	173600001	173700000	189	0.00189
chr1	173700001	173800000	110	0.0011
chr1	173800001	173900000	100	0.001
chr1	173900001	174000000	138	0.00138
chr1	174000001	174100000	134	0.00134
chr1	174100001	174200000	230	0.0023
chr1	174200001	174300000	91	0.00091
chr1	174300001	174400000	104	0.00104
chr1	174400001	174500000	73	0.00073
chr1	174500001	174600000	111	0.00111
chr1	174600001	174700000	96	0.00096
chr1	174700001	174800000	238	0.00238
chr1	174800001	174900000	255	0.00255
chr1	174900001	175000000	194	0.00194
chr1	175000001	175100000	311	0.00311
chr1	175100001	175200000	137	0.00137
chr1	175200001	175300000	118	0.00118
chr1	175300001	175400000	169	0.00169
chr1	175400001	175500000	193	0.00193
chr1	175500001	175600000	117	0.00117
chr1	175600001	175700000	254	0.00254
chr1	175700001	175800000	149	0.00149
chr1	175800001	175900000	117	0.00117
chr1	175900001	176000000	170	0.0017
chr1	176000001	176100000	224	0.00224
chr1	176100001	176200000	290	0.0029
chr1	176200001	176300000	150	0.0015
chr1	176300001	176400000	126	0.00126
chr1	176400001	176500000	387	0.00387
chr1	176500001	176600000	78	0.00078
chr1	176600001	176700000	36	0.00036
chr1	176700001	176800000	194	0.00194
chr1	176800001	176900000	318	0.00318
chr1	176900001	177000000	250	0.0025
chr1	177000001	177100000	105	0.00105
chr1	177100001	177200000	111	0.00111
chr1	177200001	177300000	135	0.00135
chr1	177300001	177400000	4	4e-05
chr1	177400001	177500000	195	0.00195
chr1	177500001	177600000	272	0.00272
chr1	177600001	177700000	221	0.00221
chr1	177700001	177800000	291	0.00291
chr1	177800001	177900000	281	0.00281
chr1	177900001	178000000	449	0.00449
chr1	178000001	178100000	243	0.00243
chr1	178100001	178200000	146	0.00146
chr1	178200001	178300000	89	0.00089
chr1	178300001	178400000	202	0.00202
chr1	178400001	178500000	221	0.00221
chr1	178500001	178600000	109	0.00109
chr1	178600001	178700000	3	3e-05
chr1	178700001	178800000	67	0.00067
chr1	178800001	178900000	181	0.00181
chr1	178900001	179000000	281	0.00281
chr1	179000001	179100000	285	0.00285
chr1	179100001	179200000	62	0.00062
chr1	179200001	179300000	107	0.00107
chr1	179300001	179400000	230	0.0023
chr1	179400001	179500000	171	0.00171
chr1	179500001	179600000	319	0.00319
chr1	179600001	179700000	235	0.00235
chr1	179700001	179800000	241	0.00241
chr1	179800001	179900000	164	0.00164
chr1	179900001	180000000	490	0.0049
chr1	180000001	180100000	329	0.00329
chr1	180100001	180200000	250	0.0025
chr1	180200001	180300000	270	0.0027
chr1	180300001	180400000	184	0.00184
chr1	180400001	180500000	219	0.00219
chr1	180500001	180600000	326	0.00326
chr1	180600001	180700000	17	0.00017
chr1	180700001	180800000	229	0.00229
chr1	180800001	180900000	67	0.00067
chr1	180900001	181000000	210	0.0021
chr1	181000001	181100000	140	0.0014
chr1	181100001	181200000	316	0.00316
chr1	181200001	181300000	420	0.0042
chr1	181300001	181400000	275	0.00275
chr1	181400001	181500000	154	0.00154
chr1	181500001	181600000	218	0.00218
chr1	181600001	181700000	430	0.0043
chr1	181700001	181800000	288	0.00288
chr1	181800001	181900000	409	0.00409
chr1	181900001	182000000	238	0.00238
chr1	182000001	182100000	318	0.00318
chr1	182100001	182200000	330	0.0033
chr1	182200001	182300000	204	0.00204
chr1	182300001	182400000	138	0.00138
chr1	182400001	182500000	121	0.00121
chr1	182500001	182600000	127	0.00127
chr1	182600001	182700000	188	0.00188
chr1	182700001	182800000	254	0.00254
chr1	182800001	182900000	332	0.00332
chr1	182900001	183000000	256	0.00256
chr1	183000001	183100000	190	0.0019
chr1	183100001	183200000	195	0.00195
chr1	183200001	183300000	158	0.00158
chr1	183300001	183400000	71	0.00071
chr1	183400001	183500000	193	0.00193
chr1	183500001	183600000	93	0.00093
chr1	183600001	183700000	115	0.00115
chr1	183700001	183800000	267	0.00267
chr1	183800001	183900000	294	0.00294
chr1	183900001	184000000	208	0.00208
chr1	184000001	184100000	331	0.00331
chr1	184100001	184200000	346	0.00346
chr1	184200001	184300000	161	0.00161
chr1	184300001	184400000	172	0.00172
chr1	184400001	184500000	147	0.00147
chr1	184500001	184600000	431	0.00431
chr1	184600001	184700000	481	0.00481
chr1	184700001	184800000	374	0.00374
chr1	184800001	184900000	250	0.0025
chr1	184900001	185000000	347	0.00347
chr1	185000001	185100000	218	0.00218
chr1	185100001	185200000	347	0.00347
chr1	185200001	185300000	238	0.00238
chr1	185300001	185400000	86	0.00086
chr1	185400001	185500000	352	0.00352
chr1	185500001	185600000	234	0.00234
chr1	185600001	185700000	304	0.00304
chr1	185700001	185800000	194	0.00194
chr1	185800001	185900000	242	0.00242
chr1	185900001	186000000	238	0.00238
chr1	186000001	186100000	103	0.00103
chr1	186100001	186200000	253	0.00253
chr1	186200001	186300000	304	0.00304
chr1	186300001	186400000	145	0.00145
chr1	186400001	186500000	87	0.00087
chr1	186500001	186600000	124	0.00124
chr1	186600001	186700000	155	0.00155
chr1	186700001	186800000	177	0.00177
chr1	186800001	186900000	60	0.0006
chr1	186900001	187000000	36	0.00036
chr1	187000001	187100000	73	0.00073
chr1	187100001	187200000	140	0.0014
chr1	187200001	187300000	136	0.00136
chr1	187300001	187400000	139	0.00139
chr1	187400001	187500000	323	0.00323
chr1	187500001	187600000	129	0.00129
chr1	187600001	187700000	175	0.00175
chr1	187700001	187800000	246	0.00246
chr1	187800001	187900000	140	0.0014
chr1	187900001	188000000	97	0.00097
chr1	188000001	188100000	147	0.00147
chr1	188100001	188200000	16	0.00016
chr1	188200001	188300000	66	0.00066
chr10	1	100000	148	0.00148
chr10	100001	200000	138	0.00138
chr10	200001	300000	166	0.00166
chr10	300001	400000	397	0.00397
chr10	400001	500000	341	0.00341
chr10	500001	600000	458	0.00458
chr10	600001	700000	682	0.00682
chr10	700001	800000	367	0.00367
chr10	800001	900000	414	0.00414
chr10	900001	1000000	609	0.00609
chr10	1000001	1100000	322	0.00322
chr10	1100001	1200000	180	0.0018
chr10	1200001	1300000	286	0.00286
chr10	1300001	1400000	284	0.00284
chr10	1400001	1500000	213	0.00213
chr10	1500001	1600000	254	0.00254
chr10	1600001	1700000	119	0.00119
chr10	1700001	1800000	54	0.00054
chr10	1800001	1900000	163	0.00163
chr10	1900001	2000000	145	0.00145
chr10	2000001	2100000	138	0.00138
chr10	2100001	2200000	175	0.00175
chr10	2200001	2300000	250	0.0025
chr10	2300001	2400000	252	0.00252
chr10	2400001	2500000	173	0.00173
chr10	2500001	2600000	291	0.00291
chr10	2600001	2700000	302	0.00302
chr10	2700001	2800000	182	0.00182
chr10	2800001	2900000	123	0.00123
chr10	2900001	3000000	223	0.00223
chr10	3000001	3100000	224	0.00224
chr10	3100001	3200000	168	0.00168
chr10	3200001	3300000	237	0.00237
chr10	3300001	3400000	291	0.00291
chr10	3400001	3500000	177	0.00177
chr10	3500001	3600000	239	0.00239
chr10	3600001	3700000	211	0.00211
chr10	3700001	3800000	288	0.00288
chr10	3800001	3900000	178	0.00178
chr10	3900001	4000000	185	0.00185
chr10	4000001	4100000	274	0.00274
chr10	4100001	4200000	173	0.00173
chr10	4200001	4300000	136	0.00136
chr10	4300001	4400000	66	0.00066
chr10	4400001	4500000	167	0.00167
chr10	4500001	4600000	118	0.00118
chr10	4600001	4700000	92	0.00092
chr10	4700001	4800000	123	0.00123
chr10	4800001	4900000	316	0.00316
chr10	4900001	5000000	169	0.00169
chr10	5000001	5100000	109	0.00109
chr10	5100001	5200000	244	0.00244
chr10	5200001	5300000	278	0.00278
chr10	5300001	5400000	187	0.00187
chr10	5400001	5500000	144	0.00144
chr10	5500001	5600000	217	0.00217
chr10	5600001	5700000	157	0.00157
chr10	5700001	5800000	234	0.00234
chr10	5800001	5900000	229	0.00229
chr10	5900001	6000000	331	0.00331
chr10	6000001	6100000	439	0.00439
chr10	6100001	6200000	224	0.00224
chr10	6200001	6300000	145	0.00145
chr10	6300001	6400000	211	0.00211
chr10	6400001	6500000	275	0.00275
chr10	6500001	6600000	143	0.00143
chr10	6600001	6700000	239	0.00239
chr10	6700001	6800000	316	0.00316
chr10	6800001	6900000	168	0.00168
chr10	6900001	7000000	172	0.00172
chr10	7000001	7100000	156	0.00156
chr10	7100001	7200000	128	0.00128
chr10	7200001	7300000	268	0.00268
chr10	7300001	7400000	212	0.00212
chr10	7400001	7500000	445	0.00445
chr10	7500001	7600000	189	0.00189
chr10	7600001	7700000	409	0.00409
chr10	7700001	7800000	272	0.00272
chr10	7800001	7900000	168	0.00168
chr10	7900001	8000000	149	0.00149
chr10	8000001	8100000	402	0.00402
chr10	8100001	8200000	122	0.00122
chr10	8200001	8300000	148	0.00148
chr10	8300001	8400000	118	0.00118
chr10	8400001	8500000	202	0.00202
chr10	8500001	8600000	375	0.00375
chr10	8600001	8700000	340	0.0034
chr10	8700001	8800000	145	0.00145
chr10	8800001	8900000	356	0.00356
chr10	8900001	9000000	259	0.00259
chr10	9000001	9100000	120	0.0012
chr10	9100001	9200000	364	0.00364
chr10	9200001	9300000	155	0.00155
chr10	9300001	9400000	146	0.00146
chr10	9400001	9500000	132	0.00132
chr10	9500001	9600000	162	0.00162
chr10	9600001	9700000	47	0.00047
chr10	9700001	9800000	40	0.0004
chr10	9800001	9900000	104	0.00104
chr10	9900001	10000000	125	0.00125
chr10	10000001	10100000	293	0.00293
chr10	10100001	10200000	179	0.00179
chr10	10200001	10300000	310	0.0031
chr10	10300001	10400000	108	0.00108
chr10	10400001	10500000	225	0.00225
chr10	10500001	10600000	213	0.00213
chr10	10600001	10700000	153	0.00153
chr10	10700001	10800000	379	0.00379
chr10	10800001	10900000	123	0.00123
chr10	10900001	11000000	116	0.00116
chr10	11000001	11100000	88	0.00088
chr10	11100001	11200000	116	0.00116
chr10	11200001	11300000	101	0.00101
chr10	11300001	11400000	321	0.00321
chr10	11400001	11500000	246	0.00246
chr10	11500001	11600000	275	0.00275
chr10	11600001	11700000	230	0.0023
chr10	11700001	11800000	110	0.0011
chr10	11800001	11900000	300	0.003
chr10	11900001	12000000	133	0.00133
chr10	12000001	12100000	138	0.00138
chr10	12100001	12200000	164	0.00164
chr10	12200001	12300000	246	0.00246
chr10	12300001	12400000	354	0.00354
chr10	12400001	12500000	217	0.00217
chr10	12500001	12600000	282	0.00282
chr10	12600001	12700000	186	0.00186
chr10	12700001	12800000	674	0.00674
[truncated: 21,869 more rows]

## Sheet: MM
CHROM	BIN_START	BIN_END	N_VARIANTS	PI
chr1	1	100000	87	0.00087
chr1	100001	200000	88	0.00088
chr1	200001	300000	67	0.00067
chr1	300001	400000	69	0.00069
chr1	400001	500000	48	0.00048
chr1	500001	600000	73	0.00073
chr1	600001	700000	134	0.00134
chr1	700001	800000	118	0.00118
chr1	800001	900000	49	0.00049
chr1	900001	1000000	72	0.00072
chr1	1000001	1100000	135	0.00135
chr1	1100001	1200000	121	0.00121
chr1	1200001	1300000	87	0.00087
chr1	1300001	1400000	200	0.002
chr1	1400001	1500000	95	0.00095
chr1	1500001	1600000	178	0.00178
chr1	1600001	1700000	236	0.00236
chr1	1700001	1800000	82	0.00082
chr1	1800001	1900000	53	0.00053
chr1	1900001	2000000	155	0.00155
chr1	2000001	2100000	54	0.00054
chr1	2100001	2200000	167	0.00167
chr1	2200001	2300000	385	0.00385
chr1	2300001	2400000	222	0.00222
chr1	2400001	2500000	248	0.00248
chr1	2500001	2600000	174	0.00174
chr1	2600001	2700000	277	0.00277
chr1	2700001	2800000	306	0.00306
chr1	2800001	2900000	133	0.00133
chr1	2900001	3000000	146	0.00146
chr1	3000001	3100000	404	0.00404
chr1	3100001	3200000	328	0.00328
chr1	3200001	3300000	231	0.00231
chr1	3300001	3400000	192	0.00192
chr1	3400001	3500000	192	0.00192
chr1	3500001	3600000	153	0.00153
chr1	3600001	3700000	116	0.00116
chr1	3700001	3800000	278	0.00278
chr1	3800001	3900000	142	0.00142
chr1	3900001	4000000	148	0.00148
chr1	4000001	4100000	191	0.00191
chr1	4100001	4200000	173	0.00173
chr1	4200001	4300000	186	0.00186
chr1	4300001	4400000	301	0.00301
chr1	4400001	4500000	194	0.00194
chr1	4500001	4600000	170	0.0017
chr1	4600001	4700000	177	0.00177
chr1	4700001	4800000	207	0.00207
chr1	4800001	4900000	163	0.00163
chr1	4900001	5000000	199	0.00199
chr1	5000001	5100000	308	0.00308
chr1	5100001	5200000	165	0.00165
chr1	5200001	5300000	37	0.00037
chr1	5300001	5400000	252	0.00252
chr1	5400001	5500000	201	0.00201
chr1	5500001	5600000	162	0.00162
chr1	5600001	5700000	218	0.00218
chr1	5700001	5800000	245	0.00245
chr1	5800001	5900000	199	0.00199
chr1	5900001	6000000	125	0.00125
chr1	6000001	6100000	183	0.00183
chr1	6100001	6200000	105	0.00105
chr1	6200001	6300000	156	0.00156
chr1	6300001	6400000	263	0.00263
chr1	6400001	6500000	203	0.00203
chr1	6500001	6600000	192	0.00192
chr1	6600001	6700000	173	0.00173
chr1	6700001	6800000	170	0.0017
chr1	6800001	6900000	228	0.00228
chr1	6900001	7000000	128	0.00128
chr1	7000001	7100000	8	8e-05
chr1	7100001	7200000	74	0.00074
chr1	7200001	7300000	188	0.00188
chr1	7300001	7400000	143	0.00143
chr1	7400001	7500000	143	0.00143
chr1	7500001	7600000	86	0.00086
chr1	7600001	7700000	123	0.00123
chr1	7700001	7800000	218	0.00218
chr1	7800001	7900000	191	0.00191
chr1	7900001	8000000	143	0.00143
chr1	8000001	8100000	165	0.00165
chr1	8100001	8200000	135	0.00135
chr1	8200001	8300000	155	0.00155
chr1	8300001	8400000	102	0.00102
chr1	8400001	8500000	56	0.00056
chr1	8500001	8600000	286	0.00286
chr1	8600001	8700000	154	0.00154
chr1	8700001	8800000	202	0.00202
chr1	8800001	8900000	180	0.0018
chr1	8900001	9000000	210	0.0021
chr1	9000001	9100000	79	0.00079
chr1	9100001	9200000	51	0.00051
chr1	9200001	9300000	62	0.00062
chr1	9300001	9400000	332	0.00332
chr1	9400001	9500000	182	0.00182
chr1	9500001	9600000	307	0.00307
chr1	9600001	9700000	235	0.00235
chr1	9700001	9800000	177	0.00177
chr1	9800001	9900000	134	0.00134
chr1	9900001	10000000	104	0.00104
chr1	10000001	10100000	144	0.00144
chr1	10100001	10200000	239	0.00239
chr1	10200001	10300000	374	0.00374
chr1	10300001	10400000	180	0.0018
chr1	10400001	10500000	262	0.00262
chr1	10500001	10600000	88	0.00088
chr1	10600001	10700000	115	0.00115
chr1	10700001	10800000	218	0.00218
chr1	10800001	10900000	269	0.00269
chr1	10900001	11000000	251	0.00251
chr1	11000001	11100000	307	0.00307
chr1	11100001	11200000	229	0.00229
chr1	11200001	11300000	129	0.00129
chr1	11300001	11400000	134	0.00134
chr1	11400001	11500000	156	0.00156
chr1	11500001	11600000	121	0.00121
chr1	11600001	11700000	254	0.00254
chr1	11700001	11800000	138	0.00138
chr1	11800001	11900000	183	0.00183
chr1	11900001	12000000	168	0.00168
chr1	12000001	12100000	176	0.00176
chr1	12100001	12200000	238	0.00238
chr1	12200001	12300000	286	0.00286
chr1	12300001	12400000	264	0.00264
chr1	12400001	12500000	213	0.00213
chr1	12500001	12600000	133	0.00133
chr1	12600001	12700000	173	0.00173
chr1	12700001	12800000	139	0.00139
chr1	12800001	12900000	120	0.0012
chr1	12900001	13000000	128	0.00128
chr1	13000001	13100000	175	0.00175
chr1	13100001	13200000	157	0.00157
chr1	13200001	13300000	119	0.00119
chr1	13300001	13400000	135	0.00135
chr1	13400001	13500000	194	0.00194
chr1	13500001	13600000	117	0.00117
chr1	13600001	13700000	172	0.00172
chr1	13700001	13800000	169	0.00169
chr1	13800001	13900000	298	0.00298
chr1	13900001	14000000	154	0.00154
chr1	14000001	14100000	72	0.00072
chr1	14100001	14200000	63	0.00063
chr1	14200001	14300000	147	0.00147
chr1	14300001	14400000	163	0.00163
chr1	14400001	14500000	258	0.00258
chr1	14500001	14600000	132	0.00132
chr1	14600001	14700000	95	0.00095
chr1	14700001	14800000	101	0.00101
chr1	14800001	14900000	223	0.00223
chr1	14900001	15000000	69	0.00069
chr1	15000001	15100000	56	0.00056
chr1	15100001	15200000	101	0.00101
chr1	15200001	15300000	275	0.00275
chr1	15300001	15400000	164	0.00164
chr1	15400001	15500000	235	0.00235
chr1	15500001	15600000	121	0.00121
chr1	15600001	15700000	142	0.00142
chr1	15700001	15800000	276	0.00276
chr1	15800001	15900000	167	0.00167
chr1	15900001	16000000	201	0.00201
chr1	16000001	16100000	119	0.00119
chr1	16100001	16200000	137	0.00137
chr1	16200001	16300000	177	0.00177
chr1	16300001	16400000	170	0.0017
chr1	16400001	16500000	250	0.0025
chr1	16500001	16600000	274	0.00274
chr1	16600001	16700000	121	0.00121
chr1	16700001	16800000	147	0.00147
chr1	16800001	16900000	253	0.00253
chr1	16900001	17000000	114	0.00114
chr1	17000001	17100000	184	0.00184
chr1	17100001	17200000	129	0.00129
chr1	17200001	17300000	193	0.00193
chr1	17300001	17400000	148	0.00148
chr1	17400001	17500000	148	0.00148
chr1	17500001	17600000	121	0.00121
chr1	17600001	17700000	130	0.0013
chr1	17700001	17800000	175	0.00175
chr1	17800001	17900000	184	0.00184
chr1	17900001	18000000	191	0.00191
chr1	18000001	18100000	121	0.00121
chr1	18100001	18200000	257	0.00257
chr1	18200001	18300000	112	0.00112
chr1	18300001	18400000	109	0.00109
chr1	18400001	18500000	128	0.00128
chr1	18500001	18600000	108	0.00108
chr1	18600001	18700000	111	0.00111
chr1	18700001	18800000	162	0.00162
chr1	18800001	18900000	124	0.00124
chr1	18900001	19000000	126	0.00126
chr1	19000001	19100000	187	0.00187
chr1	19100001	19200000	214	0.00214
chr1	19200001	19300000	147	0.00147
chr1	19300001	19400000	172	0.00172
chr1	19400001	19500000	206	0.00206
chr1	19500001	19600000	113	0.00113
chr1	19600001	19700000	259	0.00259
chr1	19700001	19800000	110	0.0011
chr1	19800001	19900000	185	0.00185
chr1	19900001	20000000	163	0.00163
chr1	20000001	20100000	268	0.00268
chr1	20100001	20200000	412	0.00412
chr1	20200001	20300000	231	0.00231
chr1	20300001	20400000	171	0.00171
chr1	20400001	20500000	124	0.00124
chr1	20500001	20600000	96	0.00096
chr1	20600001	20700000	122	0.00122
chr1	20700001	20800000	178	0.00178
chr1	20800001	20900000	125	0.00125
chr1	20900001	21000000	110	0.0011
chr1	21000001	21100000	193	0.00193
chr1	21100001	21200000	168	0.00168
chr1	21200001	21300000	155	0.00155
chr1	21300001	21400000	135	0.00135
chr1	21400001	21500000	192	0.00192
chr1	21500001	21600000	129	0.00129
chr1	21600001	21700000	257	0.00257
chr1	21700001	21800000	249	0.00249
chr1	21800001	21900000	191	0.00191
chr1	21900001	22000000	203	0.00203
chr1	22000001	22100000	224	0.00224
chr1	22100001	22200000	397	0.00397
chr1	22200001	22300000	405	0.00405
chr1	22300001	22400000	521	0.00521
chr1	22400001	22500000	214	0.00214
chr1	22500001	22600000	253	0.00253
chr1	22600001	22700000	230	0.0023
chr1	22700001	22800000	298	0.00298
chr1	22800001	22900000	206	0.00206
chr1	22900001	23000000	370	0.0037
chr1	23000001	23100000	297	0.00297
chr1	23100001	23200000	341	0.00341
chr1	23200001	23300000	171	0.00171
chr1	23300001	23400000	126	0.00126
chr1	23400001	23500000	162	0.00162
chr1	23500001	23600000	129	0.00129
chr1	23600001	23700000	172	0.00172
chr1	23700001	23800000	239	0.00239
chr1	23800001	23900000	64	0.00064
chr1	23900001	24000000	50	0.0005
chr1	24000001	24100000	127	0.00127
chr1	24100001	24200000	200	0.002
chr1	24200001	24300000	272	0.00272
chr1	24300001	24400000	316	0.00316
chr1	24400001	24500000	219	0.00219
chr1	24500001	24600000	183	0.00183
chr1	24600001	24700000	151	0.00151
chr1	24700001	24800000	418	0.00418
chr1	24800001	24900000	173	0.00173
chr1	24900001	25000000	303	0.00303
chr1	25000001	25100000	283	0.00283
chr1	25100001	25200000	183	0.00183
chr1	25200001	25300000	265	0.00265
chr1	25300001	25400000	146	0.00146
chr1	25400001	25500000	159	0.00159
chr1	25500001	25600000	150	0.0015
chr1	25600001	25700000	289	0.00289
chr1	25700001	25800000	369	0.00369
chr1	25800001	25900000	178	0.00178
chr1	25900001	26000000	173	0.00173
chr1	26000001	26100000	200	0.002
chr1	26100001	26200000	195	0.00195
chr1	26200001	26300000	227	0.00227
chr1	26300001	26400000	45	0.00045
chr1	26400001	26500000	203	0.00203
chr1	26500001	26600000	155	0.00155
chr1	26600001	26700000	154	0.00154
chr1	26700001	26800000	152	0.00152
chr1	26800001	26900000	147	0.00147
chr1	26900001	27000000	142	0.00142
chr1	27000001	27100000	174	0.00174
chr1	27100001	27200000	126	0.00126
chr1	27200001	27300000	145	0.00145
chr1	27300001	27400000	119	0.00119
chr1	27400001	27500000	158	0.00158
chr1	27500001	27600000	126	0.00126
chr1	27600001	27700000	153	0.00153
chr1	27700001	27800000	62	0.00062
chr1	27800001	27900000	86	0.00086
chr1	27900001	28000000	93	0.00093
chr1	28000001	28100000	83	0.00083
chr1	28100001	28200000	145	0.00145
chr1	28200001	28300000	95	0.00095
chr1	28300001	28400000	95	0.00095
chr1	28400001	28500000	131	0.00131
chr1	28500001	28600000	104	0.00104
chr1	28600001	28700000	119	0.00119
chr1	28700001	28800000	145	0.00145
chr1	28800001	28900000	113	0.00113
chr1	28900001	29000000	122	0.00122
chr1	29000001	29100000	133	0.00133
chr1	29100001	29200000	138	0.00138
chr1	29200001	29300000	150	0.0015
chr1	29300001	29400000	109	0.00109
chr1	29400001	29500000	118	0.00118
chr1	29500001	29600000	131	0.00131
chr1	29600001	29700000	72	0.00072
chr1	29700001	29800000	61	0.00061
chr1	29800001	29900000	99	0.00099
chr1	29900001	30000000	169	0.00169
chr1	30000001	30100000	213	0.00213
chr1	30100001	30200000	224	0.00224
chr1	30200001	30300000	159	0.00159
chr1	30300001	30400000	183	0.00183
chr1	30400001	30500000	150	0.0015
chr1	30500001	30600000	134	0.00134
chr1	30600001	30700000	163	0.00163
chr1	30700001	30800000	155	0.00155
chr1	30800001	30900000	223	0.00223
chr1	30900001	31000000	315	0.00315
chr1	31000001	31100000	172	0.00172
chr1	31100001	31200000	130	0.0013
chr1	31200001	31300000	221	0.00221
chr1	31300001	31400000	227	0.00227
chr1	31400001	31500000	311	0.00311
chr1	31500001	31600000	205	0.00205
chr1	31600001	31700000	193	0.00193
chr1	31700001	31800000	120	0.0012
chr1	31800001	31900000	137	0.00137
chr1	31900001	32000000	79	0.00079
chr1	32000001	32100000	75	0.00075
chr1	32100001	32200000	126	0.00126
chr1	32200001	32300000	229	0.00229
chr1	32300001	32400000	172	0.00172
chr1	32400001	32500000	118	0.00118
chr1	32500001	32600000	192	0.00192
chr1	32600001	32700000	165	0.00165
chr1	32700001	32800000	57	0.00057
chr1	32800001	32900000	79	0.00079
chr1	32900001	33000000	70	0.0007
chr1	33000001	33100000	269	0.00269
chr1	33100001	33200000	145	0.00145
chr1	33200001	33300000	150	0.0015
chr1	33300001	33400000	218	0.00218
chr1	33400001	33500000	157	0.00157
chr1	33500001	33600000	200	0.002
chr1	33600001	33700000	259	0.00259
chr1	33700001	33800000	124	0.00124
chr1	33800001	33900000	140	0.0014
chr1	33900001	34000000	118	0.00118
chr1	34000001	34100000	134	0.00134
chr1	34100001	34200000	128	0.00128
chr1	34200001	34300000	108	0.00108
chr1	34300001	34400000	145	0.00145
chr1	34400001	34500000	163	0.00163
chr1	34500001	34600000	165	0.00165
chr1	34600001	34700000	162	0.00162
chr1	34700001	34800000	159	0.00159
chr1	34800001	34900000	174	0.00174
chr1	34900001	35000000	317	0.00317
chr1	35000001	35100000	130	0.0013
chr1	35100001	35200000	97	0.00097
chr1	35200001	35300000	84	0.00084
chr1	35300001	35400000	191	0.00191
chr1	35400001	35500000	129	0.00129
chr1	35500001	35600000	146	0.00146
chr1	35600001	35700000	40	0.0004
chr1	35700001	35800000	30	0.0003
chr1	35800001	35900000	138	0.00138
chr1	35900001	36000000	54	0.00054
chr1	36000001	36100000	117	0.00117
chr1	36100001	36200000	97	0.00097
chr1	36200001	36300000	119	0.00119
chr1	36300001	36400000	142	0.00142
chr1	36400001	36500000	208	0.00208
chr1	36500001	36600000	136	0.00136
chr1	36600001	36700000	203	0.00203
chr1	36700001	36800000	151	0.00151
chr1	36800001	36900000	132	0.00132
chr1	36900001	37000000	141	0.00141
chr1	37000001	37100000	110	0.0011
chr1	37100001	37200000	139	0.00139
chr1	37200001	37300000	215	0.00215
chr1	37300001	37400000	99	0.00099
chr1	37400001	37500000	134	0.00134
chr1	37500001	37600000	315	0.00315
chr1	37600001	37700000	118	0.00118
chr1	37700001	37800000	133	0.00133
chr1	37800001	37900000	261	0.00261
chr1	37900001	38000000	186	0.00186
chr1	38000001	38100000	157	0.00157
chr1	38100001	38200000	217	0.00217
chr1	38200001	38300000	172	0.00172
chr1	38300001	38400000	191	0.00191
chr1	38400001	38500000	287	0.00287
chr1	38500001	38600000	219	0.00219
chr1	38600001	38700000	215	0.00215
chr1	38700001	38800000	178	0.00178
chr1	38800001	38900000	240	0.0024
chr1	38900001	39000000	241	0.00241
chr1	39000001	39100000	220	0.0022
chr1	39100001	39200000	125	0.00125
chr1	39200001	39300000	129	0.00129
chr1	39300001	39400000	187	0.00187
chr1	39400001	39500000	168	0.00168
chr1	39500001	39600000	211	0.00211
chr1	39600001	39700000	184	0.00184
chr1	39700001	39800000	129	0.00129
chr1	39800001	39900000	125	0.00125
chr1	39900001	40000000	362	0.00362
chr1	40000001	40100000	75	0.00075
chr1	40100001	40200000	68	0.00068
chr1	40200001	40300000	419	0.00419
chr1	40300001	40400000	146	0.00146
chr1	40400001	40500000	129	0.00129
chr1	40500001	40600000	133	0.00133
chr1	40600001	40700000	162	0.00162
chr1	40700001	40800000	125	0.00125
chr1	40800001	40900000	163	0.00163
chr1	40900001	41000000	145	0.00145
chr1	41000001	41100000	154	0.00154
chr1	41100001	41200000	127	0.00127
chr1	41200001	41300000	264	0.00264
chr1	41300001	41400000	166	0.00166
chr1	41400001	41500000	244	0.00244
chr1	41500001	41600000	173	0.00173
chr1	41600001	41700000	185	0.00185
chr1	41700001	41800000	126	0.00126
chr1	41800001	41900000	158	0.00158
chr1	41900001	42000000	270	0.0027
chr1	42000001	42100000	75	0.00075
chr1	42100001	42200000	57	0.00057
chr1	42200001	42300000	70	0.0007
chr1	42300001	42400000	73	0.00073
chr1	42400001	42500000	75	0.00075
chr1	42500001	42600000	78	0.00078
chr1	42600001	42700000	136	0.00136
chr1	42700001	42800000	296	0.00296
chr1	42800001	42900000	236	0.00236
chr1	42900001	43000000	225	0.00225
chr1	43000001	43100000	232	0.00232
chr1	43100001	43200000	146	0.00146
chr1	43200001	43300000	298	0.00298
chr1	43300001	43400000	272	0.00272
chr1	43400001	43500000	113	0.00113
chr1	43500001	43600000	154	0.00154
chr1	43600001	43700000	356	0.00356
chr1	43700001	43800000	248	0.00248
chr1	43800001	43900000	221	0.00221
chr1	43900001	44000000	275	0.00275
chr1	44000001	44100000	137	0.00137
chr1	44100001	44200000	66	0.00066
chr1	44200001	44300000	61	0.00061
chr1	44300001	44400000	85	0.00085
chr1	44400001	44500000	270	0.0027
chr1	44500001	44600000	298	0.00298
chr1	44600001	44700000	394	0.00394
chr1	44700001	44800000	212	0.00212
chr1	44800001	44900000	126	0.00126
chr1	44900001	45000000	221	0.00221
chr1	45000001	45100000	404	0.00404
chr1	45100001	45200000	356	0.00356
chr1	45200001	45300000	151	0.00151
chr1	45300001	45400000	291	0.00291
chr1	45400001	45500000	278	0.00278
chr1	45500001	45600000	213	0.00213
chr1	45600001	45700000	200	0.002
chr1	45700001	45800000	289	0.00289
chr1	45800001	45900000	305	0.00305
chr1	45900001	46000000	170	0.0017
chr1	46000001	46100000	190	0.0019
chr1	46100001	46200000	393	0.00393
chr1	46200001	46300000	422	0.00422
chr1	46300001	46400000	143	0.00143
chr1	46400001	46500000	166	0.00166
chr1	46500001	46600000	180	0.0018
chr1	46600001	46700000	330	0.0033
chr1	46700001	46800000	114	0.00114
chr1	46800001	46900000	244	0.00244
chr1	46900001	47000000	245	0.00245
chr1	47000001	47100000	320	0.0032
chr1	47100001	47200000	200	0.002
chr1	47200001	47300000	182	0.00182
chr1	47300001	47400000	90	0.0009
chr1	47400001	47500000	152	0.00152
chr1	47500001	47600000	299	0.00299
chr1	47600001	47700000	297	0.00297
chr1	47700001	47800000	246	0.00246
chr1	47800001	47900000	185	0.00185
chr1	47900001	48000000	166	0.00166
chr1	48000001	48100000	343	0.00343
chr1	48100001	48200000	174	0.00174
chr1	48200001	48300000	257	0.00257
chr1	48300001	48400000	192	0.00192
chr1	48400001	48500000	201	0.00201
chr1	48500001	48600000	179	0.00179
chr1	48600001	48700000	117	0.00117
chr1	48700001	48800000	95	0.00095
chr1	48800001	48900000	159	0.00159
chr1	48900001	49000000	191	0.00191
chr1	49000001	49100000	132	0.00132
chr1	49100001	49200000	135	0.00135
chr1	49200001	49300000	156	0.00156
chr1	49300001	49400000	179	0.00179
chr1	49400001	49500000	201	0.00201
chr1	49500001	49600000	322	0.00322
chr1	49600001	49700000	176	0.00176
chr1	49700001	49800000	190	0.0019
chr1	49800001	49900000	79	0.00079
chr1	49900001	50000000	59	0.00059
chr1	50000001	50100000	87	0.00087
chr1	50100001	50200000	192	0.00192
chr1	50200001	50300000	141	0.00141
chr1	50300001	50400000	231	0.00231
chr1	50400001	50500000	206	0.00206
chr1	50500001	50600000	247	0.00247
chr1	50600001	50700000	219	0.00219
chr1	50700001	50800000	159	0.00159
chr1	50800001	50900000	262	0.00262
chr1	50900001	51000000	277	0.00277
chr1	51000001	51100000	222	0.00222
chr1	51100001	51200000	184	0.00184
chr1	51200001	51300000	78	0.00078
chr1	51300001	51400000	170	0.0017
chr1	51400001	51500000	178	0.00178
chr1	51500001	51600000	198	0.00198
chr1	51600001	51700000	171	0.00171
chr1	51700001	51800000	139	0.00139
chr1	51800001	51900000	169	0.00169
chr1	51900001	52000000	151	0.00151
chr1	52000001	52100000	74	0.00074
chr1	52100001	52200000	63	0.00063
chr1	52200001	52300000	169	0.00169
chr1	52300001	52400000	122	0.00122
chr1	52400001	52500000	102	0.00102
chr1	52500001	52600000	44	0.00044
chr1	52600001	52700000	63	0.00063
chr1	52700001	52800000	43	0.00043
chr1	52800001	52900000	63	0.00063
chr1	52900001	53000000	63	0.00063
chr1	53000001	53100000	62	0.00062
chr1	53100001	53200000	56	0.00056
chr1	53200001	53300000	1	1e-05
chr1	53300001	53400000	53	0.00053
chr1	53400001	53500000	181	0.00181
chr1	53500001	53600000	185	0.00185
chr1	53600001	53700000	222	0.00222
chr1	53700001	53800000	201	0.00201
chr1	53800001	53900000	274	0.00274
chr1	53900001	54000000	245	0.00245
chr1	54000001	54100000	212	0.00212
chr1	54100001	54200000	143	0.00143
chr1	54200001	54300000	156	0.00156
chr1	54300001	54400000	308	0.00308
chr1	54400001	54500000	259	0.00259
chr1	54500001	54600000	447	0.00447
chr1	54600001	54700000	233	0.00233
chr1	54700001	54800000	351	0.00351
chr1	54800001	54900000	418	0.00418
chr1	54900001	55000000	408	0.00408
chr1	55000001	55100000	401	0.00401
chr1	55100001	55200000	192	0.00192
chr1	55200001	55300000	171	0.00171
chr1	55300001	55400000	74	0.00074
chr1	55400001	55500000	177	0.00177
chr1	55500001	55600000	261	0.00261
chr1	55600001	55700000	152	0.00152
chr1	55700001	55800000	265	0.00265
chr1	55800001	55900000	170	0.0017
chr1	55900001	56000000	196	0.00196
chr1	56000001	56100000	224	0.00224
chr1	56100001	56200000	236	0.00236
chr1	56200001	56300000	300	0.003
chr1	56300001	56400000	360	0.0036
chr1	56400001	56500000	222	0.00222
chr1	56500001	56600000	223	0.00223
chr1	56600001	56700000	219	0.00219
chr1	56700001	56800000	157	0.00157
chr1	56800001	56900000	126	0.00126
chr1	56900001	57000000	139	0.00139
chr1	57000001	57100000	180	0.0018
chr1	57100001	57200000	154	0.00154
chr1	57200001	57300000	252	0.00252
chr1	57300001	57400000	122	0.00122
chr1	57400001	57500000	151	0.00151
chr1	57500001	57600000	125	0.00125
chr1	57600001	57700000	145	0.00145
chr1	57700001	57800000	132	0.00132
chr1	57800001	57900000	231	0.00231
chr1	57900001	58000000	271	0.00271
chr1	58000001	58100000	269	0.00269
chr1	58100001	58200000	147	0.00147
chr1	58200001	58300000	214	0.00214
chr1	58300001	58400000	204	0.00204
chr1	58400001	58500000	234	0.00234
chr1	58500001	58600000	334	0.00334
chr1	58600001	58700000	64	0.00064
chr1	58700001	58800000	74	0.00074
chr1	58800001	58900000	194	0.00194
chr1	58900001	59000000	88	0.00088
chr1	59000001	59100000	108	0.00108
chr1	59100001	59200000	146	0.00146
chr1	59200001	59300000	204	0.00204
chr1	59300001	59400000	117	0.00117
chr1	59400001	59500000	311	0.00311
chr1	59500001	59600000	388	0.00388
chr1	59600001	59700000	171	0.00171
chr1	59700001	59800000	96	0.00096
chr1	59800001	59900000	116	0.00116
chr1	59900001	60000000	104	0.00104
chr1	60000001	60100000	239	0.00239
chr1	60100001	60200000	122	0.00122
chr1	60200001	60300000	163	0.00163
chr1	60300001	60400000	227	0.00227
chr1	60400001	60500000	123	0.00123
chr1	60500001	60600000	131	0.00131
chr1	60600001	60700000	213	0.00213
chr1	60700001	60800000	152	0.00152
chr1	60800001	60900000	182	0.00182
chr1	60900001	61000000	131	0.00131
chr1	61000001	61100000	118	0.00118
chr1	61100001	61200000	121	0.00121
chr1	61200001	61300000	96	0.00096
chr1	61300001	61400000	121	0.00121
chr1	61400001	61500000	131	0.00131
chr1	61500001	61600000	175	0.00175
chr1	61600001	61700000	137	0.00137
chr1	61700001	61800000	133	0.00133
chr1	61800001	61900000	136	0.00136
chr1	61900001	62000000	118	0.00118
chr1	62000001	62100000	108	0.00108
chr1	62100001	62200000	121	0.00121
chr1	62200001	62300000	159	0.00159
chr1	62300001	62400000	148	0.00148
chr1	62400001	62500000	144	0.00144
chr1	62500001	62600000	212	0.00212
chr1	62600001	62700000	175	0.00175
chr1	62700001	62800000	168	0.00168
chr1	62800001	62900000	163	0.00163
chr1	62900001	63000000	86	0.00086
chr1	63000001	63100000	234	0.00234
chr1	63100001	63200000	186	0.00186
chr1	63200001	63300000	198	0.00198
chr1	63300001	63400000	133	0.00133
chr1	63400001	63500000	109	0.00109
chr1	63500001	63600000	151	0.00151
chr1	63600001	63700000	113	0.00113
chr1	63700001	63800000	102	0.00102
chr1	63800001	63900000	154	0.00154
chr1	63900001	64000000	130	0.0013
chr1	64000001	64100000	174	0.00174
chr1	64100001	64200000	108	0.00108
chr1	64200001	64300000	101	0.00101
chr1	64300001	64400000	242	0.00242
chr1	64400001	64500000	168	0.00168
chr1	64500001	64600000	202	0.00202
chr1	64600001	64700000	104	0.00104
chr1	64700001	64800000	133	0.00133
chr1	64800001	64900000	143	0.00143
chr1	64900001	65000000	186	0.00186
chr1	65000001	65100000	315	0.00315
chr1	65100001	65200000	159	0.00159
chr1	65200001	65300000	70	0.0007
chr1	65300001	65400000	84	0.00084
chr1	65400001	65500000	82	0.00082
chr1	65500001	65600000	67	0.00067
chr1	65600001	65700000	62	0.00062
chr1	65700001	65800000	45	0.00045
chr1	65800001	65900000	184	0.00184
chr1	65900001	66000000	191	0.00191
chr1	66000001	66100000	155	0.00155
chr1	66100001	66200000	168	0.00168
chr1	66200001	66300000	238	0.00238
chr1	66300001	66400000	150	0.0015
chr1	66400001	66500000	137	0.00137
chr1	66500001	66600000	116	0.00116
chr1	66600001	66700000	130	0.0013
chr1	66700001	66800000	90	0.0009
chr1	66800001	66900000	143	0.00143
chr1	66900001	67000000	98	0.00098
chr1	67000001	67100000	121	0.00121
chr1	67100001	67200000	119	0.00119
chr1	67200001	67300000	232	0.00232
chr1	67300001	67400000	453	0.00453
chr1	67400001	67500000	914	0.00914
chr1	67500001	67600000	776	0.00776
chr1	67600001	67700000	597	0.00597
chr1	67700001	67800000	113	0.00113
chr1	67800001	67900000	118	0.00118
chr1	67900001	68000000	115	0.00115
chr1	68000001	68100000	145	0.00145
chr1	68100001	68200000	146	0.00146
chr1	68200001	68300000	158	0.00158
chr1	68300001	68400000	174	0.00174
chr1	68400001	68500000	210	0.0021
chr1	68500001	68600000	115	0.00115
chr1	68600001	68700000	204	0.00204
chr1	68700001	68800000	142	0.00142
chr1	68800001	68900000	180	0.0018
chr1	68900001	69000000	189	0.00189
chr1	69000001	69100000	112	0.00112
chr1	69100001	69200000	350	0.0035
chr1	69200001	69300000	190	0.0019
chr1	69300001	69400000	240	0.0024
chr1	69400001	69500000	171	0.00171
chr1	69500001	69600000	142	0.00142
chr1	69600001	69700000	209	0.00209
chr1	69700001	69800000	157	0.00157
chr1	69800001	69900000	122	0.00122
chr1	69900001	70000000	181	0.00181
chr1	70000001	70100000	151	0.00151
chr1	70100001	70200000	244	0.00244
chr1	70200001	70300000	298	0.00298
chr1	70300001	70400000	120	0.0012
chr1	70400001	70500000	158	0.00158
chr1	70500001	70600000	204	0.00204
chr1	70600001	70700000	79	0.00079
chr1	70700001	70800000	160	0.0016
chr1	70800001	70900000	107	0.00107
chr1	70900001	71000000	93	0.00093
chr1	71000001	71100000	213	0.00213
chr1	71100001	71200000	141	0.00141
chr1	71200001	71300000	255	0.00255
chr1	71300001	71400000	170	0.0017
chr1	71400001	71500000	135	0.00135
chr1	71500001	71600000	102	0.00102
chr1	71600001	71700000	243	0.00243
chr1	71700001	71800000	190	0.0019
chr1	71800001	71900000	156	0.00156
chr1	71900001	72000000	321	0.00321
chr1	72000001	72100000	499	0.00499
chr1	72100001	72200000	469	0.00469
chr1	72200001	72300000	173	0.00173
chr1	72300001	72400000	156	0.00156
chr1	72400001	72500000	126	0.00126
chr1	72500001	72600000	55	0.00055
chr1	72600001	72700000	55	0.00055
chr1	72700001	72800000	67	0.00067
chr1	72800001	72900000	128	0.00128
chr1	72900001	73000000	58	0.00058
chr1	73000001	73100000	86	0.00086
chr1	73100001	73200000	266	0.00266
chr1	73200001	73300000	191	0.00191
chr1	73300001	73400000	216	0.00216
chr1	73400001	73500000	144	0.00144
chr1	73500001	73600000	115	0.00115
chr1	73600001	73700000	214	0.00214
chr1	73700001	73800000	7	7e-05
chr1	74100001	74200000	50	0.0005
chr1	74200001	74300000	232	0.00232
chr1	74300001	74400000	135	0.00135
chr1	74400001	74500000	226	0.00226
chr1	74500001	74600000	53	0.00053
chr1	74700001	74800000	33	0.00033
chr1	74800001	74900000	274	0.00274
chr1	74900001	75000000	282	0.00282
chr1	75000001	75100000	163	0.00163
chr1	75100001	75200000	124	0.00124
chr1	75200001	75300000	179	0.00179
chr1	75300001	75400000	136	0.00136
chr1	75400001	75500000	266	0.00266
chr1	75500001	75600000	116	0.00116
chr1	75600001	75700000	126	0.00126
chr1	75700001	75800000	136	0.00136
chr1	75800001	75900000	107	0.00107
chr1	75900001	76000000	288	0.00288
chr1	76000001	76100000	159	0.00159
chr1	76100001	76200000	118	0.00118
chr1	76200001	76300000	149	0.00149
chr1	76300001	76400000	215	0.00215
chr1	76400001	76500000	156	0.00156
chr1	76500001	76600000	178	0.00178
chr1	76600001	76700000	133	0.00133
chr1	76700001	76800000	237	0.00237
chr1	76800001	76900000	169	0.00169
chr1	76900001	77000000	111	0.00111
chr1	77000001	77100000	106	0.00106
chr1	77100001	77200000	121	0.00121
chr1	77200001	77300000	122	0.00122
chr1	77300001	77400000	154	0.00154
chr1	77400001	77500000	142	0.00142
chr1	77500001	77600000	114	0.00114
chr1	77600001	77700000	150	0.0015
chr1	77700001	77800000	141	0.00141
chr1	77800001	77900000	130	0.0013
chr1	77900001	78000000	266	0.00266
chr1	78000001	78100000	263	0.00263
chr1	78100001	78200000	92	0.00092
chr1	78200001	78300000	204	0.00204
chr1	78300001	78400000	267	0.00267
chr1	78400001	78500000	85	0.00085
chr1	78500001	78600000	164	0.00164
chr1	78600001	78700000	293	0.00293
chr1	78700001	78800000	302	0.00302
chr1	78800001	78900000	272	0.00272
chr1	78900001	79000000	205	0.00205
chr1	79000001	79100000	123	0.00123
chr1	79100001	79200000	235	0.00235
chr1	79200001	79300000	146	0.00146
chr1	79300001	79400000	266	0.00266
chr1	79400001	79500000	211	0.00211
chr1	79500001	79600000	168	0.00168
chr1	79600001	79700000	231	0.00231
chr1	79700001	79800000	234	0.00234
chr1	79800001	79900000	157	0.00157
chr1	79900001	80000000	152	0.00152
chr1	80000001	80100000	98	0.00098
chr1	80100001	80200000	76	0.00076
chr1	80200001	80300000	176	0.00176
chr1	80300001	80400000	142	0.00142
chr1	80400001	80500000	116	0.00116
chr1	80500001	80600000	112	0.00112
chr1	80600001	80700000	144	0.00144
chr1	80700001	80800000	258	0.00258
chr1	80800001	80900000	99	0.00099
chr1	80900001	81000000	83	0.00083
chr1	81000001	81100000	260	0.0026
chr1	81100001	81200000	143	0.00143
chr1	81200001	81300000	146	0.00146
chr1	81300001	81400000	318	0.00318
chr1	81400001	81500000	208	0.00208
chr1	81500001	81600000	164	0.00164
chr1	81600001	81700000	118	0.00118
chr1	81700001	81800000	84	0.00084
chr1	81800001	81900000	213	0.00213
chr1	81900001	82000000	164	0.00164
chr1	82000001	82100000	130	0.0013
chr1	82100001	82200000	162	0.00162
chr1	82200001	82300000	210	0.0021
chr1	82300001	82400000	181	0.00181
chr1	82400001	82500000	200	0.002
chr1	82500001	82600000	166	0.00166
chr1	82600001	82700000	348	0.00348
chr1	82700001	82800000	195	0.00195
chr1	82800001	82900000	188	0.00188
chr1	82900001	83000000	263	0.00263
chr1	83000001	83100000	137	0.00137
chr1	83100001	83200000	73	0.00073
chr1	83200001	83300000	143	0.00143
chr1	83300001	83400000	293	0.00293
chr1	83400001	83500000	210	0.0021
chr1	83500001	83600000	240	0.0024
chr1	83600001	83700000	183	0.00183
chr1	83700001	83800000	214	0.00214
chr1	83800001	83900000	396	0.00396
chr1	83900001	84000000	315	0.00315
chr1	84000001	84100000	144	0.00144
chr1	84100001	84200000	195	0.00195
chr1	84200001	84300000	76	0.00076
chr1	84300001	84400000	201	0.00201
chr1	84400001	84500000	139	0.00139
chr1	84500001	84600000	137	0.00137
chr1	84600001	84700000	258	0.00258
chr1	84700001	84800000	176	0.00176
chr1	84800001	84900000	139	0.00139
chr1	84900001	85000000	276	0.00276
chr1	85000001	85100000	124	0.00124
chr1	85100001	85200000	155	0.00155
chr1	85200001	85300000	158	0.00158
chr1	85300001	85400000	130	0.0013
chr1	85400001	85500000	156	0.00156
chr1	85500001	85600000	266	0.00266
chr1	85600001	85700000	400	0.004
chr1	85700001	85800000	287	0.00287
chr1	85800001	85900000	289	0.00289
chr1	85900001	86000000	264	0.00264
chr1	86000001	86100000	310	0.0031
chr1	86100001	86200000	216	0.00216
chr1	86200001	86300000	220	0.0022
chr1	86300001	86400000	137	0.00137
chr1	86400001	86500000	247	0.00247
chr1	86500001	86600000	159	0.00159
chr1	86600001	86700000	118	0.00118
chr1	86700001	86800000	142	0.00142
chr1	86800001	86900000	251	0.00251
chr1	86900001	87000000	227	0.00227
chr1	87000001	87100000	228	0.00228
chr1	87100001	87200000	377	0.00377
chr1	87200001	87300000	446	0.00446
chr1	87300001	87400000	123	0.00123
chr1	87400001	87500000	229	0.00229
chr1	87500001	87600000	155	0.00155
chr1	87600001	87700000	195	0.00195
chr1	87700001	87800000	270	0.0027
chr1	87800001	87900000	270	0.0027
chr1	87900001	88000000	301	0.00301
chr1	88000001	88100000	241	0.00241
chr1	88100001	88200000	203	0.00203
chr1	88200001	88300000	144	0.00144
chr1	88300001	88400000	247	0.00247
chr1	88400001	88500000	281	0.00281
chr1	88500001	88600000	121	0.00121
chr1	88600001	88700000	144	0.00144
chr1	88700001	88800000	147	0.00147
chr1	88800001	88900000	167	0.00167
chr1	88900001	89000000	113	0.00113
chr1	89000001	89100000	184	0.00184
chr1	89100001	89200000	250	0.0025
chr1	89200001	89300000	285	0.00285
chr1	89300001	89400000	238	0.00238
chr1	89400001	89500000	370	0.0037
chr1	89500001	89600000	114	0.00114
chr1	89600001	89700000	147	0.00147
chr1	89700001	89800000	131	0.00131
chr1	89800001	89900000	213	0.00213
chr1	89900001	90000000	402	0.00402
chr1	90000001	90100000	214	0.00214
chr1	90100001	90200000	156	0.00156
chr1	90200001	90300000	163	0.00163
chr1	90300001	90400000	210	0.0021
chr1	90400001	90500000	388	0.00388
chr1	90500001	90600000	252	0.00252
chr1	90600001	90700000	146	0.00146
chr1	90700001	90800000	169	0.00169
chr1	90800001	90900000	117	0.00117
chr1	90900001	91000000	154	0.00154
chr1	91000001	91100000	157	0.00157
chr1	91100001	91200000	85	0.00085
chr1	91200001	91300000	186	0.00186
chr1	91300001	91400000	293	0.00293
chr1	91400001	91500000	244	0.00244
chr1	91500001	91600000	282	0.00282
chr1	91600001	91700000	494	0.00494
chr1	91700001	91800000	283	0.00283
chr1	91800001	91900000	221	0.00221
chr1	91900001	92000000	209	0.00209
chr1	92000001	92100000	288	0.00288
chr1	92100001	92200000	44	0.00044
chr1	92200001	92300000	70	0.0007
chr1	92300001	92400000	41	0.00041
chr1	92400001	92500000	60	0.0006
chr1	92500001	92600000	102	0.00102
chr1	92600001	92700000	129	0.00129
chr1	92700001	92800000	134	0.00134
chr1	92800001	92900000	221	0.00221
chr1	92900001	93000000	132	0.00132
chr1	93000001	93100000	140	0.0014
chr1	93100001	93200000	174	0.00174
chr1	93200001	93300000	216	0.00216
chr1	93300001	93400000	94	0.00094
chr1	93400001	93500000	128	0.00128
chr1	93500001	93600000	125	0.00125
chr1	93600001	93700000	112	0.00112
chr1	93700001	93800000	114	0.00114
chr1	93800001	93900000	125	0.00125
chr1	93900001	94000000	116	0.00116
chr1	94000001	94100000	190	0.0019
chr1	94100001	94200000	143	0.00143
chr1	94200001	94300000	146	0.00146
chr1	94300001	94400000	88	0.00088
chr1	94400001	94500000	94	0.00094
chr1	94500001	94600000	95	0.00095
chr1	94600001	94700000	143	0.00143
chr1	94700001	94800000	164	0.00164
chr1	94800001	94900000	171	0.00171
chr1	94900001	95000000	113	0.00113
chr1	95000001	95100000	168	0.00168
chr1	95100001	95200000	209	0.00209
chr1	95200001	95300000	152	0.00152
chr1	95300001	95400000	176	0.00176
chr1	95400001	95500000	171	0.00171
chr1	95500001	95600000	134	0.00134
chr1	95600001	95700000	303	0.00303
chr1	95700001	95800000	120	0.0012
chr1	95800001	95900000	130	0.0013
chr1	95900001	96000000	182	0.00182
chr1	96000001	96100000	130	0.0013
chr1	96100001	96200000	121	0.00121
chr1	96200001	96300000	216	0.00216
chr1	96300001	96400000	235	0.00235
chr1	96400001	96500000	247	0.00247
chr1	96500001	96600000	247	0.00247
chr1	96600001	96700000	432	0.00432
chr1	96700001	96800000	301	0.00301
chr1	96800001	96900000	121	0.00121
chr1	96900001	97000000	57	0.00057
chr1	97000001	97100000	65	0.00065
chr1	97100001	97200000	57	0.00057
chr1	97200001	97300000	58	0.00058
chr1	97300001	97400000	48	0.00048
chr1	97400001	97500000	72	0.00072
chr1	97500001	97600000	48	0.00048
chr1	97600001	97700000	53	0.00053
chr1	97700001	97800000	220	0.0022
chr1	97800001	97900000	71	0.00071
chr1	97900001	98000000	139	0.00139
chr1	98000001	98100000	159	0.00159
chr1	98100001	98200000	137	0.00137
chr1	98200001	98300000	186	0.00186
chr1	98300001	98400000	168	0.00168
chr1	98400001	98500000	266	0.00266
chr1	98500001	98600000	11	0.00011
chr1	98600001	98700000	90	0.0009
chr1	98700001	98800000	205	0.00205
chr1	98800001	98900000	183	0.00183
chr1	98900001	99000000	77	0.00077
chr1	99000001	99100000	247	0.00247
chr1	99100001	99200000	238	0.00238
chr1	99200001	99300000	135	0.00135
chr1	99300001	99400000	253	0.00253
chr1	99400001	99500000	336	0.00336
chr1	99500001	99600000	194	0.00194
chr1	99600001	99700000	171	0.00171
chr1	99700001	99800000	155	0.00155
chr1	99800001	99900000	129	0.00129
chr1	99900001	100000000	126	0.00126
chr1	100000001	100100000	137	0.00137
chr1	100100001	100200000	149	0.00149
chr1	100200001	100300000	242	0.00242
chr1	100300001	100400000	205	0.00205
chr1	100400001	100500000	268	0.00268
chr1	100500001	100600000	316	0.00316
chr1	100600001	100700000	142	0.00142
chr1	100700001	100800000	160	0.0016
chr1	100800001	100900000	153	0.00153
chr1	100900001	101000000	137	0.00137
chr1	101000001	101100000	207	0.00207
chr1	101100001	101200000	188	0.00188
chr1	101200001	101300000	124	0.00124
chr1	101300001	101400000	207	0.00207
chr1	101400001	101500000	136	0.00136
chr1	101500001	101600000	274	0.00274
chr1	101600001	101700000	152	0.00152
chr1	101700001	101800000	145	0.00145
chr1	101800001	101900000	171	0.00171
chr1	101900001	102000000	215	0.00215
chr1	102000001	102100000	155	0.00155
chr1	102100001	102200000	216	0.00216
chr1	102200001	102300000	79	0.00079
chr1	102300001	102400000	195	0.00195
chr1	102400001	102500000	183	0.00183
chr1	102500001	102600000	122	0.00122
chr1	102600001	102700000	119	0.00119
chr1	102700001	102800000	144	0.00144
chr1	102800001	102900000	73	0.00073
chr1	102900001	103000000	57	0.00057
chr1	103000001	103100000	71	0.00071
chr1	103100001	103200000	62	0.00062
chr1	103200001	103300000	56	0.00056
chr1	103300001	103400000	50	0.0005
chr1	103400001	103500000	84	0.00084
chr1	103500001	103600000	223	0.00223
chr1	103600001	103700000	209	0.00209
chr1	103700001	103800000	365	0.00365
chr1	103800001	103900000	396	0.00396
chr1	103900001	104000000	437	0.00437
chr1	104000001	104100000	295	0.00295
chr1	104100001	104200000	305	0.00305
chr1	104200001	104300000	136	0.00136
chr1	104300001	104400000	168	0.00168
chr1	104400001	104500000	166	0.00166
chr1	104500001	104600000	361	0.00361
chr1	104600001	104700000	329	0.00329
chr1	104700001	104800000	227	0.00227
chr1	104800001	104900000	161	0.00161
chr1	104900001	105000000	158	0.00158
chr1	105000001	105100000	136	0.00136
chr1	105100001	105200000	115	0.00115
chr1	105200001	105300000	172	0.00172
chr1	105300001	105400000	129	0.00129
chr1	105400001	105500000	184	0.00184
chr1	105500001	105600000	248	0.00248
chr1	105600001	105700000	80	0.0008
chr1	105700001	105800000	67	0.00067
chr1	105800001	105900000	55	0.00055
chr1	105900001	106000000	68	0.00068
chr1	106000001	106100000	56	0.00056
chr1	106100001	106200000	59	0.00059
chr1	106200001	106300000	144	0.00144
chr1	106300001	106400000	173	0.00173
chr1	106400001	106500000	192	0.00192
chr1	106500001	106600000	159	0.00159
chr1	106600001	106700000	289	0.00289
chr1	106700001	106800000	150	0.0015
chr1	106800001	106900000	315	0.00315
chr1	106900001	107000000	142	0.00142
chr1	107000001	107100000	103	0.00103
chr1	107100001	107200000	142	0.00142
chr1	107200001	107300000	153	0.00153
chr1	107300001	107400000	231	0.00231
chr1	107400001	107500000	148	0.00148
chr1	107500001	107600000	126	0.00126
chr1	107600001	107700000	136	0.00136
chr1	107700001	107800000	466	0.00466
chr1	107800001	107900000	339	0.00339
chr1	107900001	108000000	145	0.00145
chr1	108000001	108100000	138	0.00138
chr1	108100001	108200000	168	0.00168
chr1	108200001	108300000	178	0.00178
chr1	108300001	108400000	178	0.00178
chr1	108400001	108500000	170	0.0017
chr1	108500001	108600000	180	0.0018
chr1	108600001	108700000	302	0.00302
chr1	108700001	108800000	296	0.00296
chr1	108800001	108900000	115	0.00115
chr1	108900001	109000000	162	0.00162
chr1	109000001	109100000	239	0.00239
chr1	109100001	109200000	159	0.00159
chr1	109200001	109300000	170	0.0017
chr1	109300001	109400000	187	0.00187
chr1	109400001	109500000	107	0.00107
chr1	109500001	109600000	100	0.001
chr1	109600001	109700000	193	0.00193
chr1	109700001	109800000	162	0.00162
chr1	109800001	109900000	195	0.00195
chr1	109900001	110000000	193	0.00193
chr1	110000001	110100000	169	0.00169
chr1	110100001	110200000	135	0.00135
chr1	110200001	110300000	241	0.00241
chr1	110300001	110400000	57	0.00057
chr1	110400001	110500000	91	0.00091
chr1	110500001	110600000	181	0.00181
chr1	110600001	110700000	267	0.00267
chr1	110700001	110800000	233	0.00233
chr1	110800001	110900000	129	0.00129
chr1	110900001	111000000	139	0.00139
chr1	111000001	111100000	23	0.00023
chr1	111100001	111200000	129	0.00129
chr1	111200001	111300000	167	0.00167
chr1	111300001	111400000	151	0.00151
chr1	111400001	111500000	179	0.00179
chr1	111500001	111600000	233	0.00233
chr1	111600001	111700000	157	0.00157
chr1	111700001	111800000	145	0.00145
chr1	111800001	111900000	141	0.00141
chr1	111900001	112000000	175	0.00175
chr1	112000001	112100000	479	0.00479
chr1	112100001	112200000	122	0.00122
chr1	112200001	112300000	134	0.00134
chr1	112300001	112400000	224	0.00224
chr1	112400001	112500000	289	0.00289
chr1	112500001	112600000	97	0.00097
chr1	112600001	112700000	77	0.00077
chr1	112700001	112800000	196	0.00196
chr1	112800001	112900000	155	0.00155
chr1	112900001	113000000	137	0.00137
chr1	113000001	113100000	116	0.00116
chr1	113100001	113200000	167	0.00167
chr1	113200001	113300000	146	0.00146
chr1	113300001	113400000	112	0.00112
chr1	113400001	113500000	213	0.00213
chr1	113500001	113600000	479	0.00479
chr1	113600001	113700000	160	0.0016
chr1	113700001	113800000	139	0.00139
chr1	113800001	113900000	148	0.00148
chr1	113900001	114000000	263	0.00263
chr1	114000001	114100000	257	0.00257
chr1	114100001	114200000	132	0.00132
chr1	114200001	114300000	161	0.00161
chr1	114300001	114400000	174	0.00174
chr1	114400001	114500000	395	0.00395
chr1	114500001	114600000	124	0.00124
chr1	114600001	114700000	213	0.00213
chr1	114700001	114800000	166	0.00166
chr1	114800001	114900000	202	0.00202
chr1	114900001	115000000	205	0.00205
chr1	115000001	115100000	211	0.00211
chr1	115100001	115200000	168	0.00168
chr1	115200001	115300000	255	0.00255
chr1	115300001	115400000	225	0.00225
chr1	115400001	115500000	327	0.00327
chr1	115500001	115600000	345	0.00345
chr1	115600001	115700000	150	0.0015
chr1	115700001	115800000	222	0.00222
chr1	115800001	115900000	219	0.00219
chr1	115900001	116000000	212	0.00212
chr1	116000001	116100000	191	0.00191
chr1	116100001	116200000	258	0.00258
chr1	116200001	116300000	187	0.00187
chr1	116300001	116400000	174	0.00174
chr1	116400001	116500000	194	0.00194
chr1	116600001	116700000	2	2e-05
chr1	116700001	116800000	128	0.00128
chr1	116800001	116900000	147	0.00147
chr1	116900001	117000000	104	0.00104
chr1	117000001	117100000	99	0.00099
chr1	117100001	117200000	117	0.00117
chr1	117200001	117300000	172	0.00172
chr1	117300001	117400000	122	0.00122
chr1	117400001	117500000	190	0.0019
chr1	117500001	117600000	124	0.00124
chr1	117600001	117700000	184	0.00184
chr1	117700001	117800000	136	0.00136
chr1	117800001	117900000	239	0.00239
chr1	117900001	118000000	187	0.00187
chr1	118000001	118100000	92	0.00092
chr1	118100001	118200000	78	0.00078
chr1	118200001	118300000	94	0.00094
chr1	118300001	118400000	136	0.00136
chr1	118400001	118500000	113	0.00113
chr1	118500001	118600000	79	0.00079
chr1	118600001	118700000	221	0.00221
chr1	118700001	118800000	169	0.00169
chr1	118800001	118900000	217	0.00217
chr1	118900001	119000000	159	0.00159
chr1	119000001	119100000	294	0.00294
chr1	119100001	119200000	150	0.0015
chr1	119200001	119300000	125	0.00125
chr1	119300001	119400000	118	0.00118
chr1	119400001	119500000	119	0.00119
chr1	119500001	119600000	175	0.00175
chr1	119600001	119700000	146	0.00146
chr1	119700001	119800000	110	0.0011
chr1	119800001	119900000	127	0.00127
chr1	119900001	120000000	165	0.00165
chr1	120000001	120100000	89	0.00089
chr1	120100001	120200000	133	0.00133
chr1	120200001	120300000	93	0.00093
chr1	120300001	120400000	212	0.00212
chr1	120400001	120500000	101	0.00101
chr1	120500001	120600000	171	0.00171
chr1	120600001	120700000	130	0.0013
chr1	120700001	120800000	121	0.00121
chr1	120800001	120900000	137	0.00137
chr1	120900001	121000000	118	0.00118
chr1	121000001	121100000	72	0.00072
chr1	121100001	121200000	72	0.00072
chr1	121200001	121300000	135	0.00135
chr1	121300001	121400000	265	0.00265
chr1	121400001	121500000	288	0.00288
chr1	121500001	121600000	92	0.00092
chr1	121600001	121700000	15	0.00015
chr1	121700001	121800000	18	0.00018
chr1	121800001	121900000	176	0.00176
chr1	121900001	122000000	124	0.00124
chr1	122000001	122100000	183	0.00183
chr1	122100001	122200000	148	0.00148
chr1	122200001	122300000	128	0.00128
chr1	122300001	122400000	166	0.00166
chr1	122400001	122500000	160	0.0016
chr1	122500001	122600000	265	0.00265
chr1	122600001	122700000	222	0.00222
chr1	122700001	122800000	180	0.0018
chr1	122800001	122900000	195	0.00195
chr1	122900001	123000000	186	0.00186
chr1	123000001	123100000	162	0.00162
chr1	123100001	123200000	124	0.00124
chr1	123200001	123300000	212	0.00212
chr1	123300001	123400000	260	0.0026
chr1	123400001	123500000	202	0.00202
chr1	123500001	123600000	163	0.00163
chr1	123600001	123700000	137	0.00137
chr1	123700001	123800000	168	0.00168
chr1	123800001	123900000	227	0.00227
chr1	123900001	124000000	105	0.00105
chr1	124000001	124100000	97	0.00097
chr1	124100001	124200000	219	0.00219
chr1	124200001	124300000	143	0.00143
chr1	124300001	124400000	176	0.00176
chr1	124400001	124500000	238	0.00238
chr1	124500001	124600000	138	0.00138
chr1	124600001	124700000	161	0.00161
chr1	124700001	124800000	252	0.00252
chr1	124800001	124900000	218	0.00218
chr1	124900001	125000000	248	0.00248
chr1	125000001	125100000	263	0.00263
chr1	125100001	125200000	164	0.00164
chr1	125200001	125300000	227	0.00227
chr1	125300001	125400000	308	0.00308
chr1	125400001	125500000	230	0.0023
chr1	125500001	125600000	198	0.00198
chr1	125600001	125700000	152	0.00152
chr1	125700001	125800000	121	0.00121
chr1	125800001	125900000	108	0.00108
chr1	125900001	126000000	69	0.00069
chr1	126000001	126100000	169	0.00169
chr1	126100001	126200000	150	0.0015
chr1	126200001	126300000	111	0.00111
chr1	126300001	126400000	171	0.00171
chr1	126400001	126500000	155	0.00155
chr1	126500001	126600000	60	0.0006
chr1	126600001	126700000	106	0.00106
chr1	126700001	126800000	104	0.00104
chr1	126800001	126900000	4	4e-05
chr1	126900001	127000000	6	6e-05
chr1	127000001	127100000	192	0.00192
chr1	127100001	127200000	158	0.00158
chr1	127200001	127300000	121	0.00121
chr1	127300001	127400000	146	0.00146
chr1	127400001	127500000	133	0.00133
chr1	127500001	127600000	223	0.00223
chr1	127600001	127700000	235	0.00235
chr1	127700001	127800000	235	0.00235
chr1	127800001	127900000	111	0.00111
chr1	127900001	128000000	48	0.00048
chr1	128000001	128100000	57	0.00057
chr1	128100001	128200000	137	0.00137
chr1	128200001	128300000	51	0.00051
chr1	128300001	128400000	122	0.00122
chr1	128400001	128500000	143	0.00143
chr1	128500001	128600000	131	0.00131
chr1	128600001	128700000	134	0.00134
chr1	128700001	128800000	117	0.00117
chr1	128800001	128900000	155	0.00155
chr1	128900001	129000000	153	0.00153
chr1	129000001	129100000	142	0.00142
chr1	129100001	129200000	315	0.00315
chr1	129200001	129300000	268	0.00268
chr1	129300001	129400000	148	0.00148
chr1	129400001	129500000	146	0.00146
chr1	129500001	129600000	191	0.00191
chr1	129600001	129700000	115	0.00115
chr1	129700001	129800000	156	0.00156
chr1	129800001	129900000	125	0.00125
chr1	129900001	130000000	227	0.00227
chr1	130000001	130100000	229	0.00229
chr1	130100001	130200000	120	0.0012
chr1	130200001	130300000	197	0.00197
chr1	130300001	130400000	170	0.0017
chr1	130400001	130500000	211	0.00211
chr1	130500001	130600000	165	0.00165
chr1	130600001	130700000	141	0.00141
chr1	130700001	130800000	137	0.00137
chr1	130800001	130900000	213	0.00213
chr1	130900001	131000000	230	0.0023
chr1	131000001	131100000	234	0.00234
chr1	131100001	131200000	154	0.00154
chr1	131200001	131300000	120	0.0012
chr1	131300001	131400000	218	0.00218
chr1	131400001	131500000	66	0.00066
chr1	131500001	131600000	235	0.00235
chr1	131600001	131700000	206	0.00206
chr1	131700001	131800000	219	0.00219
chr1	131800001	131900000	132	0.00132
chr1	131900001	132000000	164	0.00164
chr1	132000001	132100000	246	0.00246
chr1	132100001	132200000	160	0.0016
chr1	132200001	132300000	146	0.00146
chr1	132300001	132400000	195	0.00195
chr1	132400001	132500000	144	0.00144
chr1	132500001	132600000	140	0.0014
chr1	132600001	132700000	143	0.00143
chr1	132700001	132800000	134	0.00134
chr1	132800001	132900000	180	0.0018
chr1	132900001	133000000	155	0.00155
chr1	133000001	133100000	214	0.00214
chr1	133100001	133200000	62	0.00062
chr1	133200001	133300000	54	0.00054
chr1	133300001	133400000	57	0.00057
chr1	133400001	133500000	82	0.00082
chr1	133500001	133600000	68	0.00068
chr1	133600001	133700000	52	0.00052
chr1	133700001	133800000	52	0.00052
chr1	133800001	133900000	45	0.00045
chr1	133900001	134000000	83	0.00083
chr1	134000001	134100000	55	0.00055
chr1	134100001	134200000	64	0.00064
chr1	134200001	134300000	159	0.00159
chr1	134300001	134400000	225	0.00225
chr1	134400001	134500000	129	0.00129
chr1	134500001	134600000	125	0.00125
chr1	134600001	134700000	129	0.00129
chr1	134700001	134800000	194	0.00194
chr1	134800001	134900000	11	0.00011
chr1	134900001	135000000	225	0.00225
chr1	135000001	135100000	95	0.00095
chr1	135100001	135200000	114	0.00114
chr1	135200001	135300000	136	0.00136
chr1	135300001	135400000	152	0.00152
chr1	135400001	135500000	214	0.00214
chr1	135500001	135600000	169	0.00169
chr1	135600001	135700000	148	0.00148
chr1	135700001	135800000	182	0.00182
chr1	135800001	135900000	152	0.00152
chr1	135900001	136000000	229	0.00229
chr1	136000001	136100000	125	0.00125
chr1	136100001	136200000	78	0.00078
chr1	136200001	136300000	131	0.00131
chr1	136300001	136400000	154	0.00154
chr1	136400001	136500000	122	0.00122
chr1	136500001	136600000	99	0.00099
chr1	136600001	136700000	39	0.00039
chr1	136700001	136800000	152	0.00152
chr1	136800001	136900000	189	0.00189
chr1	136900001	137000000	212	0.00212
chr1	137000001	137100000	251	0.00251
chr1	137100001	137200000	214	0.00214
chr1	137200001	137300000	234	0.00234
chr1	137300001	137400000	195	0.00195
chr1	137400001	137500000	136	0.00136
chr1	137500001	137600000	286	0.00286
chr1	137600001	137700000	382	0.00382
chr1	137700001	137800000	225	0.00225
chr1	137800001	137900000	186	0.00186
chr1	137900001	138000000	327	0.00327
chr1	138000001	138100000	181	0.00181
chr1	138100001	138200000	100	0.001
chr1	138200001	138300000	91	0.00091
chr1	138300001	138400000	121	0.00121
chr1	138400001	138500000	216	0.00216
chr1	138500001	138600000	345	0.00345
chr1	138600001	138700000	150	0.0015
chr1	138700001	138800000	139	0.00139
chr1	138800001	138900000	101	0.00101
chr1	138900001	139000000	123	0.00123
chr1	139000001	139100000	123	0.00123
chr1	139100001	139200000	148	0.00148
chr1	139200001	139300000	119	0.00119
chr1	139300001	139400000	123	0.00123
chr1	139400001	139500000	145	0.00145
chr1	139500001	139600000	175	0.00175
chr1	139600001	139700000	284	0.00284
chr1	139700001	139800000	110	0.0011
chr1	139800001	139900000	152	0.00152
chr1	139900001	140000000	125	0.00125
chr1	140000001	140100000	203	0.00203
chr1	140100001	140200000	141	0.00141
chr1	140200001	140300000	232	0.00232
chr1	140300001	140400000	123	0.00123
chr1	140400001	140500000	146	0.00146
chr1	140500001	140600000	141	0.00141
chr1	140600001	140700000	177	0.00177
chr1	140700001	140800000	64	0.00064
chr1	140800001	140900000	74	0.00074
chr1	140900001	141000000	71	0.00071
chr1	141000001	141100000	109	0.00109
chr1	141100001	141200000	52	0.00052
chr1	141200001	141300000	73	0.00073
chr1	141300001	141400000	51	0.00051
chr1	141400001	141500000	97	0.00097
chr1	141500001	141600000	150	0.0015
chr1	141600001	141700000	140	0.0014
chr1	141700001	141800000	151	0.00151
chr1	141800001	141900000	110	0.0011
chr1	141900001	142000000	190	0.0019
chr1	142000001	142100000	139	0.00139
chr1	142100001	142200000	351	0.00351
chr1	142200001	142300000	283	0.00283
chr1	142300001	142400000	134	0.00134
chr1	142400001	142500000	118	0.00118
chr1	142500001	142600000	4	4e-05
chr1	142800001	142900000	2	2e-05
chr1	142900001	143000000	16	0.00016
chr1	143300001	143400000	312	0.00312
chr1	143400001	143500000	161	0.00161
chr1	143500001	143600000	229	0.00229
chr1	143600001	143700000	321	0.00321
chr1	143700001	143800000	161	0.00161
chr1	143800001	143900000	228	0.00228
chr1	143900001	144000000	187	0.00187
chr1	144000001	144100000	202	0.00202
chr1	144100001	144200000	187	0.00187
chr1	144200001	144300000	260	0.0026
chr1	144300001	144400000	196	0.00196
chr1	144400001	144500000	145	0.00145
chr1	144500001	144600000	179	0.00179
chr1	144600001	144700000	148	0.00148
chr1	144700001	144800000	134	0.00134
chr1	144800001	144900000	127	0.00127
chr1	144900001	145000000	155	0.00155
chr1	145000001	145100000	142	0.00142
chr1	145100001	145200000	227	0.00227
chr1	145200001	145300000	183	0.00183
chr1	145300001	145400000	127	0.00127
chr1	145400001	145500000	190	0.0019
chr1	145500001	145600000	234	0.00234
chr1	145600001	145700000	119	0.00119
chr1	145700001	145800000	147	0.00147
chr1	145800001	145900000	137	0.00137
chr1	145900001	146000000	147	0.00147
chr1	146000001	146100000	123	0.00123
chr1	146100001	146200000	144	0.00144
chr1	146200001	146300000	165	0.00165
chr1	146300001	146400000	144	0.00144
chr1	146400001	146500000	165	0.00165
chr1	146500001	146600000	175	0.00175
chr1	146600001	146700000	108	0.00108
chr1	146700001	146800000	113	0.00113
chr1	146800001	146900000	190	0.0019
chr1	146900001	147000000	125	0.00125
chr1	147000001	147100000	240	0.0024
chr1	147100001	147200000	197	0.00197
chr1	147200001	147300000	136	0.00136
chr1	147300001	147400000	197	0.00197
chr1	147400001	147500000	203	0.00203
chr1	147500001	147600000	234	0.00234
chr1	147600001	147700000	144	0.00144
chr1	147700001	147800000	99	0.00099
chr1	147800001	147900000	106	0.00106
chr1	147900001	148000000	132	0.00132
chr1	148000001	148100000	168	0.00168
chr1	148100001	148200000	208	0.00208
chr1	148200001	148300000	251	0.00251
chr1	148300001	148400000	115	0.00115
chr1	148400001	148500000	111	0.00111
chr1	148500001	148600000	119	0.00119
chr1	148600001	148700000	96	0.00096
chr1	148700001	148800000	104	0.00104
chr1	148800001	148900000	137	0.00137
chr1	148900001	149000000	118	0.00118
chr1	149000001	149100000	150	0.0015
chr1	149100001	149200000	81	0.00081
chr1	149200001	149300000	132	0.00132
chr1	149300001	149400000	105	0.00105
chr1	149400001	149500000	129	0.00129
chr1	149500001	149600000	106	0.00106
chr1	149600001	149700000	60	0.0006
chr1	149700001	149800000	63	0.00063
chr1	149800001	149900000	62	0.00062
chr1	149900001	150000000	59	0.00059
chr1	150000001	150100000	48	0.00048
chr1	150100001	150200000	64	0.00064
chr1	150200001	150300000	66	0.00066
chr1	150300001	150400000	57	0.00057
chr1	150400001	150500000	76	0.00076
chr1	150500001	150600000	137	0.00137
chr1	150600001	150700000	176	0.00176
chr1	150700001	150800000	220	0.0022
chr1	150800001	150900000	204	0.00204
chr1	150900001	151000000	181	0.00181
chr1	151000001	151100000	168	0.00168
chr1	151100001	151200000	162	0.00162
chr1	151200001	151300000	103	0.00103
chr1	151300001	151400000	191	0.00191
chr1	151400001	151500000	233	0.00233
chr1	151500001	151600000	149	0.00149
chr1	151600001	151700000	16	0.00016
chr1	151700001	151800000	3	3e-05
chr1	151800001	151900000	3	3e-05
chr1	152000001	152100000	145	0.00145
chr1	152100001	152200000	222	0.00222
chr1	152200001	152300000	227	0.00227
chr1	152300001	152400000	154	0.00154
chr1	152400001	152500000	172	0.00172
chr1	152500001	152600000	167	0.00167
chr1	152600001	152700000	109	0.00109
chr1	152700001	152800000	95	0.00095
chr1	152800001	152900000	144	0.00144
chr1	152900001	153000000	131	0.00131
chr1	153000001	153100000	116	0.00116
chr1	153100001	153200000	107	0.00107
chr1	153200001	153300000	194	0.00194
chr1	153300001	153400000	114	0.00114
chr1	153400001	153500000	107	0.00107
chr1	153500001	153600000	78	0.00078
chr1	153600001	153700000	231	0.00231
chr1	153700001	153800000	200	0.002
chr1	153800001	153900000	176	0.00176
chr1	153900001	154000000	205	0.00205
chr1	154000001	154100000	149	0.00149
chr1	154100001	154200000	109	0.00109
chr1	154200001	154300000	106	0.00106
chr1	154300001	154400000	171	0.00171
chr1	154400001	154500000	175	0.00175
chr1	154500001	154600000	148	0.00148
chr1	154600001	154700000	218	0.00218
chr1	154700001	154800000	265	0.00265
chr1	154800001	154900000	219	0.00219
chr1	154900001	155000000	150	0.0015
chr1	155000001	155100000	44	0.00044
chr1	155100001	155200000	62	0.00062
chr1	155200001	155300000	51	0.00051
chr1	155300001	155400000	221	0.00221
chr1	155400001	155500000	155	0.00155
chr1	155500001	155600000	318	0.00318
chr1	155600001	155700000	327	0.00327
chr1	155700001	155800000	380	0.0038
chr1	155800001	155900000	191	0.00191
chr1	155900001	156000000	163	0.00163
chr1	156000001	156100000	160	0.0016
chr1	156100001	156200000	106	0.00106
chr1	156200001	156300000	148	0.00148
chr1	156300001	156400000	235	0.00235
chr1	156400001	156500000	223	0.00223
chr1	156500001	156600000	451	0.00451
chr1	156600001	156700000	124	0.00124
chr1	156700001	156800000	166	0.00166
chr1	156800001	156900000	257	0.00257
chr1	156900001	157000000	129	0.00129
chr1	157000001	157100000	52	0.00052
chr1	157100001	157200000	62	0.00062
chr1	157200001	157300000	29	0.00029
chr1	157300001	157400000	230	0.0023
chr1	157400001	157500000	215	0.00215
chr1	157500001	157600000	362	0.00362
chr1	157600001	157700000	570	0.0057
chr1	157700001	157800000	441	0.00441
chr1	157800001	157900000	234	0.00234
chr1	157900001	158000000	320	0.0032
chr1	158000001	158100000	226	0.00226
chr1	158100001	158200000	97	0.00097
chr1	158200001	158300000	53	0.00053
chr1	158300001	158400000	44	0.00044
chr1	158400001	158500000	80	0.0008
chr1	158500001	158600000	74	0.00074
chr1	158600001	158700000	88	0.00088
chr1	158700001	158800000	170	0.0017
chr1	158800001	158900000	288	0.00288
chr1	158900001	159000000	289	0.00289
chr1	159000001	159100000	391	0.00391
chr1	159100001	159200000	437	0.00437
chr1	159200001	159300000	160	0.0016
chr1	159300001	159400000	61	0.00061
chr1	159400001	159500000	91	0.00091
chr1	159500001	159600000	121	0.00121
chr1	159600001	159700000	143	0.00143
chr1	159700001	159800000	178	0.00178
chr1	159800001	159900000	96	0.00096
chr1	159900001	160000000	322	0.00322
chr1	160000001	160100000	523	0.00523
chr1	160100001	160200000	321	0.00321
chr1	160200001	160300000	483	0.00483
chr1	160300001	160400000	664	0.00664
chr1	160400001	160500000	302	0.00302
chr1	160500001	160600000	67	0.00067
chr1	160600001	160700000	16	0.00016
chr1	160700001	160800000	58	0.00058
chr1	160800001	160900000	81	0.00081
chr1	160900001	161000000	309	0.00309
chr1	161000001	161100000	90	0.0009
chr1	161100001	161200000	164	0.00164
chr1	161200001	161300000	382	0.00382
chr1	161300001	161400000	535	0.00535
chr1	161400001	161500000	547	0.00547
chr1	161500001	161600000	170	0.0017
chr1	161600001	161700000	573	0.00573
chr1	161700001	161800000	241	0.00241
chr1	161800001	161900000	500	0.005
chr1	161900001	162000000	226	0.00226
chr1	162000001	162100000	293	0.00293
chr1	162100001	162200000	167	0.00167
chr1	162200001	162300000	192	0.00192
chr1	162300001	162400000	297	0.00297
chr1	162400001	162500000	222	0.00222
chr1	162500001	162600000	199	0.00199
chr1	162600001	162700000	361	0.00361
chr1	162700001	162800000	238	0.00238
chr1	162800001	162900000	119	0.00119
chr1	162900001	163000000	138	0.00138
chr1	163000001	163100000	164	0.00164
chr1	163100001	163200000	156	0.00156
chr1	163200001	163300000	127	0.00127
chr1	163300001	163400000	91	0.00091
chr1	163400001	163500000	81	0.00081
chr1	163500001	163600000	222	0.00222
chr1	163600001	163700000	206	0.00206
chr1	163700001	163800000	191	0.00191
chr1	163800001	163900000	153	0.00153
chr1	163900001	164000000	155	0.00155
chr1	164000001	164100000	81	0.00081
chr1	164100001	164200000	101	0.00101
chr1	164200001	164300000	956	0.00956
chr1	164300001	164400000	660	0.0066
chr1	164400001	164500000	372	0.00372
chr1	164500001	164600000	786	0.00786
chr1	164600001	164700000	549	0.00549
chr1	164700001	164800000	567	0.00567
chr1	164800001	164900000	43	0.00043
chr1	164900001	165000000	985	0.00985
chr1	165000001	165100000	1031	0.01031
chr1	165100001	165200000	872	0.00872
chr1	165200001	165300000	65	0.00065
chr1	165300001	165400000	75	0.00075
chr1	165400001	165500000	67	0.00067
chr1	165500001	165600000	58	0.00058
chr1	165600001	165700000	54	0.00054
chr1	165700001	165800000	51	0.00051
chr1	165800001	165900000	54	0.00054
chr1	165900001	166000000	48	0.00048
chr1	166000001	166100000	43	0.00043
chr1	166100001	166200000	112	0.00112
chr1	166200001	166300000	193	0.00193
chr1	166300001	166400000	186	0.00186
chr1	166400001	166500000	188	0.00188
chr1	166500001	166600000	224	0.00224
chr1	166600001	166700000	122	0.00122
chr1	166700001	166800000	223	0.00223
chr1	166800001	166900000	255	0.00255
chr1	166900001	167000000	252	0.00252
chr1	167000001	167100000	177	0.00177
chr1	167100001	167200000	231	0.00231
chr1	167200001	167300000	167	0.00167
chr1	167300001	167400000	165	0.00165
chr1	167400001	167500000	198	0.00198
chr1	167500001	167600000	214	0.00214
chr1	167600001	167700000	135	0.00135
chr1	167700001	167800000	63	0.00063
chr1	167800001	167900000	141	0.00141
chr1	167900001	168000000	147	0.00147
chr1	168000001	168100000	219	0.00219
chr1	168100001	168200000	194	0.00194
chr1	168200001	168300000	150	0.0015
chr1	168300001	168400000	189	0.00189
chr1	168400001	168500000	237	0.00237
chr1	168500001	168600000	294	0.00294
chr1	168600001	168700000	148	0.00148
chr1	168700001	168800000	339	0.00339
chr1	168800001	168900000	208	0.00208
chr1	168900001	169000000	221	0.00221
chr1	169000001	169100000	83	0.00083
chr1	169100001	169200000	273	0.00273
chr1	169200001	169300000	195	0.00195
chr1	169300001	169400000	223	0.00223
chr1	169400001	169500000	91	0.00091
chr1	169500001	169600000	124	0.00124
chr1	169600001	169700000	138	0.00138
chr1	169700001	169800000	185	0.00185
chr1	169800001	169900000	159	0.00159
chr1	169900001	170000000	234	0.00234
chr1	170000001	170100000	151	0.00151
chr1	170100001	170200000	110	0.0011
chr1	170200001	170300000	177	0.00177
chr1	170300001	170400000	224	0.00224
chr1	170400001	170500000	147	0.00147
chr1	170500001	170600000	160	0.0016
chr1	170600001	170700000	149	0.00149
chr1	170700001	170800000	164	0.00164
chr1	170800001	170900000	215	0.00215
chr1	170900001	171000000	244	0.00244
chr1	171000001	171100000	213	0.00213
chr1	171100001	171200000	197	0.00197
chr1	171200001	171300000	125	0.00125
chr1	171300001	171400000	132	0.00132
chr1	171400001	171500000	212	0.00212
chr1	171500001	171600000	266	0.00266
chr1	171600001	171700000	132	0.00132
chr1	171700001	171800000	228	0.00228
chr1	171800001	171900000	179	0.00179
chr1	171900001	172000000	204	0.00204
chr1	172000001	172100000	148	0.00148
chr1	172100001	172200000	183	0.00183
chr1	172200001	172300000	127	0.00127
chr1	172300001	172400000	134	0.00134
chr1	172400001	172500000	151	0.00151
chr1	172500001	172600000	154	0.00154
chr1	172600001	172700000	73	0.00073
chr1	172700001	172800000	156	0.00156
chr1	172800001	172900000	100	0.001
chr1	172900001	173000000	295	0.00295
chr1	173000001	173100000	228	0.00228
chr1	173100001	173200000	66	0.00066
chr1	173200001	173300000	33	0.00033
chr1	173300001	173400000	26	0.00026
chr1	173400001	173500000	196	0.00196
chr1	173500001	173600000	120	0.0012
chr1	173600001	173700000	112	0.00112
chr1	173700001	173800000	131	0.00131
chr1	173800001	173900000	164	0.00164
chr1	173900001	174000000	151	0.00151
chr1	174000001	174100000	148	0.00148
chr1	174100001	174200000	184	0.00184
chr1	174200001	174300000	131	0.00131
chr1	174300001	174400000	136	0.00136
chr1	174400001	174500000	108	0.00108
chr1	174500001	174600000	100	0.001
chr1	174600001	174700000	156	0.00156
chr1	174700001	174800000	271	0.00271
chr1	174800001	174900000	300	0.003
chr1	174900001	175000000	244	0.00244
chr1	175000001	175100000	156	0.00156
chr1	175100001	175200000	147	0.00147
chr1	175200001	175300000	142	0.00142
chr1	175300001	175400000	169	0.00169
chr1	175400001	175500000	158	0.00158
chr1	175500001	175600000	226	0.00226
chr1	175600001	175700000	135	0.00135
chr1	175700001	175800000	160	0.0016
chr1	175800001	175900000	67	0.00067
chr1	175900001	176000000	55	0.00055
chr1	176000001	176100000	59	0.00059
chr1	176100001	176200000	58	0.00058
chr1	176200001	176300000	196	0.00196
chr1	176300001	176400000	247	0.00247
chr1	176400001	176500000	325	0.00325
chr1	176500001	176600000	286	0.00286
chr1	176600001	176700000	181	0.00181
chr1	176700001	176800000	266	0.00266
chr1	176800001	176900000	353	0.00353
chr1	176900001	177000000	153	0.00153
chr1	177000001	177100000	155	0.00155
chr1	177100001	177200000	169	0.00169
chr1	177200001	177300000	178	0.00178
chr1	177300001	177400000	7	7e-05
chr1	177400001	177500000	161	0.00161
chr1	177500001	177600000	275	0.00275
chr1	177600001	177700000	287	0.00287
chr1	177700001	177800000	314	0.00314
chr1	177800001	177900000	225	0.00225
chr1	177900001	178000000	166	0.00166
chr1	178000001	178100000	215	0.00215
chr1	178100001	178200000	93	0.00093
chr1	178200001	178300000	72	0.00072
chr1	178300001	178400000	186	0.00186
chr1	178400001	178500000	331	0.00331
chr1	178500001	178600000	150	0.0015
chr1	178600001	178700000	2	2e-05
chr1	178700001	178800000	68	0.00068
chr1	178800001	178900000	188	0.00188
chr1	178900001	179000000	217	0.00217
chr1	179000001	179100000	259	0.00259
chr1	179100001	179200000	32	0.00032
chr1	179200001	179300000	255	0.00255
chr1	179300001	179400000	265	0.00265
chr1	179400001	179500000	174	0.00174
chr1	179500001	179600000	248	0.00248
chr1	179600001	179700000	216	0.00216
chr1	179700001	179800000	173	0.00173
chr1	179800001	179900000	52	0.00052
chr1	179900001	180000000	52	0.00052
chr1	180000001	180100000	153	0.00153
chr1	180100001	180200000	265	0.00265
chr1	180200001	180300000	142	0.00142
chr1	180300001	180400000	178	0.00178
chr1	180400001	180500000	435	0.00435
chr1	180500001	180600000	210	0.0021
chr1	180600001	180700000	199	0.00199
chr1	180700001	180800000	145	0.00145
chr1	180800001	180900000	333	0.00333
chr1	180900001	181000000	315	0.00315
chr1	181000001	181100000	172	0.00172
chr1	181100001	181200000	173	0.00173
chr1	181200001	181300000	476	0.00476
chr1	181300001	181400000	97	0.00097
chr1	181400001	181500000	67	0.00067
chr1	181500001	181600000	335	0.00335
chr1	181600001	181700000	448	0.00448
chr1	181700001	181800000	90	0.0009
chr1	181800001	181900000	375	0.00375
chr1	181900001	182000000	284	0.00284
chr1	182000001	182100000	275	0.00275
chr1	182100001	182200000	210	0.0021
chr1	182200001	182300000	142	0.00142
chr1	182300001	182400000	168	0.00168
chr1	182400001	182500000	122	0.00122
chr1	182500001	182600000	170	0.0017
chr1	182600001	182700000	177	0.00177
chr1	182700001	182800000	200	0.002
chr1	182800001	182900000	181	0.00181
chr1	182900001	183000000	68	0.00068
chr1	183000001	183100000	65	0.00065
chr1	183100001	183200000	282	0.00282
chr1	183200001	183300000	157	0.00157
chr1	183300001	183400000	141	0.00141
chr1	183400001	183500000	209	0.00209
chr1	183500001	183600000	245	0.00245
chr1	183600001	183700000	180	0.0018
chr1	183700001	183800000	92	0.00092
chr1	183800001	183900000	115	0.00115
chr1	183900001	184000000	149	0.00149
chr1	184000001	184100000	93	0.00093
chr1	184100001	184200000	267	0.00267
chr1	184200001	184300000	178	0.00178
chr1	184300001	184400000	190	0.0019
chr1	184400001	184500000	139	0.00139
chr1	184500001	184600000	89	0.00089
chr1	184600001	184700000	371	0.00371
chr1	184700001	184800000	264	0.00264
chr1	184800001	184900000	377	0.00377
chr1	184900001	185000000	232	0.00232
chr1	185000001	185100000	224	0.00224
chr1	185100001	185200000	350	0.0035
chr1	185200001	185300000	220	0.0022
chr1	185300001	185400000	102	0.00102
chr1	185400001	185500000	251	0.00251
chr1	185500001	185600000	186	0.00186
chr1	185600001	185700000	316	0.00316
chr1	185700001	185800000	125	0.00125
chr1	185800001	185900000	226	0.00226
chr1	185900001	186000000	183	0.00183
chr1	186000001	186100000	166	0.00166
chr1	186100001	186200000	245	0.00245
chr1	186200001	186300000	342	0.00342
chr1	186300001	186400000	148	0.00148
chr1	186400001	186500000	192	0.00192
chr1	186500001	186600000	143	0.00143
chr1	186600001	186700000	102	0.00102
chr1	186700001	186800000	201	0.00201
chr1	186800001	186900000	237	0.00237
chr1	186900001	187000000	197	0.00197
chr1	187000001	187100000	174	0.00174
chr1	187100001	187200000	122	0.00122
chr1	187200001	187300000	177	0.00177
chr1	187300001	187400000	135	0.00135
chr1	187400001	187500000	324	0.00324
chr1	187500001	187600000	182	0.00182
chr1	187600001	187700000	197	0.00197
chr1	187700001	187800000	327	0.00327
chr1	187800001	187900000	235	0.00235
chr1	187900001	188000000	144	0.00144
chr1	188000001	188100000	151	0.00151
chr1	188100001	188200000	20	0.0002
chr1	188200001	188300000	46	0.00046
chr10	1	100000	149	0.00149
chr10	100001	200000	169	0.00169
chr10	200001	300000	175	0.00175
chr10	300001	400000	218	0.00218
chr10	400001	500000	403	0.00403
chr10	500001	600000	335	0.00335
chr10	600001	700000	406	0.00406
chr10	700001	800000	320	0.0032
chr10	800001	900000	282	0.00282
chr10	900001	1000000	226	0.00226
chr10	1000001	1100000	304	0.00304
chr10	1100001	1200000	164	0.00164
chr10	1200001	1300000	281	0.00281
chr10	1300001	1400000	200	0.002
chr10	1400001	1500000	187	0.00187
chr10	1500001	1600000	231	0.00231
chr10	1600001	1700000	128	0.00128
chr10	1700001	1800000	89	0.00089
chr10	1800001	1900000	155	0.00155
chr10	1900001	2000000	126	0.00126
chr10	2000001	2100000	129	0.00129
chr10	2100001	2200000	211	0.00211
chr10	2200001	2300000	259	0.00259
chr10	2300001	2400000	144	0.00144
chr10	2400001	2500000	43	0.00043
chr10	2500001	2600000	315	0.00315
chr10	2600001	2700000	266	0.00266
chr10	2700001	2800000	191	0.00191
chr10	2800001	2900000	188	0.00188
chr10	2900001	3000000	227	0.00227
chr10	3000001	3100000	222	0.00222
chr10	3100001	3200000	137	0.00137
chr10	3200001	3300000	195	0.00195
chr10	3300001	3400000	273	0.00273
chr10	3400001	3500000	149	0.00149
chr10	3500001	3600000	207	0.00207
chr10	3600001	3700000	198	0.00198
chr10	3700001	3800000	179	0.00179
chr10	3800001	3900000	325	0.00325
chr10	3900001	4000000	202	0.00202
chr10	4000001	4100000	254	0.00254
chr10	4100001	4200000	157	0.00157
chr10	4200001	4300000	155	0.00155
chr10	4300001	4400000	127	0.00127
chr10	4400001	4500000	177	0.00177
chr10	4500001	4600000	171	0.00171
chr10	4600001	4700000	123	0.00123
chr10	4700001	4800000	191	0.00191
chr10	4800001	4900000	221	0.00221
chr10	4900001	5000000	158	0.00158
chr10	5000001	5100000	170	0.0017
chr10	5100001	5200000	253	0.00253
chr10	5200001	5300000	167	0.00167
chr10	5300001	5400000	169	0.00169
chr10	5400001	5500000	136	0.00136
chr10	5500001	5600000	166	0.00166
chr10	5600001	5700000	199	0.00199
chr10	5700001	5800000	150	0.0015
chr10	5800001	5900000	207	0.00207
chr10	5900001	6000000	352	0.00352
chr10	6000001	6100000	294	0.00294
chr10	6100001	6200000	281	0.00281
chr10	6200001	6300000	172	0.00172
chr10	6300001	6400000	259	0.00259
chr10	6400001	6500000	239	0.00239
chr10	6500001	6600000	240	0.0024
chr10	6600001	6700000	253	0.00253
chr10	6700001	6800000	192	0.00192
chr10	6800001	6900000	179	0.00179
chr10	6900001	7000000	165	0.00165
chr10	7000001	7100000	164	0.00164
chr10	7100001	7200000	138	0.00138
chr10	7200001	7300000	89	0.00089
chr10	7300001	7400000	90	0.0009
chr10	7400001	7500000	190	0.0019
chr10	7500001	7600000	321	0.00321
chr10	7600001	7700000	54	0.00054
chr10	7700001	7800000	278	0.00278
chr10	7800001	7900000	278	0.00278
chr10	7900001	8000000	177	0.00177
chr10	8000001	8100000	128	0.00128
chr10	8100001	8200000	62	0.00062
chr10	8200001	8300000	205	0.00205
chr10	8300001	8400000	126	0.00126
chr10	8400001	8500000	184	0.00184
chr10	8500001	8600000	389	0.00389
chr10	8600001	8700000	309	0.00309
chr10	8700001	8800000	193	0.00193
chr10	8800001	8900000	324	0.00324
chr10	8900001	9000000	339	0.00339
chr10	9000001	9100000	148	0.00148
chr10	9100001	9200000	303	0.00303
chr10	9200001	9300000	123	0.00123
chr10	9300001	9400000	173	0.00173
chr10	9400001	9500000	288	0.00288
chr10	9500001	9600000	106	0.00106
chr10	9600001	9700000	165	0.00165
chr10	9700001	9800000	173	0.00173
chr10	9800001	9900000	141	0.00141
chr10	9900001	10000000	154	0.00154
chr10	10000001	10100000	270	0.0027
chr10	10100001	10200000	211	0.00211
chr10	10200001	10300000	212	0.00212
chr10	10300001	10400000	107	0.00107
chr10	10400001	10500000	195	0.00195
chr10	10500001	10600000	224	0.00224
chr10	10600001	10700000	234	0.00234
chr10	10700001	10800000	287	0.00287
chr10	10800001	10900000	123	0.00123
chr10	10900001	11000000	135	0.00135
chr10	11000001	11100000	113	0.00113
chr10	11100001	11200000	89	0.00089
chr10	11200001	11300000	124	0.00124
chr10	11300001	11400000	233	0.00233
chr10	11400001	11500000	155	0.00155
chr10	11500001	11600000	249	0.00249
chr10	11600001	11700000	168	0.00168
chr10	11700001	11800000	136	0.00136
chr10	11800001	11900000	306	0.00306
chr10	11900001	12000000	111	0.00111
chr10	12000001	12100000	151	0.00151
chr10	12100001	12200000	211	0.00211
chr10	12200001	12300000	287	0.00287
chr10	12300001	12400000	353	0.00353
chr10	12400001	12500000	165	0.00165
chr10	12500001	12600000	251	0.00251
chr10	12600001	12700000	106	0.00106
[truncated: 21,873 more rows]

## Sheet: PER
CHROM	BIN_START	BIN_END	N_VARIANTS	PI
chr1	1	100000	122	0.00122
chr1	100001	200000	129	0.00129
chr1	200001	300000	55	0.00055
chr1	300001	400000	15	0.00015
chr1	400001	500000	20	0.0002
chr1	500001	600000	22	0.00022
chr1	600001	700000	19	0.00019
chr1	700001	800000	26	0.00026
chr1	800001	900000	20	0.0002
chr1	900001	1000000	131	0.00131
chr1	1000001	1100000	131	0.00131
chr1	1100001	1200000	133	0.00133
chr1	1200001	1300000	144	0.00144
chr1	1300001	1400000	331	0.00331
chr1	1400001	1500000	157	0.00157
chr1	1500001	1600000	210	0.0021
chr1	1600001	1700000	48	0.00048
chr1	1700001	1800000	17	0.00017
chr1	1800001	1900000	20	0.0002
chr1	1900001	2000000	30	0.0003
chr1	2000001	2100000	284	0.00284
chr1	2100001	2200000	359	0.00359
chr1	2200001	2300000	292	0.00292
chr1	2300001	2400000	344	0.00344
chr1	2400001	2500000	383	0.00383
chr1	2500001	2600000	278	0.00278
chr1	2600001	2700000	377	0.00377
chr1	2700001	2800000	188	0.00188
chr1	2800001	2900000	17	0.00017
chr1	2900001	3000000	13	0.00013
chr1	3000001	3100000	25	0.00025
chr1	3100001	3200000	22	0.00022
chr1	3200001	3300000	230	0.0023
chr1	3300001	3400000	125	0.00125
chr1	3400001	3500000	158	0.00158
chr1	3500001	3600000	230	0.0023
chr1	3600001	3700000	122	0.00122
chr1	3700001	3800000	359	0.00359
chr1	3800001	3900000	259	0.00259
chr1	3900001	4000000	115	0.00115
chr1	4000001	4100000	237	0.00237
chr1	4100001	4200000	251	0.00251
chr1	4200001	4300000	153	0.00153
chr1	4300001	4400000	228	0.00228
chr1	4400001	4500000	140	0.0014
chr1	4500001	4600000	145	0.00145
chr1	4600001	4700000	161	0.00161
chr1	4700001	4800000	206	0.00206
chr1	4800001	4900000	115	0.00115
chr1	4900001	5000000	146	0.00146
chr1	5000001	5100000	334	0.00334
chr1	5100001	5200000	225	0.00225
chr1	5200001	5300000	98	0.00098
chr1	5300001	5400000	141	0.00141
chr1	5400001	5500000	227	0.00227
chr1	5500001	5600000	179	0.00179
chr1	5600001	5700000	237	0.00237
chr1	5700001	5800000	411	0.00411
chr1	5800001	5900000	243	0.00243
chr1	5900001	6000000	116	0.00116
chr1	6000001	6100000	156	0.00156
chr1	6100001	6200000	14	0.00014
chr1	6200001	6300000	16	0.00016
chr1	6300001	6400000	221	0.00221
chr1	6400001	6500000	151	0.00151
chr1	6500001	6600000	57	0.00057
chr1	6600001	6700000	90	0.0009
chr1	6700001	6800000	79	0.00079
chr1	6800001	6900000	145	0.00145
chr1	6900001	7000000	105	0.00105
chr1	7000001	7100000	8	8e-05
chr1	7100001	7200000	25	0.00025
chr1	7200001	7300000	229	0.00229
chr1	7300001	7400000	82	0.00082
chr1	7400001	7500000	70	0.0007
chr1	7500001	7600000	125	0.00125
chr1	7600001	7700000	146	0.00146
chr1	7700001	7800000	142	0.00142
chr1	7800001	7900000	33	0.00033
chr1	7900001	8000000	142	0.00142
chr1	8000001	8100000	159	0.00159
chr1	8100001	8200000	114	0.00114
chr1	8200001	8300000	125	0.00125
chr1	8300001	8400000	114	0.00114
chr1	8400001	8500000	79	0.00079
chr1	8500001	8600000	401	0.00401
chr1	8600001	8700000	206	0.00206
chr1	8700001	8800000	205	0.00205
chr1	8800001	8900000	210	0.0021
chr1	8900001	9000000	164	0.00164
chr1	9000001	9100000	94	0.00094
chr1	9100001	9200000	108	0.00108
chr1	9200001	9300000	153	0.00153
chr1	9300001	9400000	251	0.00251
chr1	9400001	9500000	139	0.00139
chr1	9500001	9600000	374	0.00374
chr1	9600001	9700000	301	0.00301
chr1	9700001	9800000	124	0.00124
chr1	9800001	9900000	67	0.00067
chr1	9900001	10000000	93	0.00093
chr1	10000001	10100000	149	0.00149
chr1	10100001	10200000	238	0.00238
chr1	10200001	10300000	124	0.00124
chr1	10300001	10400000	208	0.00208
chr1	10400001	10500000	278	0.00278
chr1	10500001	10600000	179	0.00179
chr1	10600001	10700000	135	0.00135
chr1	10700001	10800000	160	0.0016
chr1	10800001	10900000	214	0.00214
chr1	10900001	11000000	191	0.00191
chr1	11000001	11100000	120	0.0012
chr1	11100001	11200000	197	0.00197
chr1	11200001	11300000	157	0.00157
chr1	11300001	11400000	105	0.00105
chr1	11400001	11500000	171	0.00171
chr1	11500001	11600000	28	0.00028
chr1	11600001	11700000	98	0.00098
chr1	11700001	11800000	169	0.00169
chr1	11800001	11900000	247	0.00247
chr1	11900001	12000000	136	0.00136
chr1	12000001	12100000	216	0.00216
chr1	12100001	12200000	115	0.00115
chr1	12200001	12300000	263	0.00263
chr1	12300001	12400000	182	0.00182
chr1	12400001	12500000	120	0.0012
chr1	12500001	12600000	67	0.00067
chr1	12600001	12700000	30	0.0003
chr1	12700001	12800000	14	0.00014
chr1	12800001	12900000	33	0.00033
chr1	12900001	13000000	5	5e-05
chr1	13000001	13100000	17	0.00017
chr1	13100001	13200000	50	0.0005
chr1	13200001	13300000	15	0.00015
chr1	13300001	13400000	35	0.00035
chr1	13400001	13500000	157	0.00157
chr1	13500001	13600000	115	0.00115
chr1	13600001	13700000	275	0.00275
chr1	13700001	13800000	100	0.001
chr1	13800001	13900000	103	0.00103
chr1	13900001	14000000	77	0.00077
chr1	14000001	14100000	211	0.00211
chr1	14100001	14200000	106	0.00106
chr1	14200001	14300000	238	0.00238
chr1	14300001	14400000	93	0.00093
chr1	14400001	14500000	181	0.00181
chr1	14500001	14600000	25	0.00025
chr1	14600001	14700000	94	0.00094
chr1	14700001	14800000	180	0.0018
chr1	14800001	14900000	240	0.0024
chr1	14900001	15000000	163	0.00163
chr1	15000001	15100000	116	0.00116
chr1	15100001	15200000	135	0.00135
chr1	15200001	15300000	35	0.00035
chr1	15300001	15400000	107	0.00107
chr1	15400001	15500000	229	0.00229
chr1	15500001	15600000	92	0.00092
chr1	15600001	15700000	45	0.00045
chr1	15700001	15800000	18	0.00018
chr1	15800001	15900000	8	8e-05
chr1	15900001	16000000	166	0.00166
chr1	16000001	16100000	106	0.00106
chr1	16100001	16200000	80	0.0008
chr1	16200001	16300000	13	0.00013
chr1	16300001	16400000	21	0.00021
chr1	16400001	16500000	13	0.00013
chr1	16500001	16600000	14	0.00014
chr1	16600001	16700000	11	0.00011
chr1	16700001	16800000	9	9e-05
chr1	16800001	16900000	24	0.00024
chr1	16900001	17000000	13	0.00013
chr1	17000001	17100000	68	0.00068
chr1	17100001	17200000	100	0.001
chr1	17200001	17300000	239	0.00239
chr1	17300001	17400000	149	0.00149
chr1	17400001	17500000	123	0.00123
chr1	17500001	17600000	102	0.00102
chr1	17600001	17700000	92	0.00092
chr1	17700001	17800000	83	0.00083
chr1	17800001	17900000	99	0.00099
chr1	17900001	18000000	136	0.00136
chr1	18000001	18100000	105	0.00105
chr1	18100001	18200000	275	0.00275
chr1	18200001	18300000	146	0.00146
chr1	18300001	18400000	181	0.00181
chr1	18400001	18500000	176	0.00176
chr1	18500001	18600000	55	0.00055
chr1	18600001	18700000	93	0.00093
chr1	18700001	18800000	132	0.00132
chr1	18800001	18900000	117	0.00117
chr1	18900001	19000000	95	0.00095
chr1	19000001	19100000	166	0.00166
chr1	19100001	19200000	190	0.0019
chr1	19200001	19300000	131	0.00131
chr1	19300001	19400000	147	0.00147
chr1	19400001	19500000	181	0.00181
chr1	19500001	19600000	209	0.00209
chr1	19600001	19700000	255	0.00255
chr1	19700001	19800000	140	0.0014
chr1	19800001	19900000	257	0.00257
chr1	19900001	20000000	131	0.00131
chr1	20000001	20100000	218	0.00218
chr1	20100001	20200000	118	0.00118
chr1	20200001	20300000	272	0.00272
chr1	20300001	20400000	176	0.00176
chr1	20400001	20500000	210	0.0021
chr1	20500001	20600000	102	0.00102
chr1	20600001	20700000	81	0.00081
chr1	20700001	20800000	106	0.00106
chr1	20800001	20900000	104	0.00104
chr1	20900001	21000000	241	0.00241
chr1	21000001	21100000	150	0.0015
chr1	21100001	21200000	100	0.001
chr1	21200001	21300000	109	0.00109
chr1	21300001	21400000	106	0.00106
chr1	21400001	21500000	156	0.00156
chr1	21500001	21600000	81	0.00081
chr1	21600001	21700000	120	0.0012
chr1	21700001	21800000	329	0.00329
chr1	21800001	21900000	275	0.00275
chr1	21900001	22000000	156	0.00156
chr1	22000001	22100000	131	0.00131
chr1	22100001	22200000	179	0.00179
chr1	22200001	22300000	517	0.00517
chr1	22300001	22400000	408	0.00408
chr1	22400001	22500000	204	0.00204
chr1	22500001	22600000	214	0.00214
chr1	22600001	22700000	222	0.00222
chr1	22700001	22800000	137	0.00137
chr1	22800001	22900000	311	0.00311
chr1	22900001	23000000	404	0.00404
chr1	23000001	23100000	354	0.00354
chr1	23100001	23200000	298	0.00298
chr1	23200001	23300000	13	0.00013
chr1	23300001	23400000	84	0.00084
chr1	23400001	23500000	73	0.00073
chr1	23500001	23600000	171	0.00171
chr1	23600001	23700000	147	0.00147
chr1	23700001	23800000	17	0.00017
chr1	23800001	23900000	18	0.00018
chr1	23900001	24000000	19	0.00019
chr1	24000001	24100000	175	0.00175
chr1	24100001	24200000	54	0.00054
chr1	24200001	24300000	12	0.00012
chr1	24300001	24400000	25	0.00025
chr1	24400001	24500000	7	7e-05
chr1	24500001	24600000	38	0.00038
chr1	24600001	24700000	158	0.00158
chr1	24700001	24800000	280	0.0028
chr1	24800001	24900000	137	0.00137
chr1	24900001	25000000	257	0.00257
chr1	25000001	25100000	275	0.00275
chr1	25100001	25200000	132	0.00132
chr1	25200001	25300000	295	0.00295
chr1	25300001	25400000	281	0.00281
chr1	25400001	25500000	125	0.00125
chr1	25500001	25600000	128	0.00128
chr1	25600001	25700000	60	0.0006
chr1	25700001	25800000	21	0.00021
chr1	25800001	25900000	12	0.00012
chr1	25900001	26000000	18	0.00018
chr1	26000001	26100000	12	0.00012
chr1	26100001	26200000	13	0.00013
chr1	26200001	26300000	17	0.00017
chr1	26300001	26400000	18	0.00018
chr1	26400001	26500000	13	0.00013
chr1	26500001	26600000	12	0.00012
chr1	26600001	26700000	11	0.00011
chr1	26700001	26800000	10	0.0001
chr1	26800001	26900000	11	0.00011
chr1	26900001	27000000	17	0.00017
chr1	27000001	27100000	9	9e-05
chr1	27100001	27200000	22	0.00022
chr1	27200001	27300000	14	0.00014
chr1	27300001	27400000	13	0.00013
chr1	27400001	27500000	21	0.00021
chr1	27500001	27600000	9	9e-05
chr1	27600001	27700000	12	0.00012
chr1	27700001	27800000	9	9e-05
chr1	27800001	27900000	9	9e-05
chr1	27900001	28000000	6	6e-05
chr1	28000001	28100000	15	0.00015
chr1	28100001	28200000	9	9e-05
chr1	28200001	28300000	16	0.00016
chr1	28300001	28400000	19	0.00019
chr1	28400001	28500000	9	9e-05
chr1	28500001	28600000	14	0.00014
chr1	28600001	28700000	13	0.00013
chr1	28700001	28800000	14	0.00014
chr1	28800001	28900000	16	0.00016
chr1	28900001	29000000	11	0.00011
chr1	29000001	29100000	12	0.00012
chr1	29100001	29200000	12	0.00012
chr1	29200001	29300000	16	0.00016
chr1	29300001	29400000	18	0.00018
chr1	29400001	29500000	12	0.00012
chr1	29500001	29600000	6	6e-05
chr1	29600001	29700000	17	0.00017
chr1	29700001	29800000	17	0.00017
chr1	29800001	29900000	10	0.0001
chr1	29900001	30000000	10	0.0001
chr1	30000001	30100000	11	0.00011
chr1	30100001	30200000	11	0.00011
chr1	30200001	30300000	12	0.00012
chr1	30300001	30400000	21	0.00021
chr1	30400001	30500000	9	9e-05
chr1	30500001	30600000	9	9e-05
chr1	30600001	30700000	13	0.00013
chr1	30700001	30800000	9	9e-05
chr1	30800001	30900000	19	0.00019
chr1	30900001	31000000	15	0.00015
chr1	31000001	31100000	13	0.00013
chr1	31100001	31200000	10	0.0001
chr1	31200001	31300000	12	0.00012
chr1	31300001	31400000	15	0.00015
chr1	31400001	31500000	11	0.00011
chr1	31500001	31600000	9	9e-05
chr1	31600001	31700000	7	7e-05
chr1	31700001	31800000	16	0.00016
chr1	31800001	31900000	9	9e-05
chr1	31900001	32000000	14	0.00014
chr1	32000001	32100000	10	0.0001
chr1	32100001	32200000	18	0.00018
chr1	32200001	32300000	21	0.00021
chr1	32300001	32400000	6	6e-05
chr1	32400001	32500000	19	0.00019
chr1	32500001	32600000	11	0.00011
chr1	32600001	32700000	25	0.00025
chr1	32700001	32800000	17	0.00017
chr1	32800001	32900000	10	0.0001
chr1	32900001	33000000	19	0.00019
chr1	33000001	33100000	17	0.00017
chr1	33100001	33200000	54	0.00054
chr1	33200001	33300000	14	0.00014
chr1	33300001	33400000	25	0.00025
chr1	33400001	33500000	16	0.00016
chr1	33500001	33600000	51	0.00051
chr1	33600001	33700000	20	0.0002
chr1	33700001	33800000	18	0.00018
chr1	33800001	33900000	18	0.00018
chr1	33900001	34000000	13	0.00013
chr1	34000001	34100000	18	0.00018
chr1	34100001	34200000	12	0.00012
chr1	34200001	34300000	16	0.00016
chr1	34300001	34400000	10	0.0001
chr1	34400001	34500000	26	0.00026
chr1	34500001	34600000	11	0.00011
chr1	34600001	34700000	22	0.00022
chr1	34700001	34800000	25	0.00025
chr1	34800001	34900000	15	0.00015
chr1	34900001	35000000	28	0.00028
chr1	35000001	35100000	14	0.00014
chr1	35100001	35200000	9	9e-05
chr1	35200001	35300000	15	0.00015
chr1	35300001	35400000	15	0.00015
chr1	35400001	35500000	14	0.00014
chr1	35500001	35600000	11	0.00011
chr1	35600001	35700000	4	4e-05
chr1	35700001	35800000	2	2e-05
chr1	35800001	35900000	18	0.00018
chr1	35900001	36000000	9	9e-05
chr1	36000001	36100000	10	0.0001
chr1	36100001	36200000	10	0.0001
chr1	36200001	36300000	28	0.00028
chr1	36300001	36400000	13	0.00013
chr1	36400001	36500000	22	0.00022
chr1	36500001	36600000	17	0.00017
chr1	36600001	36700000	13	0.00013
chr1	36700001	36800000	26	0.00026
chr1	36800001	36900000	13	0.00013
chr1	36900001	37000000	8	8e-05
chr1	37000001	37100000	20	0.0002
chr1	37100001	37200000	15	0.00015
chr1	37200001	37300000	14	0.00014
chr1	37300001	37400000	9	9e-05
chr1	37400001	37500000	10	0.0001
chr1	37500001	37600000	30	0.0003
chr1	37600001	37700000	16	0.00016
chr1	37700001	37800000	8	8e-05
chr1	37800001	37900000	7	7e-05
chr1	37900001	38000000	16	0.00016
chr1	38000001	38100000	11	0.00011
chr1	38100001	38200000	16	0.00016
chr1	38200001	38300000	9	9e-05
chr1	38300001	38400000	12	0.00012
chr1	38400001	38500000	19	0.00019
chr1	38500001	38600000	13	0.00013
chr1	38600001	38700000	16	0.00016
chr1	38700001	38800000	12	0.00012
chr1	38800001	38900000	19	0.00019
chr1	38900001	39000000	36	0.00036
chr1	39000001	39100000	11	0.00011
chr1	39100001	39200000	19	0.00019
chr1	39200001	39300000	18	0.00018
chr1	39300001	39400000	31	0.00031
chr1	39400001	39500000	7	7e-05
chr1	39500001	39600000	20	0.0002
chr1	39600001	39700000	18	0.00018
chr1	39700001	39800000	12	0.00012
chr1	39800001	39900000	27	0.00027
chr1	39900001	40000000	60	0.0006
chr1	40000001	40100000	3	3e-05
chr1	40100001	40200000	15	0.00015
chr1	40200001	40300000	34	0.00034
chr1	40300001	40400000	17	0.00017
chr1	40400001	40500000	16	0.00016
chr1	40500001	40600000	13	0.00013
chr1	40600001	40700000	78	0.00078
chr1	40700001	40800000	192	0.00192
chr1	40800001	40900000	52	0.00052
chr1	40900001	41000000	25	0.00025
chr1	41000001	41100000	98	0.00098
chr1	41100001	41200000	95	0.00095
chr1	41200001	41300000	202	0.00202
chr1	41300001	41400000	192	0.00192
chr1	41400001	41500000	25	0.00025
chr1	41500001	41600000	12	0.00012
chr1	41600001	41700000	61	0.00061
chr1	41700001	41800000	111	0.00111
chr1	41800001	41900000	97	0.00097
chr1	41900001	42000000	123	0.00123
chr1	42000001	42100000	61	0.00061
chr1	42100001	42200000	302	0.00302
chr1	42200001	42300000	86	0.00086
chr1	42300001	42400000	37	0.00037
chr1	42400001	42500000	98	0.00098
chr1	42500001	42600000	199	0.00199
chr1	42600001	42700000	148	0.00148
chr1	42700001	42800000	124	0.00124
chr1	42800001	42900000	119	0.00119
chr1	42900001	43000000	64	0.00064
chr1	43000001	43100000	129	0.00129
chr1	43100001	43200000	62	0.00062
chr1	43200001	43300000	80	0.0008
chr1	43300001	43400000	172	0.00172
chr1	43400001	43500000	106	0.00106
chr1	43500001	43600000	150	0.0015
chr1	43600001	43700000	309	0.00309
chr1	43700001	43800000	243	0.00243
chr1	43800001	43900000	293	0.00293
chr1	43900001	44000000	204	0.00204
chr1	44000001	44100000	128	0.00128
chr1	44100001	44200000	211	0.00211
chr1	44200001	44300000	306	0.00306
chr1	44300001	44400000	240	0.0024
chr1	44400001	44500000	213	0.00213
chr1	44500001	44600000	120	0.0012
chr1	44600001	44700000	227	0.00227
chr1	44700001	44800000	195	0.00195
chr1	44800001	44900000	299	0.00299
chr1	44900001	45000000	136	0.00136
chr1	45000001	45100000	442	0.00442
chr1	45100001	45200000	180	0.0018
chr1	45200001	45300000	21	0.00021
chr1	45300001	45400000	46	0.00046
chr1	45400001	45500000	342	0.00342
chr1	45500001	45600000	170	0.0017
chr1	45600001	45700000	426	0.00426
chr1	45700001	45800000	426	0.00426
chr1	45800001	45900000	132	0.00132
chr1	45900001	46000000	189	0.00189
chr1	46000001	46100000	71	0.00071
chr1	46100001	46200000	222	0.00222
chr1	46200001	46300000	417	0.00417
chr1	46300001	46400000	102	0.00102
chr1	46400001	46500000	266	0.00266
chr1	46500001	46600000	143	0.00143
chr1	46600001	46700000	316	0.00316
chr1	46700001	46800000	121	0.00121
chr1	46800001	46900000	164	0.00164
chr1	46900001	47000000	229	0.00229
chr1	47000001	47100000	341	0.00341
chr1	47100001	47200000	214	0.00214
chr1	47200001	47300000	221	0.00221
chr1	47300001	47400000	199	0.00199
chr1	47400001	47500000	13	0.00013
chr1	47500001	47600000	19	0.00019
chr1	47600001	47700000	16	0.00016
chr1	47700001	47800000	92	0.00092
chr1	47800001	47900000	217	0.00217
chr1	47900001	48000000	115	0.00115
chr1	48000001	48100000	388	0.00388
chr1	48100001	48200000	163	0.00163
chr1	48200001	48300000	243	0.00243
chr1	48300001	48400000	149	0.00149
chr1	48400001	48500000	168	0.00168
chr1	48500001	48600000	129	0.00129
chr1	48600001	48700000	70	0.0007
chr1	48700001	48800000	69	0.00069
chr1	48800001	48900000	94	0.00094
chr1	48900001	49000000	142	0.00142
chr1	49000001	49100000	98	0.00098
chr1	49100001	49200000	102	0.00102
chr1	49200001	49300000	110	0.0011
chr1	49300001	49400000	231	0.00231
chr1	49400001	49500000	40	0.0004
chr1	49500001	49600000	246	0.00246
chr1	49600001	49700000	98	0.00098
chr1	49700001	49800000	192	0.00192
chr1	49800001	49900000	84	0.00084
chr1	49900001	50000000	172	0.00172
chr1	50000001	50100000	97	0.00097
chr1	50100001	50200000	20	0.0002
chr1	50200001	50300000	13	0.00013
chr1	50300001	50400000	17	0.00017
chr1	50400001	50500000	13	0.00013
chr1	50500001	50600000	177	0.00177
chr1	50600001	50700000	210	0.0021
chr1	50700001	50800000	120	0.0012
chr1	50800001	50900000	92	0.00092
chr1	50900001	51000000	72	0.00072
chr1	51000001	51100000	168	0.00168
chr1	51100001	51200000	196	0.00196
chr1	51200001	51300000	250	0.0025
chr1	51300001	51400000	163	0.00163
chr1	51400001	51500000	204	0.00204
chr1	51500001	51600000	168	0.00168
chr1	51600001	51700000	160	0.0016
chr1	51700001	51800000	103	0.00103
chr1	51800001	51900000	115	0.00115
chr1	51900001	52000000	115	0.00115
chr1	52000001	52100000	69	0.00069
chr1	52100001	52200000	13	0.00013
chr1	52200001	52300000	74	0.00074
chr1	52300001	52400000	98	0.00098
chr1	52400001	52500000	100	0.001
chr1	52500001	52600000	170	0.0017
chr1	52600001	52700000	164	0.00164
chr1	52700001	52800000	85	0.00085
chr1	52800001	52900000	114	0.00114
chr1	52900001	53000000	132	0.00132
chr1	53000001	53100000	85	0.00085
chr1	53100001	53200000	70	0.0007
chr1	53300001	53400000	6	6e-05
chr1	53400001	53500000	173	0.00173
chr1	53500001	53600000	270	0.0027
chr1	53600001	53700000	127	0.00127
chr1	53700001	53800000	178	0.00178
chr1	53800001	53900000	88	0.00088
chr1	53900001	54000000	317	0.00317
chr1	54000001	54100000	231	0.00231
chr1	54100001	54200000	266	0.00266
chr1	54200001	54300000	235	0.00235
chr1	54300001	54400000	274	0.00274
chr1	54400001	54500000	392	0.00392
chr1	54500001	54600000	356	0.00356
chr1	54600001	54700000	293	0.00293
chr1	54700001	54800000	251	0.00251
chr1	54800001	54900000	335	0.00335
chr1	54900001	55000000	371	0.00371
chr1	55000001	55100000	346	0.00346
chr1	55100001	55200000	119	0.00119
chr1	55200001	55300000	186	0.00186
chr1	55300001	55400000	182	0.00182
chr1	55400001	55500000	171	0.00171
chr1	55500001	55600000	351	0.00351
chr1	55600001	55700000	75	0.00075
chr1	55700001	55800000	190	0.0019
chr1	55800001	55900000	128	0.00128
chr1	55900001	56000000	285	0.00285
chr1	56000001	56100000	146	0.00146
chr1	56100001	56200000	309	0.00309
chr1	56200001	56300000	216	0.00216
chr1	56300001	56400000	220	0.0022
chr1	56400001	56500000	218	0.00218
chr1	56500001	56600000	123	0.00123
chr1	56600001	56700000	235	0.00235
chr1	56700001	56800000	158	0.00158
chr1	56800001	56900000	108	0.00108
chr1	56900001	57000000	114	0.00114
chr1	57000001	57100000	70	0.0007
chr1	57100001	57200000	106	0.00106
chr1	57200001	57300000	116	0.00116
chr1	57300001	57400000	112	0.00112
chr1	57400001	57500000	117	0.00117
chr1	57500001	57600000	124	0.00124
chr1	57600001	57700000	109	0.00109
chr1	57700001	57800000	116	0.00116
chr1	57800001	57900000	321	0.00321
chr1	57900001	58000000	94	0.00094
chr1	58000001	58100000	174	0.00174
chr1	58100001	58200000	175	0.00175
chr1	58200001	58300000	117	0.00117
chr1	58300001	58400000	237	0.00237
chr1	58400001	58500000	210	0.0021
chr1	58500001	58600000	382	0.00382
chr1	58600001	58700000	104	0.00104
chr1	58700001	58800000	87	0.00087
chr1	58800001	58900000	262	0.00262
chr1	58900001	59000000	131	0.00131
chr1	59000001	59100000	154	0.00154
chr1	59100001	59200000	142	0.00142
chr1	59200001	59300000	294	0.00294
chr1	59300001	59400000	274	0.00274
chr1	59400001	59500000	378	0.00378
chr1	59500001	59600000	441	0.00441
chr1	59600001	59700000	199	0.00199
chr1	59700001	59800000	274	0.00274
chr1	59800001	59900000	209	0.00209
chr1	59900001	60000000	161	0.00161
chr1	60000001	60100000	255	0.00255
chr1	60100001	60200000	107	0.00107
chr1	60200001	60300000	119	0.00119
chr1	60300001	60400000	221	0.00221
chr1	60400001	60500000	15	0.00015
chr1	60500001	60600000	14	0.00014
chr1	60600001	60700000	13	0.00013
chr1	60700001	60800000	43	0.00043
chr1	60800001	60900000	26	0.00026
chr1	60900001	61000000	14	0.00014
chr1	61000001	61100000	26	0.00026
chr1	61100001	61200000	15	0.00015
chr1	61200001	61300000	7	7e-05
chr1	61300001	61400000	15	0.00015
chr1	61400001	61500000	33	0.00033
chr1	61500001	61600000	27	0.00027
chr1	61600001	61700000	34	0.00034
chr1	61700001	61800000	19	0.00019
chr1	61800001	61900000	13	0.00013
chr1	61900001	62000000	14	0.00014
chr1	62000001	62100000	15	0.00015
chr1	62100001	62200000	14	0.00014
chr1	62200001	62300000	10	0.0001
chr1	62300001	62400000	25	0.00025
chr1	62400001	62500000	21	0.00021
chr1	62500001	62600000	12	0.00012
chr1	62600001	62700000	8	8e-05
chr1	62700001	62800000	24	0.00024
chr1	62800001	62900000	27	0.00027
chr1	62900001	63000000	15	0.00015
chr1	63000001	63100000	33	0.00033
chr1	63100001	63200000	16	0.00016
chr1	63200001	63300000	32	0.00032
chr1	63300001	63400000	56	0.00056
chr1	63400001	63500000	83	0.00083
chr1	63500001	63600000	45	0.00045
chr1	63600001	63700000	113	0.00113
chr1	63700001	63800000	72	0.00072
chr1	63800001	63900000	72	0.00072
chr1	63900001	64000000	196	0.00196
chr1	64000001	64100000	184	0.00184
chr1	64100001	64200000	131	0.00131
chr1	64200001	64300000	122	0.00122
chr1	64300001	64400000	78	0.00078
chr1	64400001	64500000	121	0.00121
chr1	64500001	64600000	173	0.00173
chr1	64600001	64700000	157	0.00157
chr1	64700001	64800000	148	0.00148
chr1	64800001	64900000	157	0.00157
chr1	64900001	65000000	90	0.0009
chr1	65000001	65100000	135	0.00135
chr1	65100001	65200000	117	0.00117
chr1	65200001	65300000	131	0.00131
chr1	65300001	65400000	264	0.00264
chr1	65400001	65500000	160	0.0016
chr1	65500001	65600000	161	0.00161
chr1	65600001	65700000	158	0.00158
chr1	65700001	65800000	144	0.00144
chr1	65800001	65900000	267	0.00267
chr1	65900001	66000000	151	0.00151
chr1	66000001	66100000	78	0.00078
chr1	66100001	66200000	123	0.00123
chr1	66200001	66300000	206	0.00206
chr1	66300001	66400000	121	0.00121
chr1	66400001	66500000	113	0.00113
chr1	66500001	66600000	116	0.00116
chr1	66600001	66700000	85	0.00085
chr1	66700001	66800000	137	0.00137
chr1	66800001	66900000	126	0.00126
chr1	66900001	67000000	136	0.00136
chr1	67000001	67100000	112	0.00112
chr1	67100001	67200000	106	0.00106
chr1	67200001	67300000	179	0.00179
chr1	67300001	67400000	466	0.00466
chr1	67400001	67500000	946	0.00946
chr1	67500001	67600000	743	0.00743
chr1	67600001	67700000	621	0.00621
chr1	67700001	67800000	106	0.00106
chr1	67800001	67900000	82	0.00082
chr1	67900001	68000000	91	0.00091
chr1	68000001	68100000	152	0.00152
chr1	68100001	68200000	126	0.00126
chr1	68200001	68300000	104	0.00104
chr1	68300001	68400000	98	0.00098
chr1	68400001	68500000	156	0.00156
chr1	68500001	68600000	142	0.00142
chr1	68600001	68700000	158	0.00158
chr1	68700001	68800000	110	0.0011
chr1	68800001	68900000	109	0.00109
chr1	68900001	69000000	87	0.00087
chr1	69000001	69100000	98	0.00098
chr1	69100001	69200000	346	0.00346
chr1	69200001	69300000	184	0.00184
chr1	69300001	69400000	182	0.00182
chr1	69400001	69500000	228	0.00228
chr1	69500001	69600000	121	0.00121
chr1	69600001	69700000	523	0.00523
chr1	69700001	69800000	118	0.00118
chr1	69800001	69900000	98	0.00098
chr1	69900001	70000000	187	0.00187
chr1	70000001	70100000	119	0.00119
chr1	70100001	70200000	216	0.00216
chr1	70200001	70300000	146	0.00146
chr1	70300001	70400000	45	0.00045
chr1	70400001	70500000	129	0.00129
chr1	70500001	70600000	79	0.00079
chr1	70600001	70700000	124	0.00124
chr1	70700001	70800000	123	0.00123
chr1	70800001	70900000	202	0.00202
chr1	70900001	71000000	280	0.0028
chr1	71000001	71100000	184	0.00184
chr1	71100001	71200000	133	0.00133
chr1	71200001	71300000	177	0.00177
chr1	71300001	71400000	154	0.00154
chr1	71400001	71500000	207	0.00207
chr1	71500001	71600000	178	0.00178
chr1	71600001	71700000	243	0.00243
chr1	71700001	71800000	291	0.00291
chr1	71800001	71900000	190	0.0019
chr1	71900001	72000000	281	0.00281
chr1	72000001	72100000	337	0.00337
chr1	72100001	72200000	80	0.0008
chr1	72200001	72300000	401	0.00401
chr1	72300001	72400000	168	0.00168
chr1	72400001	72500000	221	0.00221
chr1	72500001	72600000	176	0.00176
chr1	72600001	72700000	179	0.00179
chr1	72700001	72800000	397	0.00397
chr1	72800001	72900000	65	0.00065
chr1	72900001	73000000	43	0.00043
chr1	73000001	73100000	132	0.00132
chr1	73100001	73200000	157	0.00157
chr1	73200001	73300000	134	0.00134
chr1	73300001	73400000	19	0.00019
chr1	73400001	73500000	10	0.0001
chr1	73500001	73600000	141	0.00141
chr1	73600001	73700000	160	0.0016
chr1	73700001	73800000	8	8e-05
chr1	74100001	74200000	64	0.00064
chr1	74200001	74300000	258	0.00258
chr1	74300001	74400000	111	0.00111
chr1	74400001	74500000	106	0.00106
chr1	74500001	74600000	40	0.0004
chr1	74700001	74800000	31	0.00031
chr1	74800001	74900000	320	0.0032
chr1	74900001	75000000	206	0.00206
chr1	75000001	75100000	205	0.00205
chr1	75100001	75200000	180	0.0018
chr1	75200001	75300000	147	0.00147
chr1	75300001	75400000	147	0.00147
chr1	75400001	75500000	270	0.0027
chr1	75500001	75600000	107	0.00107
chr1	75600001	75700000	126	0.00126
chr1	75700001	75800000	109	0.00109
chr1	75800001	75900000	184	0.00184
chr1	75900001	76000000	149	0.00149
chr1	76000001	76100000	156	0.00156
chr1	76100001	76200000	133	0.00133
chr1	76200001	76300000	233	0.00233
chr1	76300001	76400000	215	0.00215
chr1	76400001	76500000	129	0.00129
chr1	76500001	76600000	99	0.00099
chr1	76600001	76700000	115	0.00115
chr1	76700001	76800000	159	0.00159
chr1	76800001	76900000	228	0.00228
chr1	76900001	77000000	131	0.00131
chr1	77000001	77100000	97	0.00097
chr1	77100001	77200000	99	0.00099
chr1	77200001	77300000	92	0.00092
chr1	77300001	77400000	182	0.00182
chr1	77400001	77500000	155	0.00155
chr1	77500001	77600000	70	0.0007
chr1	77600001	77700000	80	0.0008
chr1	77700001	77800000	21	0.00021
chr1	77800001	77900000	147	0.00147
chr1	77900001	78000000	425	0.00425
chr1	78000001	78100000	409	0.00409
chr1	78100001	78200000	147	0.00147
chr1	78200001	78300000	111	0.00111
chr1	78300001	78400000	249	0.00249
chr1	78400001	78500000	223	0.00223
chr1	78500001	78600000	118	0.00118
chr1	78600001	78700000	235	0.00235
chr1	78700001	78800000	238	0.00238
chr1	78800001	78900000	190	0.0019
chr1	78900001	79000000	197	0.00197
chr1	79000001	79100000	110	0.0011
chr1	79100001	79200000	154	0.00154
chr1	79200001	79300000	304	0.00304
chr1	79300001	79400000	149	0.00149
chr1	79400001	79500000	217	0.00217
chr1	79500001	79600000	171	0.00171
chr1	79600001	79700000	228	0.00228
chr1	79700001	79800000	215	0.00215
chr1	79800001	79900000	269	0.00269
chr1	79900001	80000000	216	0.00216
chr1	80000001	80100000	220	0.0022
chr1	80100001	80200000	315	0.00315
chr1	80200001	80300000	136	0.00136
chr1	80300001	80400000	136	0.00136
chr1	80400001	80500000	78	0.00078
chr1	80500001	80600000	82	0.00082
chr1	80600001	80700000	154	0.00154
chr1	80700001	80800000	213	0.00213
chr1	80800001	80900000	176	0.00176
chr1	80900001	81000000	216	0.00216
chr1	81000001	81100000	310	0.0031
chr1	81100001	81200000	100	0.001
chr1	81200001	81300000	182	0.00182
chr1	81300001	81400000	301	0.00301
chr1	81400001	81500000	151	0.00151
chr1	81500001	81600000	102	0.00102
chr1	81600001	81700000	100	0.001
chr1	81700001	81800000	109	0.00109
chr1	81800001	81900000	210	0.0021
chr1	81900001	82000000	133	0.00133
chr1	82000001	82100000	105	0.00105
chr1	82100001	82200000	173	0.00173
chr1	82200001	82300000	295	0.00295
chr1	82300001	82400000	214	0.00214
chr1	82400001	82500000	204	0.00204
chr1	82500001	82600000	162	0.00162
chr1	82600001	82700000	195	0.00195
chr1	82700001	82800000	172	0.00172
chr1	82800001	82900000	112	0.00112
chr1	82900001	83000000	233	0.00233
chr1	83000001	83100000	167	0.00167
chr1	83100001	83200000	135	0.00135
chr1	83200001	83300000	203	0.00203
chr1	83300001	83400000	350	0.0035
chr1	83400001	83500000	234	0.00234
chr1	83500001	83600000	403	0.00403
chr1	83600001	83700000	224	0.00224
chr1	83700001	83800000	232	0.00232
chr1	83800001	83900000	448	0.00448
chr1	83900001	84000000	332	0.00332
chr1	84000001	84100000	131	0.00131
chr1	84100001	84200000	143	0.00143
chr1	84200001	84300000	318	0.00318
chr1	84300001	84400000	50	0.0005
chr1	84400001	84500000	76	0.00076
chr1	84500001	84600000	217	0.00217
chr1	84600001	84700000	155	0.00155
chr1	84700001	84800000	108	0.00108
chr1	84800001	84900000	123	0.00123
chr1	84900001	85000000	173	0.00173
chr1	85000001	85100000	142	0.00142
chr1	85100001	85200000	151	0.00151
chr1	85200001	85300000	128	0.00128
chr1	85300001	85400000	141	0.00141
chr1	85400001	85500000	198	0.00198
chr1	85500001	85600000	183	0.00183
chr1	85600001	85700000	169	0.00169
chr1	85700001	85800000	269	0.00269
chr1	85800001	85900000	377	0.00377
chr1	85900001	86000000	359	0.00359
chr1	86000001	86100000	306	0.00306
chr1	86100001	86200000	212	0.00212
chr1	86200001	86300000	288	0.00288
chr1	86300001	86400000	330	0.0033
chr1	86400001	86500000	108	0.00108
chr1	86500001	86600000	119	0.00119
chr1	86600001	86700000	184	0.00184
chr1	86700001	86800000	99	0.00099
chr1	86800001	86900000	277	0.00277
chr1	86900001	87000000	150	0.0015
chr1	87000001	87100000	152	0.00152
chr1	87100001	87200000	151	0.00151
chr1	87200001	87300000	121	0.00121
chr1	87300001	87400000	132	0.00132
chr1	87400001	87500000	147	0.00147
chr1	87500001	87600000	277	0.00277
chr1	87600001	87700000	131	0.00131
chr1	87700001	87800000	203	0.00203
chr1	87800001	87900000	124	0.00124
chr1	87900001	88000000	173	0.00173
chr1	88000001	88100000	38	0.00038
chr1	88100001	88200000	107	0.00107
chr1	88200001	88300000	133	0.00133
chr1	88300001	88400000	194	0.00194
chr1	88400001	88500000	14	0.00014
chr1	88500001	88600000	178	0.00178
chr1	88600001	88700000	139	0.00139
chr1	88700001	88800000	123	0.00123
chr1	88800001	88900000	106	0.00106
chr1	88900001	89000000	66	0.00066
chr1	89000001	89100000	387	0.00387
chr1	89100001	89200000	165	0.00165
chr1	89200001	89300000	154	0.00154
chr1	89300001	89400000	155	0.00155
chr1	89400001	89500000	413	0.00413
chr1	89500001	89600000	80	0.0008
chr1	89600001	89700000	131	0.00131
chr1	89700001	89800000	115	0.00115
chr1	89800001	89900000	166	0.00166
chr1	89900001	90000000	343	0.00343
chr1	90000001	90100000	142	0.00142
chr1	90100001	90200000	149	0.00149
chr1	90200001	90300000	173	0.00173
chr1	90300001	90400000	263	0.00263
chr1	90400001	90500000	337	0.00337
chr1	90500001	90600000	243	0.00243
chr1	90600001	90700000	144	0.00144
chr1	90700001	90800000	150	0.0015
chr1	90800001	90900000	139	0.00139
chr1	90900001	91000000	137	0.00137
chr1	91000001	91100000	250	0.0025
chr1	91100001	91200000	408	0.00408
chr1	91200001	91300000	151	0.00151
chr1	91300001	91400000	302	0.00302
chr1	91400001	91500000	360	0.0036
chr1	91500001	91600000	286	0.00286
chr1	91600001	91700000	528	0.00528
chr1	91700001	91800000	239	0.00239
chr1	91800001	91900000	229	0.00229
chr1	91900001	92000000	182	0.00182
chr1	92000001	92100000	158	0.00158
chr1	92100001	92200000	14	0.00014
chr1	92200001	92300000	38	0.00038
chr1	92300001	92400000	10	0.0001
chr1	92400001	92500000	86	0.00086
chr1	92500001	92600000	139	0.00139
chr1	92600001	92700000	126	0.00126
chr1	92700001	92800000	110	0.0011
chr1	92800001	92900000	143	0.00143
chr1	92900001	93000000	118	0.00118
chr1	93000001	93100000	146	0.00146
chr1	93100001	93200000	176	0.00176
chr1	93200001	93300000	177	0.00177
chr1	93300001	93400000	137	0.00137
chr1	93400001	93500000	124	0.00124
chr1	93500001	93600000	112	0.00112
chr1	93600001	93700000	142	0.00142
chr1	93700001	93800000	148	0.00148
chr1	93800001	93900000	228	0.00228
chr1	93900001	94000000	121	0.00121
chr1	94000001	94100000	111	0.00111
chr1	94100001	94200000	149	0.00149
chr1	94200001	94300000	147	0.00147
chr1	94300001	94400000	121	0.00121
chr1	94400001	94500000	101	0.00101
chr1	94500001	94600000	106	0.00106
chr1	94600001	94700000	112	0.00112
chr1	94700001	94800000	231	0.00231
chr1	94800001	94900000	197	0.00197
chr1	94900001	95000000	77	0.00077
chr1	95000001	95100000	200	0.002
chr1	95100001	95200000	162	0.00162
chr1	95200001	95300000	101	0.00101
chr1	95300001	95400000	110	0.0011
chr1	95400001	95500000	132	0.00132
chr1	95500001	95600000	116	0.00116
chr1	95600001	95700000	257	0.00257
chr1	95700001	95800000	101	0.00101
chr1	95800001	95900000	138	0.00138
chr1	95900001	96000000	211	0.00211
chr1	96000001	96100000	118	0.00118
chr1	96100001	96200000	114	0.00114
chr1	96200001	96300000	206	0.00206
chr1	96300001	96400000	208	0.00208
chr1	96400001	96500000	193	0.00193
chr1	96500001	96600000	287	0.00287
chr1	96600001	96700000	391	0.00391
chr1	96700001	96800000	247	0.00247
chr1	96800001	96900000	248	0.00248
chr1	96900001	97000000	170	0.0017
chr1	97000001	97100000	21	0.00021
chr1	97100001	97200000	90	0.0009
chr1	97200001	97300000	298	0.00298
chr1	97300001	97400000	92	0.00092
chr1	97400001	97500000	142	0.00142
chr1	97500001	97600000	184	0.00184
chr1	97600001	97700000	74	0.00074
chr1	97700001	97800000	263	0.00263
chr1	97800001	97900000	234	0.00234
chr1	97900001	98000000	148	0.00148
chr1	98000001	98100000	177	0.00177
chr1	98100001	98200000	151	0.00151
chr1	98200001	98300000	105	0.00105
chr1	98300001	98400000	158	0.00158
chr1	98400001	98500000	200	0.002
chr1	98500001	98600000	29	0.00029
chr1	98600001	98700000	158	0.00158
chr1	98700001	98800000	226	0.00226
chr1	98800001	98900000	167	0.00167
chr1	98900001	99000000	98	0.00098
chr1	99000001	99100000	262	0.00262
chr1	99100001	99200000	216	0.00216
chr1	99200001	99300000	137	0.00137
chr1	99300001	99400000	13	0.00013
chr1	99400001	99500000	123	0.00123
chr1	99500001	99600000	182	0.00182
chr1	99600001	99700000	220	0.0022
chr1	99700001	99800000	118	0.00118
chr1	99800001	99900000	96	0.00096
chr1	99900001	100000000	17	0.00017
chr1	100000001	100100000	18	0.00018
chr1	100100001	100200000	13	0.00013
chr1	100200001	100300000	14	0.00014
chr1	100300001	100400000	19	0.00019
chr1	100400001	100500000	126	0.00126
chr1	100500001	100600000	219	0.00219
chr1	100600001	100700000	278	0.00278
chr1	100700001	100800000	165	0.00165
chr1	100800001	100900000	131	0.00131
chr1	100900001	101000000	128	0.00128
chr1	101000001	101100000	103	0.00103
chr1	101100001	101200000	223	0.00223
chr1	101200001	101300000	122	0.00122
chr1	101300001	101400000	64	0.00064
chr1	101400001	101500000	9	9e-05
chr1	101500001	101600000	178	0.00178
chr1	101600001	101700000	43	0.00043
chr1	101700001	101800000	13	0.00013
chr1	101800001	101900000	138	0.00138
chr1	101900001	102000000	15	0.00015
chr1	102000001	102100000	37	0.00037
chr1	102100001	102200000	109	0.00109
chr1	102200001	102300000	113	0.00113
chr1	102300001	102400000	197	0.00197
chr1	102400001	102500000	139	0.00139
chr1	102500001	102600000	142	0.00142
chr1	102600001	102700000	127	0.00127
chr1	102700001	102800000	157	0.00157
chr1	102800001	102900000	139	0.00139
chr1	102900001	103000000	199	0.00199
chr1	103000001	103100000	209	0.00209
chr1	103100001	103200000	206	0.00206
chr1	103200001	103300000	129	0.00129
chr1	103300001	103400000	173	0.00173
chr1	103400001	103500000	121	0.00121
chr1	103500001	103600000	147	0.00147
chr1	103600001	103700000	300	0.003
chr1	103700001	103800000	246	0.00246
chr1	103800001	103900000	346	0.00346
chr1	103900001	104000000	320	0.0032
chr1	104000001	104100000	149	0.00149
chr1	104100001	104200000	240	0.0024
chr1	104200001	104300000	142	0.00142
chr1	104300001	104400000	142	0.00142
chr1	104400001	104500000	189	0.00189
chr1	104500001	104600000	297	0.00297
chr1	104600001	104700000	162	0.00162
chr1	104700001	104800000	312	0.00312
chr1	104800001	104900000	335	0.00335
chr1	104900001	105000000	165	0.00165
chr1	105000001	105100000	131	0.00131
chr1	105100001	105200000	79	0.00079
chr1	105200001	105300000	127	0.00127
chr1	105300001	105400000	109	0.00109
chr1	105400001	105500000	206	0.00206
chr1	105500001	105600000	151	0.00151
chr1	105600001	105700000	135	0.00135
chr1	105700001	105800000	150	0.0015
chr1	105800001	105900000	115	0.00115
chr1	105900001	106000000	92	0.00092
chr1	106000001	106100000	100	0.001
chr1	106100001	106200000	119	0.00119
chr1	106200001	106300000	164	0.00164
chr1	106300001	106400000	171	0.00171
chr1	106400001	106500000	188	0.00188
chr1	106500001	106600000	295	0.00295
chr1	106600001	106700000	213	0.00213
chr1	106700001	106800000	166	0.00166
chr1	106800001	106900000	395	0.00395
chr1	106900001	107000000	110	0.0011
chr1	107000001	107100000	105	0.00105
chr1	107100001	107200000	260	0.0026
chr1	107200001	107300000	155	0.00155
chr1	107300001	107400000	98	0.00098
chr1	107400001	107500000	177	0.00177
chr1	107500001	107600000	294	0.00294
chr1	107600001	107700000	134	0.00134
chr1	107700001	107800000	175	0.00175
chr1	107800001	107900000	295	0.00295
chr1	107900001	108000000	97	0.00097
chr1	108000001	108100000	119	0.00119
chr1	108100001	108200000	205	0.00205
chr1	108200001	108300000	208	0.00208
chr1	108300001	108400000	147	0.00147
chr1	108400001	108500000	169	0.00169
chr1	108500001	108600000	167	0.00167
chr1	108600001	108700000	351	0.00351
chr1	108700001	108800000	133	0.00133
chr1	108800001	108900000	158	0.00158
chr1	108900001	109000000	129	0.00129
chr1	109000001	109100000	277	0.00277
chr1	109100001	109200000	160	0.0016
chr1	109200001	109300000	461	0.00461
chr1	109300001	109400000	132	0.00132
chr1	109400001	109500000	66	0.00066
chr1	109500001	109600000	104	0.00104
chr1	109600001	109700000	114	0.00114
chr1	109700001	109800000	139	0.00139
chr1	109800001	109900000	179	0.00179
chr1	109900001	110000000	175	0.00175
chr1	110000001	110100000	165	0.00165
chr1	110100001	110200000	123	0.00123
chr1	110200001	110300000	219	0.00219
chr1	110300001	110400000	163	0.00163
chr1	110400001	110500000	235	0.00235
chr1	110500001	110600000	194	0.00194
chr1	110600001	110700000	138	0.00138
chr1	110700001	110800000	173	0.00173
chr1	110800001	110900000	68	0.00068
chr1	110900001	111000000	109	0.00109
chr1	111000001	111100000	68	0.00068
chr1	111100001	111200000	139	0.00139
chr1	111200001	111300000	131	0.00131
chr1	111300001	111400000	119	0.00119
chr1	111400001	111500000	142	0.00142
chr1	111500001	111600000	136	0.00136
chr1	111600001	111700000	113	0.00113
chr1	111700001	111800000	107	0.00107
chr1	111800001	111900000	72	0.00072
chr1	111900001	112000000	71	0.00071
chr1	112000001	112100000	34	0.00034
chr1	112100001	112200000	39	0.00039
chr1	112200001	112300000	114	0.00114
chr1	112300001	112400000	140	0.0014
chr1	112400001	112500000	193	0.00193
chr1	112500001	112600000	110	0.0011
chr1	112600001	112700000	142	0.00142
chr1	112700001	112800000	488	0.00488
chr1	112800001	112900000	255	0.00255
chr1	112900001	113000000	107	0.00107
chr1	113000001	113100000	115	0.00115
chr1	113100001	113200000	121	0.00121
chr1	113200001	113300000	111	0.00111
chr1	113300001	113400000	107	0.00107
chr1	113400001	113500000	138	0.00138
chr1	113500001	113600000	306	0.00306
chr1	113600001	113700000	387	0.00387
chr1	113700001	113800000	261	0.00261
chr1	113800001	113900000	342	0.00342
chr1	113900001	114000000	114	0.00114
chr1	114000001	114100000	276	0.00276
chr1	114100001	114200000	214	0.00214
chr1	114200001	114300000	55	0.00055
chr1	114300001	114400000	64	0.00064
chr1	114400001	114500000	56	0.00056
chr1	114500001	114600000	123	0.00123
chr1	114600001	114700000	146	0.00146
chr1	114700001	114800000	112	0.00112
chr1	114800001	114900000	76	0.00076
chr1	114900001	115000000	130	0.0013
chr1	115000001	115100000	78	0.00078
chr1	115100001	115200000	117	0.00117
chr1	115200001	115300000	283	0.00283
chr1	115300001	115400000	173	0.00173
chr1	115400001	115500000	300	0.003
chr1	115500001	115600000	362	0.00362
chr1	115600001	115700000	83	0.00083
chr1	115700001	115800000	127	0.00127
chr1	115800001	115900000	174	0.00174
chr1	115900001	116000000	123	0.00123
chr1	116000001	116100000	195	0.00195
chr1	116100001	116200000	212	0.00212
chr1	116200001	116300000	38	0.00038
chr1	116300001	116400000	121	0.00121
chr1	116400001	116500000	190	0.0019
chr1	116600001	116700000	1	1e-05
chr1	116700001	116800000	65	0.00065
chr1	116800001	116900000	127	0.00127
chr1	116900001	117000000	94	0.00094
chr1	117000001	117100000	128	0.00128
chr1	117100001	117200000	72	0.00072
chr1	117200001	117300000	93	0.00093
chr1	117300001	117400000	88	0.00088
chr1	117400001	117500000	137	0.00137
chr1	117500001	117600000	74	0.00074
chr1	117600001	117700000	142	0.00142
chr1	117700001	117800000	95	0.00095
chr1	117800001	117900000	67	0.00067
chr1	117900001	118000000	26	0.00026
chr1	118000001	118100000	39	0.00039
chr1	118100001	118200000	17	0.00017
chr1	118200001	118300000	12	0.00012
chr1	118300001	118400000	22	0.00022
chr1	118400001	118500000	13	0.00013
chr1	118500001	118600000	15	0.00015
chr1	118600001	118700000	143	0.00143
chr1	118700001	118800000	136	0.00136
chr1	118800001	118900000	178	0.00178
chr1	118900001	119000000	105	0.00105
chr1	119000001	119100000	104	0.00104
chr1	119100001	119200000	200	0.002
chr1	119200001	119300000	91	0.00091
chr1	119300001	119400000	131	0.00131
chr1	119400001	119500000	97	0.00097
chr1	119500001	119600000	129	0.00129
chr1	119600001	119700000	82	0.00082
chr1	119700001	119800000	100	0.001
chr1	119800001	119900000	87	0.00087
chr1	119900001	120000000	108	0.00108
chr1	120000001	120100000	73	0.00073
chr1	120100001	120200000	58	0.00058
chr1	120200001	120300000	75	0.00075
chr1	120300001	120400000	22	0.00022
chr1	120400001	120500000	8	8e-05
chr1	120500001	120600000	27	0.00027
chr1	120600001	120700000	147	0.00147
chr1	120700001	120800000	113	0.00113
chr1	120800001	120900000	344	0.00344
chr1	120900001	121000000	169	0.00169
chr1	121000001	121100000	98	0.00098
chr1	121100001	121200000	99	0.00099
chr1	121200001	121300000	152	0.00152
chr1	121300001	121400000	122	0.00122
chr1	121400001	121500000	252	0.00252
chr1	121500001	121600000	106	0.00106
chr1	121600001	121700000	13	0.00013
chr1	121700001	121800000	17	0.00017
chr1	121800001	121900000	103	0.00103
chr1	121900001	122000000	94	0.00094
chr1	122000001	122100000	107	0.00107
chr1	122100001	122200000	122	0.00122
chr1	122200001	122300000	75	0.00075
chr1	122300001	122400000	152	0.00152
chr1	122400001	122500000	139	0.00139
chr1	122500001	122600000	194	0.00194
chr1	122600001	122700000	107	0.00107
chr1	122700001	122800000	25	0.00025
chr1	122800001	122900000	50	0.0005
chr1	122900001	123000000	172	0.00172
chr1	123000001	123100000	130	0.0013
chr1	123100001	123200000	87	0.00087
chr1	123200001	123300000	79	0.00079
chr1	123300001	123400000	62	0.00062
chr1	123400001	123500000	242	0.00242
chr1	123500001	123600000	135	0.00135
chr1	123600001	123700000	245	0.00245
chr1	123700001	123800000	140	0.0014
chr1	123800001	123900000	240	0.0024
chr1	123900001	124000000	96	0.00096
chr1	124000001	124100000	128	0.00128
chr1	124100001	124200000	220	0.0022
chr1	124200001	124300000	118	0.00118
chr1	124300001	124400000	210	0.0021
chr1	124400001	124500000	249	0.00249
chr1	124500001	124600000	170	0.0017
chr1	124600001	124700000	144	0.00144
chr1	124700001	124800000	314	0.00314
chr1	124800001	124900000	220	0.0022
chr1	124900001	125000000	169	0.00169
chr1	125000001	125100000	256	0.00256
chr1	125100001	125200000	228	0.00228
chr1	125200001	125300000	159	0.00159
chr1	125300001	125400000	184	0.00184
chr1	125400001	125500000	229	0.00229
chr1	125500001	125600000	140	0.0014
chr1	125600001	125700000	146	0.00146
chr1	125700001	125800000	110	0.0011
chr1	125800001	125900000	100	0.001
chr1	125900001	126000000	176	0.00176
chr1	126000001	126100000	153	0.00153
chr1	126100001	126200000	110	0.0011
chr1	126200001	126300000	78	0.00078
chr1	126300001	126400000	88	0.00088
chr1	126400001	126500000	193	0.00193
chr1	126500001	126600000	199	0.00199
chr1	126600001	126700000	129	0.00129
chr1	126700001	126800000	131	0.00131
chr1	126900001	127000000	2	2e-05
chr1	127000001	127100000	256	0.00256
chr1	127100001	127200000	180	0.0018
chr1	127200001	127300000	120	0.0012
chr1	127300001	127400000	120	0.0012
chr1	127400001	127500000	184	0.00184
chr1	127500001	127600000	208	0.00208
chr1	127600001	127700000	328	0.00328
chr1	127700001	127800000	182	0.00182
chr1	127800001	127900000	82	0.00082
chr1	127900001	128000000	89	0.00089
chr1	128000001	128100000	91	0.00091
chr1	128100001	128200000	111	0.00111
chr1	128200001	128300000	102	0.00102
chr1	128300001	128400000	127	0.00127
chr1	128400001	128500000	145	0.00145
chr1	128500001	128600000	88	0.00088
chr1	128600001	128700000	71	0.00071
chr1	128700001	128800000	74	0.00074
chr1	128800001	128900000	122	0.00122
chr1	128900001	129000000	120	0.0012
chr1	129000001	129100000	120	0.0012
chr1	129100001	129200000	254	0.00254
chr1	129200001	129300000	109	0.00109
chr1	129300001	129400000	96	0.00096
chr1	129400001	129500000	79	0.00079
chr1	129500001	129600000	166	0.00166
chr1	129600001	129700000	204	0.00204
chr1	129700001	129800000	139	0.00139
chr1	129800001	129900000	87	0.00087
chr1	129900001	130000000	216	0.00216
chr1	130000001	130100000	243	0.00243
chr1	130100001	130200000	93	0.00093
chr1	130200001	130300000	155	0.00155
chr1	130300001	130400000	223	0.00223
chr1	130400001	130500000	136	0.00136
chr1	130500001	130600000	137	0.00137
chr1	130600001	130700000	91	0.00091
chr1	130700001	130800000	141	0.00141
chr1	130800001	130900000	166	0.00166
chr1	130900001	131000000	239	0.00239
chr1	131000001	131100000	320	0.0032
chr1	131100001	131200000	241	0.00241
chr1	131200001	131300000	240	0.0024
chr1	131300001	131400000	157	0.00157
chr1	131400001	131500000	190	0.0019
chr1	131500001	131600000	149	0.00149
chr1	131600001	131700000	138	0.00138
chr1	131700001	131800000	227	0.00227
chr1	131800001	131900000	109	0.00109
chr1	131900001	132000000	163	0.00163
chr1	132000001	132100000	172	0.00172
chr1	132100001	132200000	76	0.00076
chr1	132200001	132300000	113	0.00113
chr1	132300001	132400000	186	0.00186
chr1	132400001	132500000	101	0.00101
chr1	132500001	132600000	91	0.00091
chr1	132600001	132700000	312	0.00312
chr1	132700001	132800000	153	0.00153
chr1	132800001	132900000	125	0.00125
chr1	132900001	133000000	154	0.00154
chr1	133000001	133100000	229	0.00229
chr1	133100001	133200000	184	0.00184
chr1	133200001	133300000	111	0.00111
chr1	133300001	133400000	140	0.0014
chr1	133400001	133500000	165	0.00165
chr1	133500001	133600000	183	0.00183
chr1	133600001	133700000	117	0.00117
chr1	133700001	133800000	105	0.00105
chr1	133800001	133900000	118	0.00118
chr1	133900001	134000000	128	0.00128
chr1	134000001	134100000	84	0.00084
chr1	134100001	134200000	121	0.00121
chr1	134200001	134300000	122	0.00122
chr1	134300001	134400000	188	0.00188
chr1	134400001	134500000	108	0.00108
chr1	134500001	134600000	121	0.00121
chr1	134600001	134700000	106	0.00106
chr1	134700001	134800000	143	0.00143
chr1	134800001	134900000	14	0.00014
chr1	134900001	135000000	198	0.00198
chr1	135000001	135100000	72	0.00072
chr1	135100001	135200000	106	0.00106
chr1	135200001	135300000	98	0.00098
chr1	135300001	135400000	101	0.00101
chr1	135400001	135500000	99	0.00099
chr1	135500001	135600000	110	0.0011
chr1	135600001	135700000	92	0.00092
chr1	135700001	135800000	156	0.00156
chr1	135800001	135900000	78	0.00078
chr1	135900001	136000000	164	0.00164
chr1	136000001	136100000	78	0.00078
chr1	136100001	136200000	142	0.00142
chr1	136200001	136300000	144	0.00144
chr1	136300001	136400000	49	0.00049
chr1	136400001	136500000	81	0.00081
chr1	136500001	136600000	92	0.00092
chr1	136600001	136700000	43	0.00043
chr1	136700001	136800000	200	0.002
chr1	136800001	136900000	201	0.00201
chr1	136900001	137000000	216	0.00216
chr1	137000001	137100000	304	0.00304
chr1	137100001	137200000	110	0.0011
chr1	137200001	137300000	84	0.00084
chr1	137300001	137400000	183	0.00183
chr1	137400001	137500000	109	0.00109
chr1	137500001	137600000	226	0.00226
chr1	137600001	137700000	412	0.00412
chr1	137700001	137800000	290	0.0029
chr1	137800001	137900000	112	0.00112
chr1	137900001	138000000	229	0.00229
chr1	138000001	138100000	131	0.00131
chr1	138100001	138200000	68	0.00068
chr1	138200001	138300000	50	0.0005
chr1	138300001	138400000	84	0.00084
chr1	138400001	138500000	133	0.00133
chr1	138500001	138600000	221	0.00221
chr1	138600001	138700000	118	0.00118
chr1	138700001	138800000	136	0.00136
chr1	138800001	138900000	217	0.00217
chr1	138900001	139000000	118	0.00118
chr1	139000001	139100000	81	0.00081
chr1	139100001	139200000	102	0.00102
chr1	139200001	139300000	95	0.00095
chr1	139300001	139400000	66	0.00066
chr1	139400001	139500000	114	0.00114
chr1	139500001	139600000	186	0.00186
chr1	139600001	139700000	218	0.00218
chr1	139700001	139800000	259	0.00259
chr1	139800001	139900000	326	0.00326
chr1	139900001	140000000	117	0.00117
chr1	140000001	140100000	223	0.00223
chr1	140100001	140200000	63	0.00063
chr1	140200001	140300000	168	0.00168
chr1	140300001	140400000	102	0.00102
chr1	140400001	140500000	69	0.00069
chr1	140500001	140600000	214	0.00214
chr1	140600001	140700000	127	0.00127
chr1	140700001	140800000	161	0.00161
chr1	140800001	140900000	83	0.00083
chr1	140900001	141000000	172	0.00172
chr1	141000001	141100000	159	0.00159
chr1	141100001	141200000	119	0.00119
chr1	141200001	141300000	63	0.00063
chr1	141300001	141400000	99	0.00099
chr1	141400001	141500000	103	0.00103
chr1	141500001	141600000	70	0.0007
chr1	141600001	141700000	126	0.00126
chr1	141700001	141800000	126	0.00126
chr1	141800001	141900000	66	0.00066
chr1	141900001	142000000	22	0.00022
chr1	142000001	142100000	59	0.00059
chr1	142100001	142200000	281	0.00281
chr1	142200001	142300000	242	0.00242
chr1	142300001	142400000	140	0.0014
chr1	142400001	142500000	96	0.00096
chr1	142500001	142600000	2	2e-05
chr1	142800001	142900000	1	1e-05
chr1	142900001	143000000	12	0.00012
chr1	143300001	143400000	28	0.00028
chr1	143400001	143500000	141	0.00141
chr1	143500001	143600000	164	0.00164
chr1	143600001	143700000	21	0.00021
chr1	143700001	143800000	12	0.00012
chr1	143800001	143900000	36	0.00036
chr1	143900001	144000000	231	0.00231
chr1	144000001	144100000	167	0.00167
chr1	144100001	144200000	191	0.00191
chr1	144200001	144300000	216	0.00216
chr1	144300001	144400000	179	0.00179
chr1	144400001	144500000	126	0.00126
chr1	144500001	144600000	142	0.00142
chr1	144600001	144700000	124	0.00124
chr1	144700001	144800000	186	0.00186
chr1	144800001	144900000	116	0.00116
chr1	144900001	145000000	158	0.00158
chr1	145000001	145100000	214	0.00214
chr1	145100001	145200000	392	0.00392
chr1	145200001	145300000	213	0.00213
chr1	145300001	145400000	150	0.0015
chr1	145400001	145500000	174	0.00174
chr1	145500001	145600000	45	0.00045
chr1	145600001	145700000	44	0.00044
chr1	145700001	145800000	107	0.00107
chr1	145800001	145900000	127	0.00127
chr1	145900001	146000000	114	0.00114
chr1	146000001	146100000	96	0.00096
chr1	146100001	146200000	94	0.00094
chr1	146200001	146300000	112	0.00112
chr1	146300001	146400000	175	0.00175
chr1	146400001	146500000	123	0.00123
chr1	146500001	146600000	85	0.00085
chr1	146600001	146700000	94	0.00094
chr1	146700001	146800000	86	0.00086
chr1	146800001	146900000	137	0.00137
chr1	146900001	147000000	100	0.001
chr1	147000001	147100000	114	0.00114
chr1	147100001	147200000	96	0.00096
chr1	147200001	147300000	108	0.00108
chr1	147300001	147400000	172	0.00172
chr1	147400001	147500000	82	0.00082
chr1	147500001	147600000	62	0.00062
chr1	147600001	147700000	131	0.00131
chr1	147700001	147800000	234	0.00234
chr1	147800001	147900000	276	0.00276
chr1	147900001	148000000	131	0.00131
chr1	148000001	148100000	149	0.00149
chr1	148100001	148200000	303	0.00303
chr1	148200001	148300000	264	0.00264
chr1	148300001	148400000	114	0.00114
chr1	148400001	148500000	96	0.00096
chr1	148500001	148600000	109	0.00109
chr1	148600001	148700000	97	0.00097
chr1	148700001	148800000	104	0.00104
chr1	148800001	148900000	19	0.00019
chr1	148900001	149000000	24	0.00024
chr1	149000001	149100000	16	0.00016
chr1	149100001	149200000	60	0.0006
chr1	149200001	149300000	113	0.00113
chr1	149300001	149400000	50	0.0005
chr1	149400001	149500000	88	0.00088
chr1	149500001	149600000	103	0.00103
chr1	149600001	149700000	110	0.0011
chr1	149700001	149800000	113	0.00113
chr1	149800001	149900000	60	0.0006
chr1	149900001	150000000	288	0.00288
chr1	150000001	150100000	172	0.00172
chr1	150100001	150200000	123	0.00123
chr1	150200001	150300000	113	0.00113
chr1	150300001	150400000	225	0.00225
chr1	150400001	150500000	261	0.00261
chr1	150500001	150600000	83	0.00083
chr1	150600001	150700000	158	0.00158
chr1	150700001	150800000	142	0.00142
chr1	150800001	150900000	128	0.00128
chr1	150900001	151000000	228	0.00228
chr1	151000001	151100000	193	0.00193
chr1	151100001	151200000	110	0.0011
chr1	151200001	151300000	123	0.00123
chr1	151300001	151400000	205	0.00205
chr1	151400001	151500000	221	0.00221
chr1	151500001	151600000	127	0.00127
chr1	151600001	151700000	13	0.00013
chr1	151700001	151800000	1	1e-05
chr1	151800001	151900000	8	8e-05
chr1	152000001	152100000	212	0.00212
chr1	152100001	152200000	161	0.00161
chr1	152200001	152300000	208	0.00208
chr1	152300001	152400000	185	0.00185
chr1	152400001	152500000	150	0.0015
chr1	152500001	152600000	97	0.00097
chr1	152600001	152700000	96	0.00096
chr1	152700001	152800000	85	0.00085
chr1	152800001	152900000	126	0.00126
chr1	152900001	153000000	76	0.00076
chr1	153000001	153100000	31	0.00031
chr1	153100001	153200000	79	0.00079
chr1	153200001	153300000	114	0.00114
chr1	153300001	153400000	67	0.00067
chr1	153400001	153500000	103	0.00103
chr1	153500001	153600000	129	0.00129
chr1	153600001	153700000	134	0.00134
chr1	153700001	153800000	188	0.00188
chr1	153800001	153900000	242	0.00242
chr1	153900001	154000000	157	0.00157
chr1	154000001	154100000	101	0.00101
chr1	154100001	154200000	110	0.0011
chr1	154200001	154300000	267	0.00267
chr1	154300001	154400000	120	0.0012
chr1	154400001	154500000	162	0.00162
chr1	154500001	154600000	117	0.00117
chr1	154600001	154700000	191	0.00191
chr1	154700001	154800000	273	0.00273
chr1	154800001	154900000	201	0.00201
chr1	154900001	155000000	145	0.00145
chr1	155000001	155100000	12	0.00012
chr1	155100001	155200000	90	0.0009
chr1	155200001	155300000	99	0.00099
chr1	155300001	155400000	209	0.00209
chr1	155400001	155500000	355	0.00355
chr1	155500001	155600000	263	0.00263
chr1	155600001	155700000	346	0.00346
chr1	155700001	155800000	221	0.00221
chr1	155800001	155900000	171	0.00171
chr1	155900001	156000000	252	0.00252
chr1	156000001	156100000	208	0.00208
chr1	156100001	156200000	86	0.00086
chr1	156200001	156300000	197	0.00197
chr1	156300001	156400000	138	0.00138
chr1	156400001	156500000	311	0.00311
chr1	156500001	156600000	595	0.00595
chr1	156600001	156700000	599	0.00599
chr1	156700001	156800000	323	0.00323
chr1	156800001	156900000	214	0.00214
chr1	156900001	157000000	175	0.00175
chr1	157000001	157100000	261	0.00261
chr1	157100001	157200000	185	0.00185
chr1	157200001	157300000	479	0.00479
chr1	157300001	157400000	640	0.0064
chr1	157400001	157500000	218	0.00218
chr1	157500001	157600000	368	0.00368
chr1	157600001	157700000	363	0.00363
chr1	157700001	157800000	509	0.00509
chr1	157800001	157900000	351	0.00351
chr1	157900001	158000000	219	0.00219
chr1	158000001	158100000	511	0.00511
chr1	158100001	158200000	93	0.00093
chr1	158200001	158300000	396	0.00396
chr1	158300001	158400000	203	0.00203
chr1	158400001	158500000	173	0.00173
chr1	158500001	158600000	122	0.00122
chr1	158600001	158700000	133	0.00133
chr1	158700001	158800000	206	0.00206
chr1	158800001	158900000	173	0.00173
chr1	158900001	159000000	139	0.00139
chr1	159000001	159100000	199	0.00199
chr1	159100001	159200000	432	0.00432
chr1	159200001	159300000	321	0.00321
chr1	159300001	159400000	647	0.00647
chr1	159400001	159500000	194	0.00194
chr1	159500001	159600000	90	0.0009
chr1	159600001	159700000	107	0.00107
chr1	159700001	159800000	234	0.00234
chr1	159800001	159900000	34	0.00034
chr1	159900001	160000000	151	0.00151
chr1	160000001	160100000	213	0.00213
chr1	160100001	160200000	429	0.00429
chr1	160200001	160300000	789	0.00789
chr1	160300001	160400000	452	0.00452
chr1	160400001	160500000	373	0.00373
chr1	160500001	160600000	209	0.00209
chr1	160600001	160700000	254	0.00254
chr1	160700001	160800000	1206	0.01206
chr1	160800001	160900000	373	0.00373
chr1	160900001	161000000	356	0.00356
chr1	161000001	161100000	128	0.00128
chr1	161200001	161300000	195	0.00195
chr1	161300001	161400000	278	0.00278
chr1	161400001	161500000	478	0.00478
chr1	161500001	161600000	203	0.00203
chr1	161600001	161700000	442	0.00442
chr1	161700001	161800000	183	0.00183
chr1	161800001	161900000	526	0.00526
chr1	161900001	162000000	371	0.00371
chr1	162000001	162100000	342	0.00342
chr1	162100001	162200000	47	0.00047
chr1	162200001	162300000	41	0.00041
chr1	162300001	162400000	269	0.00269
chr1	162400001	162500000	147	0.00147
chr1	162500001	162600000	103	0.00103
chr1	162600001	162700000	134	0.00134
chr1	162700001	162800000	124	0.00124
chr1	162800001	162900000	180	0.0018
chr1	162900001	163000000	75	0.00075
chr1	163000001	163100000	140	0.0014
chr1	163100001	163200000	223	0.00223
chr1	163200001	163300000	152	0.00152
chr1	163300001	163400000	179	0.00179
chr1	163400001	163500000	150	0.0015
chr1	163500001	163600000	213	0.00213
chr1	163600001	163700000	361	0.00361
chr1	163700001	163800000	143	0.00143
chr1	163800001	163900000	77	0.00077
chr1	163900001	164000000	109	0.00109
chr1	164000001	164100000	19	0.00019
chr1	164100001	164200000	47	0.00047
chr1	164200001	164300000	1489	0.01489
chr1	164300001	164400000	946	0.00946
chr1	164400001	164500000	548	0.00548
chr1	164500001	164600000	1656	0.01656
chr1	164600001	164700000	1136	0.01136
chr1	164700001	164800000	788	0.00788
chr1	164800001	164900000	27	0.00027
chr1	164900001	165000000	1535	0.01535
chr1	165000001	165100000	1507	0.01507
chr1	165100001	165200000	1331	0.01331
chr1	165200001	165300000	147	0.00147
chr1	165300001	165400000	248	0.00248
chr1	165400001	165500000	199	0.00199
chr1	165500001	165600000	151	0.00151
chr1	165600001	165700000	335	0.00335
chr1	165700001	165800000	315	0.00315
chr1	165800001	165900000	246	0.00246
chr1	165900001	166000000	309	0.00309
chr1	166000001	166100000	241	0.00241
chr1	166100001	166200000	208	0.00208
chr1	166200001	166300000	247	0.00247
chr1	166300001	166400000	204	0.00204
chr1	166400001	166500000	178	0.00178
chr1	166500001	166600000	347	0.00347
chr1	166600001	166700000	94	0.00094
chr1	166700001	166800000	168	0.00168
chr1	166800001	166900000	136	0.00136
chr1	166900001	167000000	158	0.00158
chr1	167000001	167100000	167	0.00167
chr1	167100001	167200000	203	0.00203
chr1	167200001	167300000	184	0.00184
chr1	167300001	167400000	127	0.00127
chr1	167400001	167500000	167	0.00167
chr1	167500001	167600000	207	0.00207
chr1	167600001	167700000	119	0.00119
chr1	167700001	167800000	34	0.00034
chr1	167800001	167900000	82	0.00082
chr1	167900001	168000000	59	0.00059
chr1	168000001	168100000	221	0.00221
chr1	168100001	168200000	140	0.0014
chr1	168200001	168300000	243	0.00243
chr1	168300001	168400000	105	0.00105
chr1	168400001	168500000	154	0.00154
chr1	168500001	168600000	303	0.00303
chr1	168600001	168700000	116	0.00116
chr1	168700001	168800000	220	0.0022
chr1	168800001	168900000	303	0.00303
chr1	168900001	169000000	176	0.00176
chr1	169000001	169100000	177	0.00177
chr1	169100001	169200000	155	0.00155
chr1	169200001	169300000	126	0.00126
chr1	169300001	169400000	159	0.00159
chr1	169400001	169500000	186	0.00186
chr1	169500001	169600000	116	0.00116
chr1	169600001	169700000	162	0.00162
chr1	169700001	169800000	246	0.00246
chr1	169800001	169900000	153	0.00153
chr1	169900001	170000000	135	0.00135
chr1	170000001	170100000	145	0.00145
chr1	170100001	170200000	86	0.00086
chr1	170200001	170300000	102	0.00102
chr1	170300001	170400000	108	0.00108
chr1	170400001	170500000	149	0.00149
chr1	170500001	170600000	162	0.00162
chr1	170600001	170700000	145	0.00145
chr1	170700001	170800000	65	0.00065
chr1	170800001	170900000	111	0.00111
chr1	170900001	171000000	178	0.00178
chr1	171000001	171100000	103	0.00103
chr1	171100001	171200000	123	0.00123
chr1	171200001	171300000	116	0.00116
chr1	171300001	171400000	127	0.00127
chr1	171400001	171500000	188	0.00188
chr1	171500001	171600000	184	0.00184
chr1	171600001	171700000	120	0.0012
chr1	171700001	171800000	201	0.00201
chr1	171800001	171900000	187	0.00187
chr1	171900001	172000000	94	0.00094
chr1	172000001	172100000	161	0.00161
chr1	172100001	172200000	123	0.00123
chr1	172200001	172300000	84	0.00084
chr1	172300001	172400000	101	0.00101
chr1	172400001	172500000	134	0.00134
chr1	172500001	172600000	111	0.00111
chr1	172600001	172700000	165	0.00165
chr1	172700001	172800000	96	0.00096
chr1	172800001	172900000	146	0.00146
chr1	172900001	173000000	286	0.00286
chr1	173000001	173100000	171	0.00171
chr1	173100001	173200000	34	0.00034
chr1	173200001	173300000	24	0.00024
chr1	173300001	173400000	31	0.00031
chr1	173400001	173500000	190	0.0019
chr1	173500001	173600000	204	0.00204
chr1	173600001	173700000	155	0.00155
chr1	173700001	173800000	121	0.00121
chr1	173800001	173900000	187	0.00187
chr1	173900001	174000000	216	0.00216
chr1	174000001	174100000	125	0.00125
chr1	174100001	174200000	159	0.00159
chr1	174200001	174300000	100	0.001
chr1	174300001	174400000	105	0.00105
chr1	174400001	174500000	92	0.00092
chr1	174500001	174600000	102	0.00102
chr1	174600001	174700000	128	0.00128
chr1	174700001	174800000	303	0.00303
chr1	174800001	174900000	98	0.00098
chr1	174900001	175000000	149	0.00149
chr1	175000001	175100000	244	0.00244
chr1	175100001	175200000	141	0.00141
chr1	175200001	175300000	137	0.00137
chr1	175300001	175400000	85	0.00085
chr1	175400001	175500000	52	0.00052
chr1	175500001	175600000	178	0.00178
chr1	175600001	175700000	114	0.00114
chr1	175700001	175800000	265	0.00265
chr1	175800001	175900000	67	0.00067
chr1	175900001	176000000	68	0.00068
chr1	176000001	176100000	240	0.0024
chr1	176100001	176200000	232	0.00232
chr1	176200001	176300000	146	0.00146
chr1	176300001	176400000	112	0.00112
chr1	176400001	176500000	233	0.00233
chr1	176500001	176600000	330	0.0033
chr1	176600001	176700000	232	0.00232
chr1	176700001	176800000	164	0.00164
chr1	176800001	176900000	289	0.00289
chr1	176900001	177000000	165	0.00165
chr1	177000001	177100000	138	0.00138
chr1	177100001	177200000	88	0.00088
chr1	177200001	177300000	142	0.00142
chr1	177300001	177400000	22	0.00022
chr1	177400001	177500000	159	0.00159
chr1	177500001	177600000	313	0.00313
chr1	177600001	177700000	233	0.00233
chr1	177700001	177800000	222	0.00222
chr1	177800001	177900000	198	0.00198
chr1	177900001	178000000	341	0.00341
chr1	178000001	178100000	166	0.00166
chr1	178100001	178200000	241	0.00241
chr1	178200001	178300000	276	0.00276
chr1	178300001	178400000	263	0.00263
chr1	178400001	178500000	254	0.00254
chr1	178500001	178600000	32	0.00032
chr1	178700001	178800000	56	0.00056
chr1	178800001	178900000	221	0.00221
chr1	178900001	179000000	279	0.00279
chr1	179000001	179100000	258	0.00258
chr1	179100001	179200000	45	0.00045
chr1	179200001	179300000	185	0.00185
chr1	179300001	179400000	307	0.00307
chr1	179400001	179500000	184	0.00184
chr1	179500001	179600000	363	0.00363
chr1	179600001	179700000	296	0.00296
chr1	179700001	179800000	136	0.00136
chr1	179800001	179900000	315	0.00315
chr1	179900001	180000000	94	0.00094
chr1	180000001	180100000	99	0.00099
chr1	180100001	180200000	161	0.00161
chr1	180200001	180300000	228	0.00228
chr1	180300001	180400000	18	0.00018
chr1	180400001	180500000	17	0.00017
chr1	180500001	180600000	29	0.00029
chr1	180600001	180700000	217	0.00217
chr1	180700001	180800000	173	0.00173
chr1	180800001	180900000	516	0.00516
chr1	180900001	181000000	210	0.0021
chr1	181000001	181100000	316	0.00316
chr1	181100001	181200000	312	0.00312
chr1	181200001	181300000	422	0.00422
chr1	181300001	181400000	129	0.00129
chr1	181400001	181500000	238	0.00238
chr1	181500001	181600000	37	0.00037
chr1	181600001	181700000	24	0.00024
chr1	181700001	181800000	115	0.00115
chr1	181800001	181900000	395	0.00395
chr1	181900001	182000000	222	0.00222
chr1	182000001	182100000	190	0.0019
chr1	182100001	182200000	177	0.00177
chr1	182200001	182300000	123	0.00123
chr1	182300001	182400000	123	0.00123
chr1	182400001	182500000	127	0.00127
chr1	182500001	182600000	147	0.00147
chr1	182600001	182700000	119	0.00119
chr1	182700001	182800000	202	0.00202
chr1	182800001	182900000	258	0.00258
chr1	182900001	183000000	255	0.00255
chr1	183000001	183100000	112	0.00112
chr1	183100001	183200000	227	0.00227
chr1	183200001	183300000	197	0.00197
chr1	183300001	183400000	222	0.00222
chr1	183400001	183500000	327	0.00327
chr1	183500001	183600000	205	0.00205
chr1	183600001	183700000	199	0.00199
chr1	183700001	183800000	197	0.00197
chr1	183800001	183900000	417	0.00417
chr1	183900001	184000000	211	0.00211
chr1	184000001	184100000	314	0.00314
chr1	184100001	184200000	193	0.00193
chr1	184200001	184300000	161	0.00161
chr1	184300001	184400000	165	0.00165
chr1	184400001	184500000	115	0.00115
chr1	184500001	184600000	508	0.00508
chr1	184600001	184700000	511	0.00511
chr1	184700001	184800000	455	0.00455
chr1	184800001	184900000	495	0.00495
chr1	184900001	185000000	357	0.00357
chr1	185000001	185100000	161	0.00161
chr1	185100001	185200000	96	0.00096
chr1	185200001	185300000	16	0.00016
chr1	185300001	185400000	8	8e-05
chr1	185400001	185500000	17	0.00017
chr1	185500001	185600000	16	0.00016
chr1	185600001	185700000	14	0.00014
chr1	185700001	185800000	11	0.00011
chr1	185800001	185900000	18	0.00018
chr1	185900001	186000000	16	0.00016
chr1	186000001	186100000	13	0.00013
chr1	186100001	186200000	35	0.00035
chr1	186200001	186300000	19	0.00019
chr1	186300001	186400000	13	0.00013
chr1	186400001	186500000	102	0.00102
chr1	186500001	186600000	84	0.00084
chr1	186600001	186700000	15	0.00015
chr1	186700001	186800000	12	0.00012
chr1	186800001	186900000	16	0.00016
chr1	186900001	187000000	158	0.00158
chr1	187000001	187100000	143	0.00143
chr1	187100001	187200000	145	0.00145
chr1	187200001	187300000	162	0.00162
chr1	187300001	187400000	114	0.00114
chr1	187400001	187500000	145	0.00145
chr1	187500001	187600000	138	0.00138
chr1	187600001	187700000	236	0.00236
chr1	187700001	187800000	404	0.00404
chr1	187800001	187900000	195	0.00195
chr1	187900001	188000000	46	0.00046
chr1	188000001	188100000	253	0.00253
chr1	188100001	188200000	14	0.00014
chr1	188200001	188300000	61	0.00061
chr10	1	100000	123	0.00123
chr10	100001	200000	162	0.00162
chr10	200001	300000	140	0.0014
chr10	300001	400000	324	0.00324
chr10	400001	500000	270	0.0027
chr10	500001	600000	301	0.00301
chr10	600001	700000	523	0.00523
chr10	700001	800000	412	0.00412
chr10	800001	900000	345	0.00345
chr10	900001	1000000	488	0.00488
chr10	1000001	1100000	183	0.00183
chr10	1100001	1200000	158	0.00158
chr10	1200001	1300000	358	0.00358
chr10	1300001	1400000	396	0.00396
chr10	1400001	1500000	363	0.00363
chr10	1500001	1600000	287	0.00287
chr10	1600001	1700000	74	0.00074
chr10	1700001	1800000	88	0.00088
chr10	1800001	1900000	15	0.00015
chr10	1900001	2000000	176	0.00176
chr10	2000001	2100000	146	0.00146
chr10	2100001	2200000	212	0.00212
chr10	2200001	2300000	260	0.0026
chr10	2300001	2400000	221	0.00221
chr10	2400001	2500000	238	0.00238
chr10	2500001	2600000	246	0.00246
chr10	2600001	2700000	355	0.00355
chr10	2700001	2800000	184	0.00184
chr10	2800001	2900000	145	0.00145
chr10	2900001	3000000	243	0.00243
chr10	3000001	3100000	330	0.0033
chr10	3100001	3200000	159	0.00159
chr10	3200001	3300000	290	0.0029
chr10	3300001	3400000	320	0.0032
chr10	3400001	3500000	239	0.00239
chr10	3500001	3600000	323	0.00323
chr10	3600001	3700000	201	0.00201
chr10	3700001	3800000	20	0.0002
chr10	3800001	3900000	82	0.00082
chr10	3900001	4000000	137	0.00137
chr10	4000001	4100000	235	0.00235
chr10	4100001	4200000	167	0.00167
chr10	4200001	4300000	146	0.00146
chr10	4300001	4400000	133	0.00133
chr10	4400001	4500000	223	0.00223
chr10	4500001	4600000	180	0.0018
chr10	4600001	4700000	135	0.00135
chr10	4700001	4800000	251	0.00251
chr10	4800001	4900000	283	0.00283
chr10	4900001	5000000	232	0.00232
chr10	5000001	5100000	114	0.00114
chr10	5100001	5200000	249	0.00249
chr10	5200001	5300000	260	0.0026
chr10	5300001	5400000	180	0.0018
chr10	5400001	5500000	110	0.0011
chr10	5500001	5600000	211	0.00211
chr10	5600001	5700000	159	0.00159
chr10	5700001	5800000	36	0.00036
chr10	5800001	5900000	239	0.00239
chr10	5900001	6000000	301	0.00301
chr10	6000001	6100000	315	0.00315
chr10	6100001	6200000	279	0.00279
chr10	6200001	6300000	181	0.00181
chr10	6300001	6400000	279	0.00279
chr10	6400001	6500000	227	0.00227
chr10	6500001	6600000	301	0.00301
chr10	6600001	6700000	255	0.00255
chr10	6700001	6800000	285	0.00285
chr10	6800001	6900000	169	0.00169
chr10	6900001	7000000	223	0.00223
chr10	7000001	7100000	114	0.00114
chr10	7100001	7200000	136	0.00136
chr10	7200001	7300000	335	0.00335
chr10	7300001	7400000	94	0.00094
chr10	7400001	7500000	408	0.00408
chr10	7500001	7600000	284	0.00284
chr10	7600001	7700000	248	0.00248
chr10	7700001	7800000	190	0.0019
chr10	7800001	7900000	126	0.00126
chr10	7900001	8000000	113	0.00113
chr10	8000001	8100000	417	0.00417
chr10	8100001	8200000	106	0.00106
chr10	8200001	8300000	170	0.0017
chr10	8300001	8400000	125	0.00125
chr10	8400001	8500000	139	0.00139
chr10	8500001	8600000	404	0.00404
chr10	8600001	8700000	309	0.00309
chr10	8700001	8800000	111	0.00111
chr10	8800001	8900000	195	0.00195
chr10	8900001	9000000	282	0.00282
chr10	9000001	9100000	164	0.00164
chr10	9100001	9200000	358	0.00358
chr10	9200001	9300000	183	0.00183
chr10	9300001	9400000	319	0.00319
chr10	9400001	9500000	177	0.00177
chr10	9500001	9600000	190	0.0019
chr10	9600001	9700000	250	0.0025
chr10	9700001	9800000	140	0.0014
chr10	9800001	9900000	206	0.00206
chr10	9900001	10000000	156	0.00156
chr10	10000001	10100000	122	0.00122
chr10	10100001	10200000	201	0.00201
chr10	10200001	10300000	295	0.00295
chr10	10300001	10400000	109	0.00109
chr10	10400001	10500000	187	0.00187
chr10	10500001	10600000	145	0.00145
chr10	10600001	10700000	298	0.00298
chr10	10700001	10800000	288	0.00288
chr10	10800001	10900000	129	0.00129
chr10	10900001	11000000	99	0.00099
chr10	11000001	11100000	144	0.00144
chr10	11100001	11200000	181	0.00181
chr10	11200001	11300000	138	0.00138
chr10	11300001	11400000	243	0.00243
chr10	11400001	11500000	214	0.00214
chr10	11500001	11600000	267	0.00267
chr10	11600001	11700000	20	0.0002
chr10	11700001	11800000	20	0.0002
chr10	11800001	11900000	168	0.00168
chr10	11900001	12000000	70	0.0007
chr10	12000001	12100000	109	0.00109
chr10	12100001	12200000	186	0.00186
chr10	12200001	12300000	240	0.0024
chr10	12300001	12400000	111	0.00111
chr10	12400001	12500000	408	0.00408
chr10	12500001	12600000	346	0.00346
chr10	12600001	12700000	319	0.00319
chr10	12700001	12800000	718	0.00718
chr10	12800001	12900000	411	0.00411
chr10	12900001	13000000	431	0.00431
chr10	13000001	13100000	590	0.0059
[truncated: 21,852 more rows]

## Sheet: TWH
CHROM	BIN_START	BIN_END	N_VARIANTS	PI
chr1	1	100000	185	0.00185
chr1	100001	200000	142	0.00142
chr1	200001	300000	203	0.00203
chr1	300001	400000	265	0.00265
chr1	400001	500000	136	0.00136
chr1	500001	600000	132	0.00132
chr1	600001	700000	143	0.00143
chr1	700001	800000	256	0.00256
chr1	800001	900000	205	0.00205
chr1	900001	1000000	136	0.00136
chr1	1000001	1100000	138	0.00138
chr1	1100001	1200000	177	0.00177
chr1	1200001	1300000	174	0.00174
chr1	1300001	1400000	224	0.00224
chr1	1400001	1500000	156	0.00156
chr1	1500001	1600000	147	0.00147
chr1	1600001	1700000	302	0.00302
chr1	1700001	1800000	302	0.00302
chr1	1800001	1900000	139	0.00139
chr1	1900001	2000000	171	0.00171
chr1	2000001	2100000	365	0.00365
chr1	2100001	2200000	257	0.00257
chr1	2200001	2300000	226	0.00226
chr1	2300001	2400000	308	0.00308
chr1	2400001	2500000	417	0.00417
chr1	2500001	2600000	191	0.00191
chr1	2600001	2700000	357	0.00357
chr1	2700001	2800000	336	0.00336
chr1	2800001	2900000	150	0.0015
chr1	2900001	3000000	164	0.00164
chr1	3000001	3100000	227	0.00227
chr1	3100001	3200000	213	0.00213
chr1	3200001	3300000	286	0.00286
chr1	3300001	3400000	128	0.00128
chr1	3400001	3500000	166	0.00166
chr1	3500001	3600000	221	0.00221
chr1	3600001	3700000	182	0.00182
chr1	3700001	3800000	282	0.00282
chr1	3800001	3900000	180	0.0018
chr1	3900001	4000000	136	0.00136
chr1	4000001	4100000	313	0.00313
chr1	4100001	4200000	183	0.00183
chr1	4200001	4300000	213	0.00213
chr1	4300001	4400000	244	0.00244
chr1	4400001	4500000	281	0.00281
chr1	4500001	4600000	163	0.00163
chr1	4600001	4700000	139	0.00139
chr1	4700001	4800000	228	0.00228
chr1	4800001	4900000	183	0.00183
chr1	4900001	5000000	224	0.00224
chr1	5000001	5100000	254	0.00254
chr1	5100001	5200000	243	0.00243
chr1	5200001	5300000	124	0.00124
chr1	5300001	5400000	141	0.00141
chr1	5400001	5500000	51	0.00051
chr1	5500001	5600000	21	0.00021
chr1	5600001	5700000	28	0.00028
chr1	5700001	5800000	79	0.00079
chr1	5800001	5900000	302	0.00302
chr1	5900001	6000000	112	0.00112
chr1	6000001	6100000	216	0.00216
chr1	6100001	6200000	193	0.00193
chr1	6200001	6300000	174	0.00174
chr1	6300001	6400000	224	0.00224
chr1	6400001	6500000	187	0.00187
chr1	6500001	6600000	193	0.00193
chr1	6600001	6700000	186	0.00186
chr1	6700001	6800000	199	0.00199
chr1	6800001	6900000	171	0.00171
chr1	6900001	7000000	78	0.00078
chr1	7000001	7100000	12	0.00012
chr1	7100001	7200000	29	0.00029
chr1	7200001	7300000	227	0.00227
chr1	7300001	7400000	109	0.00109
chr1	7400001	7500000	143	0.00143
chr1	7500001	7600000	110	0.0011
chr1	7600001	7700000	175	0.00175
chr1	7700001	7800000	148	0.00148
chr1	7800001	7900000	277	0.00277
chr1	7900001	8000000	138	0.00138
chr1	8000001	8100000	168	0.00168
chr1	8100001	8200000	145	0.00145
chr1	8200001	8300000	112	0.00112
chr1	8300001	8400000	124	0.00124
chr1	8400001	8500000	130	0.0013
chr1	8500001	8600000	457	0.00457
chr1	8600001	8700000	180	0.0018
chr1	8700001	8800000	216	0.00216
chr1	8800001	8900000	232	0.00232
chr1	8900001	9000000	181	0.00181
chr1	9000001	9100000	155	0.00155
chr1	9100001	9200000	146	0.00146
chr1	9200001	9300000	151	0.00151
chr1	9300001	9400000	287	0.00287
chr1	9400001	9500000	171	0.00171
chr1	9500001	9600000	344	0.00344
chr1	9600001	9700000	255	0.00255
chr1	9700001	9800000	155	0.00155
chr1	9800001	9900000	138	0.00138
chr1	9900001	10000000	102	0.00102
chr1	10000001	10100000	122	0.00122
chr1	10100001	10200000	129	0.00129
chr1	10200001	10300000	280	0.0028
chr1	10300001	10400000	383	0.00383
chr1	10400001	10500000	377	0.00377
chr1	10500001	10600000	152	0.00152
chr1	10600001	10700000	137	0.00137
chr1	10700001	10800000	347	0.00347
chr1	10800001	10900000	200	0.002
chr1	10900001	11000000	44	0.00044
chr1	11000001	11100000	32	0.00032
chr1	11100001	11200000	36	0.00036
chr1	11200001	11300000	176	0.00176
chr1	11300001	11400000	127	0.00127
chr1	11400001	11500000	155	0.00155
chr1	11500001	11600000	47	0.00047
chr1	11600001	11700000	23	0.00023
chr1	11700001	11800000	29	0.00029
chr1	11800001	11900000	23	0.00023
chr1	11900001	12000000	25	0.00025
chr1	12000001	12100000	26	0.00026
chr1	12100001	12200000	21	0.00021
chr1	12200001	12300000	27	0.00027
chr1	12300001	12400000	108	0.00108
chr1	12400001	12500000	102	0.00102
chr1	12500001	12600000	115	0.00115
chr1	12600001	12700000	262	0.00262
chr1	12700001	12800000	142	0.00142
chr1	12800001	12900000	244	0.00244
chr1	12900001	13000000	254	0.00254
chr1	13000001	13100000	272	0.00272
chr1	13100001	13200000	127	0.00127
chr1	13200001	13300000	21	0.00021
chr1	13300001	13400000	22	0.00022
chr1	13400001	13500000	142	0.00142
chr1	13500001	13600000	113	0.00113
chr1	13600001	13700000	233	0.00233
chr1	13700001	13800000	120	0.0012
chr1	13800001	13900000	36	0.00036
chr1	13900001	14000000	89	0.00089
chr1	14000001	14100000	141	0.00141
chr1	14100001	14200000	149	0.00149
chr1	14200001	14300000	149	0.00149
chr1	14300001	14400000	191	0.00191
chr1	14400001	14500000	289	0.00289
chr1	14500001	14600000	169	0.00169
chr1	14600001	14700000	131	0.00131
chr1	14700001	14800000	217	0.00217
chr1	14800001	14900000	30	0.0003
chr1	14900001	15000000	28	0.00028
chr1	15000001	15100000	25	0.00025
chr1	15100001	15200000	26	0.00026
chr1	15200001	15300000	27	0.00027
chr1	15300001	15400000	31	0.00031
chr1	15400001	15500000	226	0.00226
chr1	15500001	15600000	20	0.0002
chr1	15600001	15700000	18	0.00018
chr1	15700001	15800000	18	0.00018
chr1	15800001	15900000	19	0.00019
chr1	15900001	16000000	44	0.00044
chr1	16000001	16100000	24	0.00024
chr1	16100001	16200000	18	0.00018
chr1	16200001	16300000	370	0.0037
chr1	16300001	16400000	73	0.00073
chr1	16400001	16500000	103	0.00103
chr1	16500001	16600000	295	0.00295
chr1	16600001	16700000	117	0.00117
chr1	16700001	16800000	256	0.00256
chr1	16800001	16900000	250	0.0025
chr1	16900001	17000000	105	0.00105
chr1	17000001	17100000	137	0.00137
chr1	17100001	17200000	220	0.0022
chr1	17200001	17300000	129	0.00129
chr1	17300001	17400000	272	0.00272
chr1	17400001	17500000	98	0.00098
chr1	17500001	17600000	95	0.00095
chr1	17600001	17700000	110	0.0011
chr1	17700001	17800000	174	0.00174
chr1	17800001	17900000	165	0.00165
chr1	17900001	18000000	183	0.00183
chr1	18000001	18100000	118	0.00118
chr1	18100001	18200000	223	0.00223
chr1	18200001	18300000	104	0.00104
chr1	18300001	18400000	147	0.00147
chr1	18400001	18500000	187	0.00187
chr1	18500001	18600000	40	0.0004
chr1	18600001	18700000	100	0.001
chr1	18700001	18800000	177	0.00177
chr1	18800001	18900000	23	0.00023
chr1	18900001	19000000	22	0.00022
chr1	19000001	19100000	21	0.00021
chr1	19100001	19200000	25	0.00025
chr1	19200001	19300000	29	0.00029
chr1	19300001	19400000	25	0.00025
chr1	19400001	19500000	25	0.00025
chr1	19500001	19600000	29	0.00029
chr1	19600001	19700000	24	0.00024
chr1	19700001	19800000	38	0.00038
chr1	19800001	19900000	18	0.00018
chr1	19900001	20000000	27	0.00027
chr1	20000001	20100000	28	0.00028
chr1	20100001	20200000	13	0.00013
chr1	20200001	20300000	9	9e-05
chr1	20300001	20400000	18	0.00018
chr1	20400001	20500000	22	0.00022
chr1	20500001	20600000	18	0.00018
chr1	20600001	20700000	28	0.00028
chr1	20700001	20800000	27	0.00027
chr1	20800001	20900000	28	0.00028
chr1	20900001	21000000	22	0.00022
chr1	21000001	21100000	17	0.00017
chr1	21100001	21200000	154	0.00154
chr1	21200001	21300000	161	0.00161
chr1	21300001	21400000	110	0.0011
chr1	21400001	21500000	145	0.00145
chr1	21500001	21600000	118	0.00118
chr1	21600001	21700000	51	0.00051
chr1	21700001	21800000	351	0.00351
chr1	21800001	21900000	150	0.0015
chr1	21900001	22000000	239	0.00239
chr1	22000001	22100000	210	0.0021
chr1	22100001	22200000	126	0.00126
chr1	22200001	22300000	515	0.00515
chr1	22300001	22400000	74	0.00074
chr1	22400001	22500000	243	0.00243
chr1	22500001	22600000	375	0.00375
chr1	22600001	22700000	115	0.00115
chr1	22700001	22800000	220	0.0022
chr1	22800001	22900000	305	0.00305
chr1	22900001	23000000	431	0.00431
chr1	23000001	23100000	367	0.00367
chr1	23100001	23200000	260	0.0026
chr1	23200001	23300000	231	0.00231
chr1	23300001	23400000	126	0.00126
chr1	23400001	23500000	127	0.00127
chr1	23500001	23600000	251	0.00251
chr1	23600001	23700000	254	0.00254
chr1	23700001	23800000	173	0.00173
chr1	23800001	23900000	202	0.00202
chr1	23900001	24000000	210	0.0021
chr1	24000001	24100000	220	0.0022
chr1	24100001	24200000	15	0.00015
chr1	24200001	24300000	12	0.00012
chr1	24300001	24400000	20	0.0002
chr1	24400001	24500000	26	0.00026
chr1	24500001	24600000	27	0.00027
chr1	24600001	24700000	24	0.00024
chr1	24700001	24800000	24	0.00024
chr1	24800001	24900000	21	0.00021
chr1	24900001	25000000	37	0.00037
chr1	25000001	25100000	30	0.0003
chr1	25100001	25200000	39	0.00039
chr1	25200001	25300000	26	0.00026
chr1	25300001	25400000	16	0.00016
chr1	25400001	25500000	21	0.00021
chr1	25500001	25600000	13	0.00013
chr1	25600001	25700000	32	0.00032
chr1	25700001	25800000	33	0.00033
chr1	25800001	25900000	12	0.00012
chr1	25900001	26000000	18	0.00018
chr1	26000001	26100000	26	0.00026
chr1	26100001	26200000	21	0.00021
chr1	26200001	26300000	25	0.00025
chr1	26300001	26400000	19	0.00019
chr1	26400001	26500000	29	0.00029
chr1	26500001	26600000	26	0.00026
chr1	26600001	26700000	41	0.00041
chr1	26700001	26800000	36	0.00036
chr1	26800001	26900000	29	0.00029
chr1	26900001	27000000	31	0.00031
chr1	27000001	27100000	15	0.00015
chr1	27100001	27200000	20	0.0002
chr1	27200001	27300000	113	0.00113
chr1	27300001	27400000	96	0.00096
chr1	27400001	27500000	146	0.00146
chr1	27500001	27600000	122	0.00122
chr1	27600001	27700000	139	0.00139
chr1	27700001	27800000	119	0.00119
chr1	27800001	27900000	72	0.00072
chr1	27900001	28000000	60	0.0006
chr1	28000001	28100000	93	0.00093
chr1	28100001	28200000	177	0.00177
chr1	28200001	28300000	122	0.00122
chr1	28300001	28400000	117	0.00117
chr1	28400001	28500000	127	0.00127
chr1	28500001	28600000	107	0.00107
chr1	28600001	28700000	112	0.00112
chr1	28700001	28800000	95	0.00095
chr1	28800001	28900000	94	0.00094
chr1	28900001	29000000	139	0.00139
chr1	29000001	29100000	142	0.00142
chr1	29100001	29200000	118	0.00118
chr1	29200001	29300000	186	0.00186
chr1	29300001	29400000	118	0.00118
chr1	29400001	29500000	19	0.00019
chr1	29500001	29600000	31	0.00031
chr1	29600001	29700000	39	0.00039
chr1	29700001	29800000	158	0.00158
chr1	29800001	29900000	228	0.00228
chr1	29900001	30000000	245	0.00245
chr1	30000001	30100000	130	0.0013
chr1	30100001	30200000	18	0.00018
chr1	30200001	30300000	88	0.00088
chr1	30300001	30400000	123	0.00123
chr1	30400001	30500000	105	0.00105
chr1	30500001	30600000	100	0.001
chr1	30600001	30700000	105	0.00105
chr1	30700001	30800000	104	0.00104
chr1	30800001	30900000	181	0.00181
chr1	30900001	31000000	316	0.00316
chr1	31000001	31100000	129	0.00129
chr1	31100001	31200000	100	0.001
chr1	31200001	31300000	39	0.00039
chr1	31300001	31400000	30	0.0003
chr1	31400001	31500000	90	0.0009
chr1	31500001	31600000	56	0.00056
chr1	31600001	31700000	136	0.00136
chr1	31700001	31800000	153	0.00153
chr1	31800001	31900000	104	0.00104
chr1	31900001	32000000	130	0.0013
chr1	32000001	32100000	152	0.00152
chr1	32100001	32200000	193	0.00193
chr1	32200001	32300000	248	0.00248
chr1	32300001	32400000	143	0.00143
chr1	32400001	32500000	106	0.00106
chr1	32500001	32600000	44	0.00044
chr1	32600001	32700000	157	0.00157
chr1	32700001	32800000	138	0.00138
chr1	32800001	32900000	140	0.0014
chr1	32900001	33000000	106	0.00106
chr1	33000001	33100000	255	0.00255
chr1	33100001	33200000	210	0.0021
chr1	33200001	33300000	175	0.00175
chr1	33300001	33400000	215	0.00215
chr1	33400001	33500000	150	0.0015
chr1	33500001	33600000	164	0.00164
chr1	33600001	33700000	241	0.00241
chr1	33700001	33800000	106	0.00106
chr1	33800001	33900000	107	0.00107
chr1	33900001	34000000	78	0.00078
chr1	34000001	34100000	81	0.00081
chr1	34100001	34200000	91	0.00091
chr1	34200001	34300000	49	0.00049
chr1	34300001	34400000	99	0.00099
chr1	34400001	34500000	100	0.001
chr1	34500001	34600000	174	0.00174
chr1	34600001	34700000	215	0.00215
chr1	34700001	34800000	159	0.00159
chr1	34800001	34900000	167	0.00167
chr1	34900001	35000000	186	0.00186
chr1	35000001	35100000	82	0.00082
chr1	35100001	35200000	31	0.00031
chr1	35200001	35300000	20	0.0002
chr1	35300001	35400000	37	0.00037
chr1	35400001	35500000	70	0.0007
chr1	35500001	35600000	109	0.00109
chr1	35600001	35700000	49	0.00049
chr1	35700001	35800000	25	0.00025
chr1	35800001	35900000	186	0.00186
chr1	35900001	36000000	256	0.00256
chr1	36000001	36100000	104	0.00104
chr1	36100001	36200000	98	0.00098
chr1	36200001	36300000	43	0.00043
chr1	36300001	36400000	33	0.00033
chr1	36400001	36500000	156	0.00156
chr1	36500001	36600000	102	0.00102
chr1	36600001	36700000	153	0.00153
chr1	36700001	36800000	144	0.00144
chr1	36800001	36900000	113	0.00113
chr1	36900001	37000000	95	0.00095
chr1	37000001	37100000	173	0.00173
chr1	37100001	37200000	143	0.00143
chr1	37200001	37300000	125	0.00125
chr1	37300001	37400000	111	0.00111
chr1	37400001	37500000	107	0.00107
chr1	37500001	37600000	180	0.0018
chr1	37600001	37700000	129	0.00129
chr1	37700001	37800000	84	0.00084
chr1	37800001	37900000	312	0.00312
chr1	37900001	38000000	154	0.00154
chr1	38000001	38100000	163	0.00163
chr1	38100001	38200000	125	0.00125
chr1	38200001	38300000	34	0.00034
chr1	38300001	38400000	14	0.00014
chr1	38400001	38500000	26	0.00026
chr1	38500001	38600000	23	0.00023
chr1	38600001	38700000	15	0.00015
chr1	38700001	38800000	24	0.00024
chr1	38800001	38900000	15	0.00015
chr1	38900001	39000000	34	0.00034
chr1	39000001	39100000	20	0.0002
chr1	39100001	39200000	22	0.00022
chr1	39200001	39300000	37	0.00037
chr1	39300001	39400000	57	0.00057
chr1	39400001	39500000	29	0.00029
chr1	39500001	39600000	33	0.00033
chr1	39600001	39700000	24	0.00024
chr1	39700001	39800000	16	0.00016
chr1	39800001	39900000	12	0.00012
chr1	39900001	40000000	67	0.00067
chr1	40000001	40100000	7	7e-05
chr1	40100001	40200000	16	0.00016
chr1	40200001	40300000	36	0.00036
chr1	40300001	40400000	26	0.00026
chr1	40400001	40500000	24	0.00024
chr1	40500001	40600000	22	0.00022
chr1	40600001	40700000	16	0.00016
chr1	40700001	40800000	15	0.00015
chr1	40800001	40900000	24	0.00024
chr1	40900001	41000000	20	0.0002
chr1	41000001	41100000	18	0.00018
chr1	41100001	41200000	25	0.00025
chr1	41200001	41300000	74	0.00074
chr1	41300001	41400000	28	0.00028
chr1	41400001	41500000	16	0.00016
chr1	41500001	41600000	29	0.00029
chr1	41600001	41700000	12	0.00012
chr1	41700001	41800000	25	0.00025
chr1	41800001	41900000	25	0.00025
chr1	41900001	42000000	222	0.00222
chr1	42000001	42100000	184	0.00184
chr1	42100001	42200000	196	0.00196
chr1	42200001	42300000	136	0.00136
chr1	42300001	42400000	226	0.00226
chr1	42400001	42500000	127	0.00127
chr1	42500001	42600000	151	0.00151
chr1	42600001	42700000	152	0.00152
chr1	42700001	42800000	133	0.00133
chr1	42800001	42900000	232	0.00232
chr1	42900001	43000000	387	0.00387
chr1	43000001	43100000	249	0.00249
chr1	43100001	43200000	114	0.00114
chr1	43200001	43300000	161	0.00161
chr1	43300001	43400000	153	0.00153
chr1	43400001	43500000	144	0.00144
chr1	43500001	43600000	151	0.00151
chr1	43600001	43700000	277	0.00277
chr1	43700001	43800000	115	0.00115
chr1	43800001	43900000	348	0.00348
chr1	43900001	44000000	150	0.0015
chr1	44000001	44100000	102	0.00102
chr1	44100001	44200000	267	0.00267
chr1	44200001	44300000	368	0.00368
chr1	44300001	44400000	299	0.00299
chr1	44400001	44500000	168	0.00168
chr1	44500001	44600000	40	0.0004
chr1	44600001	44700000	209	0.00209
chr1	44700001	44800000	241	0.00241
chr1	44800001	44900000	343	0.00343
chr1	44900001	45000000	318	0.00318
chr1	45000001	45100000	183	0.00183
chr1	45100001	45200000	248	0.00248
chr1	45200001	45300000	137	0.00137
chr1	45300001	45400000	187	0.00187
chr1	45400001	45500000	118	0.00118
chr1	45500001	45600000	258	0.00258
chr1	45600001	45700000	59	0.00059
chr1	45700001	45800000	408	0.00408
chr1	45800001	45900000	323	0.00323
chr1	45900001	46000000	241	0.00241
chr1	46000001	46100000	147	0.00147
chr1	46100001	46200000	395	0.00395
chr1	46200001	46300000	439	0.00439
chr1	46300001	46400000	307	0.00307
chr1	46400001	46500000	322	0.00322
chr1	46500001	46600000	207	0.00207
chr1	46600001	46700000	385	0.00385
chr1	46700001	46800000	141	0.00141
chr1	46800001	46900000	162	0.00162
chr1	46900001	47000000	168	0.00168
chr1	47000001	47100000	292	0.00292
chr1	47100001	47200000	307	0.00307
chr1	47200001	47300000	72	0.00072
chr1	47300001	47400000	32	0.00032
chr1	47400001	47500000	25	0.00025
chr1	47500001	47600000	20	0.0002
chr1	47600001	47700000	37	0.00037
chr1	47700001	47800000	111	0.00111
chr1	47800001	47900000	196	0.00196
chr1	47900001	48000000	136	0.00136
chr1	48000001	48100000	270	0.0027
chr1	48100001	48200000	215	0.00215
chr1	48200001	48300000	307	0.00307
chr1	48300001	48400000	106	0.00106
chr1	48400001	48500000	189	0.00189
chr1	48500001	48600000	149	0.00149
chr1	48600001	48700000	108	0.00108
chr1	48700001	48800000	125	0.00125
chr1	48800001	48900000	145	0.00145
chr1	48900001	49000000	117	0.00117
chr1	49000001	49100000	42	0.00042
chr1	49100001	49200000	51	0.00051
chr1	49200001	49300000	125	0.00125
chr1	49300001	49400000	113	0.00113
chr1	49400001	49500000	120	0.0012
chr1	49500001	49600000	127	0.00127
chr1	49600001	49700000	147	0.00147
chr1	49700001	49800000	126	0.00126
chr1	49800001	49900000	134	0.00134
chr1	49900001	50000000	169	0.00169
chr1	50000001	50100000	205	0.00205
chr1	50100001	50200000	236	0.00236
chr1	50200001	50300000	123	0.00123
chr1	50300001	50400000	168	0.00168
chr1	50400001	50500000	150	0.0015
chr1	50500001	50600000	124	0.00124
chr1	50600001	50700000	279	0.00279
chr1	50700001	50800000	217	0.00217
chr1	50800001	50900000	219	0.00219
chr1	50900001	51000000	135	0.00135
chr1	51000001	51100000	192	0.00192
chr1	51100001	51200000	177	0.00177
chr1	51200001	51300000	241	0.00241
chr1	51300001	51400000	207	0.00207
chr1	51400001	51500000	144	0.00144
chr1	51500001	51600000	161	0.00161
chr1	51600001	51700000	151	0.00151
chr1	51700001	51800000	110	0.0011
chr1	51800001	51900000	139	0.00139
chr1	51900001	52000000	127	0.00127
chr1	52000001	52100000	101	0.00101
chr1	52100001	52200000	33	0.00033
chr1	52200001	52300000	129	0.00129
chr1	52300001	52400000	103	0.00103
chr1	52400001	52500000	110	0.0011
chr1	52500001	52600000	214	0.00214
chr1	52600001	52700000	185	0.00185
chr1	52700001	52800000	107	0.00107
chr1	52800001	52900000	162	0.00162
chr1	52900001	53000000	119	0.00119
chr1	53000001	53100000	84	0.00084
chr1	53100001	53200000	49	0.00049
chr1	53200001	53300000	3	3e-05
chr1	53300001	53400000	162	0.00162
chr1	53400001	53500000	203	0.00203
chr1	53500001	53600000	284	0.00284
chr1	53600001	53700000	73	0.00073
chr1	53700001	53800000	195	0.00195
chr1	53800001	53900000	112	0.00112
chr1	53900001	54000000	325	0.00325
chr1	54000001	54100000	224	0.00224
chr1	54100001	54200000	235	0.00235
chr1	54200001	54300000	229	0.00229
chr1	54300001	54400000	479	0.00479
chr1	54400001	54500000	360	0.0036
chr1	54500001	54600000	596	0.00596
chr1	54600001	54700000	374	0.00374
chr1	54700001	54800000	280	0.0028
chr1	54800001	54900000	547	0.00547
chr1	54900001	55000000	136	0.00136
chr1	55000001	55100000	167	0.00167
chr1	55100001	55200000	170	0.0017
chr1	55200001	55300000	234	0.00234
chr1	55300001	55400000	217	0.00217
chr1	55400001	55500000	234	0.00234
chr1	55500001	55600000	245	0.00245
chr1	55600001	55700000	58	0.00058
chr1	55700001	55800000	84	0.00084
chr1	55800001	55900000	25	0.00025
chr1	55900001	56000000	19	0.00019
chr1	56000001	56100000	172	0.00172
chr1	56100001	56200000	257	0.00257
chr1	56200001	56300000	73	0.00073
chr1	56300001	56400000	88	0.00088
chr1	56400001	56500000	155	0.00155
chr1	56500001	56600000	103	0.00103
chr1	56600001	56700000	262	0.00262
chr1	56700001	56800000	145	0.00145
chr1	56800001	56900000	117	0.00117
chr1	56900001	57000000	134	0.00134
chr1	57000001	57100000	197	0.00197
chr1	57100001	57200000	115	0.00115
chr1	57200001	57300000	176	0.00176
chr1	57300001	57400000	131	0.00131
chr1	57400001	57500000	124	0.00124
chr1	57500001	57600000	108	0.00108
chr1	57600001	57700000	92	0.00092
chr1	57700001	57800000	134	0.00134
chr1	57800001	57900000	301	0.00301
chr1	57900001	58000000	245	0.00245
chr1	58000001	58100000	241	0.00241
chr1	58100001	58200000	229	0.00229
chr1	58200001	58300000	122	0.00122
chr1	58300001	58400000	211	0.00211
chr1	58400001	58500000	262	0.00262
chr1	58500001	58600000	262	0.00262
chr1	58600001	58700000	115	0.00115
chr1	58700001	58800000	268	0.00268
chr1	58800001	58900000	61	0.00061
chr1	58900001	59000000	91	0.00091
chr1	59000001	59100000	138	0.00138
chr1	59100001	59200000	183	0.00183
chr1	59200001	59300000	335	0.00335
chr1	59300001	59400000	298	0.00298
chr1	59400001	59500000	241	0.00241
chr1	59500001	59600000	309	0.00309
chr1	59600001	59700000	214	0.00214
chr1	59700001	59800000	234	0.00234
chr1	59800001	59900000	178	0.00178
chr1	59900001	60000000	211	0.00211
chr1	60000001	60100000	248	0.00248
chr1	60100001	60200000	131	0.00131
chr1	60200001	60300000	128	0.00128
chr1	60300001	60400000	274	0.00274
chr1	60400001	60500000	171	0.00171
chr1	60500001	60600000	116	0.00116
chr1	60600001	60700000	158	0.00158
chr1	60700001	60800000	63	0.00063
chr1	60800001	60900000	78	0.00078
chr1	60900001	61000000	45	0.00045
chr1	61000001	61100000	118	0.00118
chr1	61100001	61200000	98	0.00098
chr1	61200001	61300000	276	0.00276
chr1	61300001	61400000	196	0.00196
chr1	61400001	61500000	146	0.00146
chr1	61500001	61600000	145	0.00145
chr1	61600001	61700000	112	0.00112
chr1	61700001	61800000	102	0.00102
chr1	61800001	61900000	101	0.00101
chr1	61900001	62000000	101	0.00101
chr1	62000001	62100000	100	0.001
chr1	62100001	62200000	122	0.00122
chr1	62200001	62300000	135	0.00135
chr1	62300001	62400000	136	0.00136
chr1	62400001	62500000	129	0.00129
chr1	62500001	62600000	202	0.00202
chr1	62600001	62700000	181	0.00181
chr1	62700001	62800000	104	0.00104
chr1	62800001	62900000	149	0.00149
chr1	62900001	63000000	113	0.00113
chr1	63000001	63100000	159	0.00159
chr1	63100001	63200000	100	0.001
chr1	63200001	63300000	146	0.00146
chr1	63300001	63400000	120	0.0012
chr1	63400001	63500000	96	0.00096
chr1	63500001	63600000	106	0.00106
chr1	63600001	63700000	19	0.00019
chr1	63700001	63800000	16	0.00016
chr1	63800001	63900000	45	0.00045
chr1	63900001	64000000	151	0.00151
chr1	64000001	64100000	215	0.00215
chr1	64100001	64200000	120	0.0012
chr1	64200001	64300000	240	0.0024
chr1	64300001	64400000	179	0.00179
chr1	64400001	64500000	160	0.0016
chr1	64500001	64600000	136	0.00136
chr1	64600001	64700000	225	0.00225
chr1	64700001	64800000	150	0.0015
chr1	64800001	64900000	142	0.00142
chr1	64900001	65000000	154	0.00154
chr1	65000001	65100000	241	0.00241
chr1	65100001	65200000	131	0.00131
chr1	65200001	65300000	99	0.00099
chr1	65300001	65400000	199	0.00199
chr1	65400001	65500000	141	0.00141
chr1	65500001	65600000	219	0.00219
chr1	65600001	65700000	145	0.00145
chr1	65700001	65800000	59	0.00059
chr1	65800001	65900000	67	0.00067
chr1	65900001	66000000	198	0.00198
chr1	66000001	66100000	204	0.00204
chr1	66100001	66200000	189	0.00189
chr1	66200001	66300000	150	0.0015
chr1	66300001	66400000	142	0.00142
chr1	66400001	66500000	121	0.00121
chr1	66500001	66600000	130	0.0013
chr1	66600001	66700000	115	0.00115
chr1	66700001	66800000	22	0.00022
chr1	66800001	66900000	84	0.00084
chr1	66900001	67000000	99	0.00099
chr1	67000001	67100000	159	0.00159
chr1	67100001	67200000	117	0.00117
chr1	67200001	67300000	296	0.00296
chr1	67300001	67400000	471	0.00471
chr1	67400001	67500000	1113	0.01113
chr1	67500001	67600000	933	0.00933
chr1	67600001	67700000	753	0.00753
chr1	67700001	67800000	111	0.00111
chr1	67800001	67900000	106	0.00106
chr1	67900001	68000000	129	0.00129
chr1	68000001	68100000	176	0.00176
chr1	68100001	68200000	108	0.00108
chr1	68200001	68300000	100	0.001
chr1	68300001	68400000	116	0.00116
chr1	68400001	68500000	124	0.00124
chr1	68500001	68600000	211	0.00211
chr1	68600001	68700000	257	0.00257
chr1	68700001	68800000	170	0.0017
chr1	68800001	68900000	161	0.00161
chr1	68900001	69000000	175	0.00175
chr1	69000001	69100000	129	0.00129
chr1	69100001	69200000	385	0.00385
chr1	69200001	69300000	217	0.00217
chr1	69300001	69400000	300	0.003
chr1	69400001	69500000	189	0.00189
chr1	69500001	69600000	150	0.0015
chr1	69600001	69700000	192	0.00192
chr1	69700001	69800000	143	0.00143
chr1	69800001	69900000	78	0.00078
chr1	69900001	70000000	20	0.0002
chr1	70000001	70100000	15	0.00015
chr1	70100001	70200000	32	0.00032
chr1	70200001	70300000	176	0.00176
chr1	70300001	70400000	89	0.00089
chr1	70400001	70500000	141	0.00141
chr1	70500001	70600000	192	0.00192
chr1	70600001	70700000	320	0.0032
chr1	70700001	70800000	144	0.00144
chr1	70800001	70900000	163	0.00163
chr1	70900001	71000000	265	0.00265
chr1	71000001	71100000	127	0.00127
chr1	71100001	71200000	145	0.00145
chr1	71200001	71300000	206	0.00206
chr1	71300001	71400000	195	0.00195
chr1	71400001	71500000	118	0.00118
chr1	71500001	71600000	104	0.00104
chr1	71600001	71700000	319	0.00319
chr1	71700001	71800000	293	0.00293
chr1	71800001	71900000	406	0.00406
chr1	71900001	72000000	507	0.00507
chr1	72000001	72100000	501	0.00501
chr1	72100001	72200000	536	0.00536
chr1	72200001	72300000	579	0.00579
chr1	72300001	72400000	358	0.00358
chr1	72400001	72500000	332	0.00332
chr1	72500001	72600000	164	0.00164
chr1	72600001	72700000	148	0.00148
chr1	72700001	72800000	183	0.00183
chr1	72800001	72900000	163	0.00163
chr1	72900001	73000000	52	0.00052
chr1	73000001	73100000	58	0.00058
chr1	73100001	73200000	121	0.00121
chr1	73200001	73300000	157	0.00157
chr1	73300001	73400000	211	0.00211
chr1	73400001	73500000	142	0.00142
chr1	73500001	73600000	184	0.00184
chr1	73600001	73700000	190	0.0019
chr1	73700001	73800000	5	5e-05
chr1	74100001	74200000	9	9e-05
chr1	74200001	74300000	149	0.00149
chr1	74300001	74400000	204	0.00204
chr1	74400001	74500000	216	0.00216
chr1	74500001	74600000	34	0.00034
chr1	74700001	74800000	4	4e-05
chr1	74800001	74900000	59	0.00059
chr1	74900001	75000000	220	0.0022
chr1	75000001	75100000	197	0.00197
chr1	75100001	75200000	187	0.00187
chr1	75200001	75300000	218	0.00218
chr1	75300001	75400000	43	0.00043
chr1	75400001	75500000	23	0.00023
chr1	75500001	75600000	17	0.00017
chr1	75600001	75700000	20	0.0002
chr1	75700001	75800000	16	0.00016
chr1	75800001	75900000	39	0.00039
chr1	75900001	76000000	22	0.00022
chr1	76000001	76100000	18	0.00018
chr1	76100001	76200000	22	0.00022
chr1	76200001	76300000	26	0.00026
chr1	76300001	76400000	31	0.00031
chr1	76400001	76500000	20	0.0002
chr1	76500001	76600000	24	0.00024
chr1	76600001	76700000	51	0.00051
chr1	76700001	76800000	27	0.00027
chr1	76800001	76900000	8	8e-05
chr1	76900001	77000000	27	0.00027
chr1	77000001	77100000	27	0.00027
chr1	77100001	77200000	19	0.00019
chr1	77200001	77300000	10	0.0001
chr1	77300001	77400000	26	0.00026
chr1	77400001	77500000	32	0.00032
chr1	77500001	77600000	66	0.00066
chr1	77600001	77700000	101	0.00101
chr1	77700001	77800000	146	0.00146
chr1	77800001	77900000	144	0.00144
chr1	77900001	78000000	477	0.00477
chr1	78000001	78100000	191	0.00191
chr1	78100001	78200000	380	0.0038
chr1	78200001	78300000	130	0.0013
chr1	78300001	78400000	314	0.00314
chr1	78400001	78500000	42	0.00042
chr1	78500001	78600000	21	0.00021
chr1	78600001	78700000	58	0.00058
chr1	78700001	78800000	130	0.0013
chr1	78800001	78900000	55	0.00055
chr1	78900001	79000000	83	0.00083
chr1	79000001	79100000	181	0.00181
chr1	79100001	79200000	318	0.00318
chr1	79200001	79300000	169	0.00169
chr1	79300001	79400000	269	0.00269
chr1	79400001	79500000	262	0.00262
chr1	79500001	79600000	138	0.00138
chr1	79600001	79700000	226	0.00226
chr1	79700001	79800000	199	0.00199
chr1	79800001	79900000	239	0.00239
chr1	79900001	80000000	393	0.00393
chr1	80000001	80100000	304	0.00304
chr1	80100001	80200000	331	0.00331
chr1	80200001	80300000	177	0.00177
chr1	80300001	80400000	45	0.00045
chr1	80400001	80500000	73	0.00073
chr1	80500001	80600000	54	0.00054
chr1	80600001	80700000	128	0.00128
chr1	80700001	80800000	198	0.00198
chr1	80800001	80900000	218	0.00218
chr1	80900001	81000000	139	0.00139
chr1	81000001	81100000	221	0.00221
chr1	81100001	81200000	240	0.0024
chr1	81200001	81300000	202	0.00202
chr1	81300001	81400000	329	0.00329
chr1	81400001	81500000	180	0.0018
chr1	81500001	81600000	125	0.00125
chr1	81600001	81700000	73	0.00073
chr1	81700001	81800000	35	0.00035
chr1	81800001	81900000	84	0.00084
chr1	81900001	82000000	191	0.00191
chr1	82000001	82100000	92	0.00092
chr1	82100001	82200000	146	0.00146
chr1	82200001	82300000	45	0.00045
chr1	82300001	82400000	148	0.00148
chr1	82400001	82500000	194	0.00194
chr1	82500001	82600000	149	0.00149
chr1	82600001	82700000	297	0.00297
chr1	82700001	82800000	272	0.00272
chr1	82800001	82900000	283	0.00283
chr1	82900001	83000000	101	0.00101
chr1	83000001	83100000	38	0.00038
chr1	83100001	83200000	16	0.00016
chr1	83200001	83300000	26	0.00026
chr1	83300001	83400000	28	0.00028
chr1	83400001	83500000	30	0.0003
chr1	83500001	83600000	48	0.00048
chr1	83600001	83700000	242	0.00242
chr1	83700001	83800000	288	0.00288
chr1	83800001	83900000	278	0.00278
chr1	83900001	84000000	575	0.00575
chr1	84000001	84100000	204	0.00204
chr1	84100001	84200000	177	0.00177
chr1	84200001	84300000	47	0.00047
chr1	84300001	84400000	125	0.00125
chr1	84400001	84500000	19	0.00019
chr1	84500001	84600000	32	0.00032
chr1	84600001	84700000	34	0.00034
chr1	84700001	84800000	22	0.00022
chr1	84800001	84900000	16	0.00016
chr1	84900001	85000000	25	0.00025
chr1	85000001	85100000	29	0.00029
chr1	85100001	85200000	23	0.00023
chr1	85200001	85300000	20	0.0002
chr1	85300001	85400000	22	0.00022
chr1	85400001	85500000	24	0.00024
chr1	85500001	85600000	28	0.00028
chr1	85600001	85700000	26	0.00026
chr1	85700001	85800000	36	0.00036
chr1	85800001	85900000	155	0.00155
chr1	85900001	86000000	468	0.00468
chr1	86000001	86100000	194	0.00194
chr1	86100001	86200000	244	0.00244
chr1	86200001	86300000	111	0.00111
chr1	86300001	86400000	19	0.00019
chr1	86400001	86500000	15	0.00015
chr1	86500001	86600000	166	0.00166
chr1	86600001	86700000	213	0.00213
chr1	86700001	86800000	210	0.0021
chr1	86800001	86900000	302	0.00302
chr1	86900001	87000000	225	0.00225
chr1	87000001	87100000	77	0.00077
chr1	87100001	87200000	32	0.00032
chr1	87200001	87300000	210	0.0021
chr1	87300001	87400000	132	0.00132
chr1	87400001	87500000	226	0.00226
chr1	87500001	87600000	300	0.003
chr1	87600001	87700000	229	0.00229
chr1	87700001	87800000	211	0.00211
chr1	87800001	87900000	151	0.00151
chr1	87900001	88000000	228	0.00228
chr1	88000001	88100000	159	0.00159
chr1	88100001	88200000	125	0.00125
chr1	88200001	88300000	179	0.00179
chr1	88300001	88400000	341	0.00341
chr1	88400001	88500000	236	0.00236
chr1	88500001	88600000	160	0.0016
chr1	88600001	88700000	128	0.00128
chr1	88700001	88800000	97	0.00097
chr1	88800001	88900000	165	0.00165
chr1	88900001	89000000	127	0.00127
chr1	89000001	89100000	119	0.00119
chr1	89100001	89200000	66	0.00066
chr1	89200001	89300000	204	0.00204
chr1	89300001	89400000	175	0.00175
chr1	89400001	89500000	405	0.00405
chr1	89500001	89600000	150	0.0015
chr1	89600001	89700000	203	0.00203
chr1	89700001	89800000	173	0.00173
chr1	89800001	89900000	206	0.00206
chr1	89900001	90000000	359	0.00359
chr1	90000001	90100000	204	0.00204
chr1	90100001	90200000	192	0.00192
chr1	90200001	90300000	207	0.00207
chr1	90300001	90400000	170	0.0017
chr1	90400001	90500000	413	0.00413
chr1	90500001	90600000	288	0.00288
chr1	90600001	90700000	124	0.00124
chr1	90700001	90800000	123	0.00123
chr1	90800001	90900000	167	0.00167
chr1	90900001	91000000	241	0.00241
chr1	91000001	91100000	287	0.00287
chr1	91100001	91200000	317	0.00317
chr1	91200001	91300000	185	0.00185
chr1	91300001	91400000	385	0.00385
chr1	91400001	91500000	218	0.00218
chr1	91500001	91600000	320	0.0032
chr1	91600001	91700000	426	0.00426
chr1	91700001	91800000	335	0.00335
chr1	91800001	91900000	214	0.00214
chr1	91900001	92000000	61	0.00061
chr1	92000001	92100000	304	0.00304
chr1	92100001	92200000	169	0.00169
chr1	92200001	92300000	152	0.00152
chr1	92300001	92400000	240	0.0024
chr1	92400001	92500000	205	0.00205
chr1	92500001	92600000	160	0.0016
chr1	92600001	92700000	163	0.00163
chr1	92700001	92800000	138	0.00138
chr1	92800001	92900000	187	0.00187
chr1	92900001	93000000	85	0.00085
chr1	93000001	93100000	112	0.00112
chr1	93100001	93200000	135	0.00135
chr1	93200001	93300000	241	0.00241
chr1	93300001	93400000	109	0.00109
chr1	93400001	93500000	92	0.00092
chr1	93500001	93600000	57	0.00057
chr1	93600001	93700000	64	0.00064
chr1	93700001	93800000	146	0.00146
chr1	93800001	93900000	165	0.00165
chr1	93900001	94000000	95	0.00095
chr1	94000001	94100000	158	0.00158
chr1	94100001	94200000	180	0.0018
chr1	94200001	94300000	154	0.00154
chr1	94300001	94400000	114	0.00114
chr1	94400001	94500000	147	0.00147
chr1	94500001	94600000	111	0.00111
chr1	94600001	94700000	128	0.00128
chr1	94700001	94800000	157	0.00157
chr1	94800001	94900000	283	0.00283
chr1	94900001	95000000	119	0.00119
chr1	95000001	95100000	143	0.00143
chr1	95100001	95200000	101	0.00101
chr1	95200001	95300000	198	0.00198
chr1	95300001	95400000	163	0.00163
chr1	95400001	95500000	121	0.00121
chr1	95500001	95600000	124	0.00124
chr1	95600001	95700000	268	0.00268
chr1	95700001	95800000	99	0.00099
chr1	95800001	95900000	96	0.00096
chr1	95900001	96000000	133	0.00133
chr1	96000001	96100000	64	0.00064
chr1	96100001	96200000	196	0.00196
chr1	96200001	96300000	231	0.00231
chr1	96300001	96400000	221	0.00221
chr1	96400001	96500000	248	0.00248
chr1	96500001	96600000	234	0.00234
chr1	96600001	96700000	371	0.00371
chr1	96700001	96800000	275	0.00275
chr1	96800001	96900000	298	0.00298
chr1	96900001	97000000	218	0.00218
chr1	97000001	97100000	165	0.00165
chr1	97100001	97200000	211	0.00211
chr1	97200001	97300000	315	0.00315
chr1	97300001	97400000	149	0.00149
chr1	97400001	97500000	101	0.00101
chr1	97500001	97600000	154	0.00154
chr1	97600001	97700000	129	0.00129
chr1	97700001	97800000	454	0.00454
chr1	97800001	97900000	198	0.00198
chr1	97900001	98000000	111	0.00111
chr1	98000001	98100000	131	0.00131
chr1	98100001	98200000	155	0.00155
chr1	98200001	98300000	127	0.00127
chr1	98300001	98400000	173	0.00173
chr1	98400001	98500000	348	0.00348
chr1	98500001	98600000	56	0.00056
chr1	98600001	98700000	187	0.00187
chr1	98700001	98800000	203	0.00203
chr1	98800001	98900000	178	0.00178
chr1	98900001	99000000	168	0.00168
chr1	99000001	99100000	246	0.00246
chr1	99100001	99200000	262	0.00262
chr1	99200001	99300000	209	0.00209
chr1	99300001	99400000	103	0.00103
chr1	99400001	99500000	18	0.00018
chr1	99500001	99600000	75	0.00075
chr1	99600001	99700000	245	0.00245
chr1	99700001	99800000	136	0.00136
chr1	99800001	99900000	97	0.00097
chr1	99900001	100000000	113	0.00113
chr1	100000001	100100000	104	0.00104
chr1	100100001	100200000	171	0.00171
chr1	100200001	100300000	226	0.00226
chr1	100300001	100400000	223	0.00223
chr1	100400001	100500000	223	0.00223
chr1	100500001	100600000	294	0.00294
chr1	100600001	100700000	160	0.0016
chr1	100700001	100800000	149	0.00149
chr1	100800001	100900000	160	0.0016
chr1	100900001	101000000	119	0.00119
chr1	101000001	101100000	158	0.00158
chr1	101100001	101200000	143	0.00143
chr1	101200001	101300000	158	0.00158
chr1	101300001	101400000	199	0.00199
chr1	101400001	101500000	278	0.00278
chr1	101500001	101600000	201	0.00201
chr1	101600001	101700000	160	0.0016
chr1	101700001	101800000	135	0.00135
chr1	101800001	101900000	196	0.00196
chr1	101900001	102000000	72	0.00072
chr1	102000001	102100000	122	0.00122
chr1	102100001	102200000	135	0.00135
chr1	102200001	102300000	109	0.00109
chr1	102300001	102400000	186	0.00186
chr1	102400001	102500000	144	0.00144
chr1	102500001	102600000	126	0.00126
chr1	102600001	102700000	268	0.00268
chr1	102700001	102800000	205	0.00205
chr1	102800001	102900000	152	0.00152
chr1	102900001	103000000	139	0.00139
chr1	103000001	103100000	191	0.00191
chr1	103100001	103200000	267	0.00267
chr1	103200001	103300000	237	0.00237
chr1	103300001	103400000	145	0.00145
chr1	103400001	103500000	181	0.00181
chr1	103500001	103600000	155	0.00155
chr1	103600001	103700000	207	0.00207
chr1	103700001	103800000	216	0.00216
chr1	103800001	103900000	389	0.00389
chr1	103900001	104000000	326	0.00326
chr1	104000001	104100000	261	0.00261
chr1	104100001	104200000	243	0.00243
chr1	104200001	104300000	133	0.00133
chr1	104300001	104400000	103	0.00103
chr1	104400001	104500000	232	0.00232
chr1	104500001	104600000	356	0.00356
chr1	104600001	104700000	285	0.00285
chr1	104700001	104800000	409	0.00409
chr1	104800001	104900000	324	0.00324
chr1	104900001	105000000	139	0.00139
chr1	105000001	105100000	139	0.00139
chr1	105100001	105200000	70	0.0007
chr1	105200001	105300000	162	0.00162
chr1	105300001	105400000	119	0.00119
chr1	105400001	105500000	175	0.00175
chr1	105500001	105600000	173	0.00173
chr1	105600001	105700000	111	0.00111
chr1	105700001	105800000	160	0.0016
chr1	105800001	105900000	103	0.00103
chr1	105900001	106000000	95	0.00095
chr1	106000001	106100000	82	0.00082
chr1	106100001	106200000	133	0.00133
chr1	106200001	106300000	198	0.00198
chr1	106300001	106400000	103	0.00103
chr1	106400001	106500000	38	0.00038
chr1	106500001	106600000	40	0.0004
chr1	106600001	106700000	31	0.00031
chr1	106700001	106800000	36	0.00036
chr1	106800001	106900000	16	0.00016
chr1	106900001	107000000	27	0.00027
chr1	107000001	107100000	31	0.00031
chr1	107100001	107200000	223	0.00223
chr1	107200001	107300000	116	0.00116
chr1	107300001	107400000	245	0.00245
chr1	107400001	107500000	157	0.00157
chr1	107500001	107600000	196	0.00196
chr1	107600001	107700000	162	0.00162
chr1	107700001	107800000	561	0.00561
chr1	107800001	107900000	176	0.00176
chr1	107900001	108000000	140	0.0014
chr1	108000001	108100000	138	0.00138
chr1	108100001	108200000	225	0.00225
chr1	108200001	108300000	201	0.00201
chr1	108300001	108400000	135	0.00135
chr1	108400001	108500000	120	0.0012
chr1	108500001	108600000	128	0.00128
chr1	108600001	108700000	170	0.0017
chr1	108700001	108800000	93	0.00093
chr1	108800001	108900000	301	0.00301
chr1	108900001	109000000	25	0.00025
chr1	109000001	109100000	24	0.00024
chr1	109100001	109200000	18	0.00018
chr1	109200001	109300000	331	0.00331
chr1	109300001	109400000	132	0.00132
chr1	109400001	109500000	128	0.00128
chr1	109500001	109600000	106	0.00106
chr1	109600001	109700000	159	0.00159
chr1	109700001	109800000	335	0.00335
chr1	109800001	109900000	165	0.00165
chr1	109900001	110000000	129	0.00129
chr1	110000001	110100000	176	0.00176
chr1	110100001	110200000	138	0.00138
chr1	110200001	110300000	140	0.0014
chr1	110300001	110400000	94	0.00094
chr1	110400001	110500000	182	0.00182
chr1	110500001	110600000	207	0.00207
chr1	110600001	110700000	262	0.00262
chr1	110700001	110800000	375	0.00375
chr1	110800001	110900000	139	0.00139
chr1	110900001	111000000	187	0.00187
chr1	111000001	111100000	122	0.00122
chr1	111100001	111200000	164	0.00164
chr1	111200001	111300000	161	0.00161
chr1	111300001	111400000	130	0.0013
chr1	111400001	111500000	166	0.00166
chr1	111500001	111600000	143	0.00143
chr1	111600001	111700000	132	0.00132
chr1	111700001	111800000	143	0.00143
chr1	111800001	111900000	118	0.00118
chr1	111900001	112000000	127	0.00127
chr1	112000001	112100000	160	0.0016
chr1	112100001	112200000	145	0.00145
chr1	112200001	112300000	145	0.00145
chr1	112300001	112400000	229	0.00229
chr1	112400001	112500000	274	0.00274
chr1	112500001	112600000	157	0.00157
chr1	112600001	112700000	193	0.00193
chr1	112700001	112800000	213	0.00213
chr1	112800001	112900000	148	0.00148
chr1	112900001	113000000	121	0.00121
chr1	113000001	113100000	124	0.00124
chr1	113100001	113200000	180	0.0018
chr1	113200001	113300000	141	0.00141
chr1	113300001	113400000	131	0.00131
chr1	113400001	113500000	172	0.00172
chr1	113500001	113600000	106	0.00106
chr1	113600001	113700000	87	0.00087
chr1	113700001	113800000	252	0.00252
chr1	113800001	113900000	257	0.00257
chr1	113900001	114000000	148	0.00148
chr1	114000001	114100000	419	0.00419
chr1	114100001	114200000	287	0.00287
chr1	114200001	114300000	136	0.00136
chr1	114300001	114400000	340	0.0034
chr1	114400001	114500000	404	0.00404
chr1	114500001	114600000	176	0.00176
chr1	114600001	114700000	157	0.00157
chr1	114700001	114800000	121	0.00121
chr1	114800001	114900000	82	0.00082
chr1	114900001	115000000	183	0.00183
chr1	115000001	115100000	223	0.00223
chr1	115100001	115200000	133	0.00133
chr1	115200001	115300000	303	0.00303
chr1	115300001	115400000	234	0.00234
chr1	115400001	115500000	340	0.0034
chr1	115500001	115600000	346	0.00346
chr1	115600001	115700000	135	0.00135
chr1	115700001	115800000	157	0.00157
chr1	115800001	115900000	22	0.00022
chr1	115900001	116000000	63	0.00063
chr1	116000001	116100000	222	0.00222
chr1	116100001	116200000	203	0.00203
chr1	116200001	116300000	137	0.00137
chr1	116300001	116400000	205	0.00205
chr1	116400001	116500000	177	0.00177
chr1	116700001	116800000	105	0.00105
chr1	116800001	116900000	148	0.00148
chr1	116900001	117000000	125	0.00125
chr1	117000001	117100000	88	0.00088
chr1	117100001	117200000	92	0.00092
chr1	117200001	117300000	142	0.00142
chr1	117300001	117400000	76	0.00076
chr1	117400001	117500000	180	0.0018
chr1	117500001	117600000	188	0.00188
chr1	117600001	117700000	155	0.00155
chr1	117700001	117800000	119	0.00119
chr1	117800001	117900000	74	0.00074
chr1	117900001	118000000	84	0.00084
chr1	118000001	118100000	145	0.00145
chr1	118100001	118200000	86	0.00086
chr1	118200001	118300000	107	0.00107
chr1	118300001	118400000	176	0.00176
chr1	118400001	118500000	330	0.0033
chr1	118500001	118600000	184	0.00184
chr1	118600001	118700000	186	0.00186
chr1	118700001	118800000	103	0.00103
chr1	118800001	118900000	93	0.00093
chr1	118900001	119000000	110	0.0011
chr1	119000001	119100000	245	0.00245
chr1	119100001	119200000	130	0.0013
chr1	119200001	119300000	103	0.00103
chr1	119300001	119400000	193	0.00193
chr1	119400001	119500000	141	0.00141
chr1	119500001	119600000	136	0.00136
chr1	119600001	119700000	111	0.00111
chr1	119700001	119800000	110	0.0011
chr1	119800001	119900000	80	0.0008
chr1	119900001	120000000	15	0.00015
chr1	120000001	120100000	26	0.00026
chr1	120100001	120200000	34	0.00034
chr1	120200001	120300000	29	0.00029
chr1	120300001	120400000	29	0.00029
chr1	120400001	120500000	45	0.00045
chr1	120500001	120600000	206	0.00206
chr1	120600001	120700000	151	0.00151
chr1	120700001	120800000	290	0.0029
chr1	120800001	120900000	590	0.0059
chr1	120900001	121000000	258	0.00258
chr1	121000001	121100000	106	0.00106
chr1	121100001	121200000	118	0.00118
chr1	121200001	121300000	288	0.00288
chr1	121300001	121400000	263	0.00263
chr1	121400001	121500000	180	0.0018
chr1	121500001	121600000	97	0.00097
chr1	121600001	121700000	16	0.00016
chr1	121700001	121800000	20	0.0002
chr1	121800001	121900000	131	0.00131
chr1	121900001	122000000	104	0.00104
chr1	122000001	122100000	98	0.00098
chr1	122100001	122200000	48	0.00048
chr1	122200001	122300000	132	0.00132
chr1	122300001	122400000	125	0.00125
chr1	122400001	122500000	102	0.00102
chr1	122500001	122600000	115	0.00115
chr1	122600001	122700000	277	0.00277
chr1	122700001	122800000	132	0.00132
chr1	122800001	122900000	200	0.002
chr1	122900001	123000000	244	0.00244
chr1	123000001	123100000	104	0.00104
chr1	123100001	123200000	60	0.0006
chr1	123200001	123300000	175	0.00175
chr1	123300001	123400000	110	0.0011
chr1	123400001	123500000	227	0.00227
chr1	123500001	123600000	178	0.00178
chr1	123600001	123700000	120	0.0012
chr1	123700001	123800000	170	0.0017
chr1	123800001	123900000	260	0.0026
chr1	123900001	124000000	133	0.00133
chr1	124000001	124100000	125	0.00125
chr1	124100001	124200000	238	0.00238
chr1	124200001	124300000	138	0.00138
chr1	124300001	124400000	210	0.0021
chr1	124400001	124500000	258	0.00258
chr1	124500001	124600000	148	0.00148
chr1	124600001	124700000	191	0.00191
chr1	124700001	124800000	269	0.00269
chr1	124800001	124900000	581	0.00581
chr1	124900001	125000000	120	0.0012
chr1	125000001	125100000	25	0.00025
chr1	125100001	125200000	88	0.00088
chr1	125200001	125300000	73	0.00073
chr1	125300001	125400000	186	0.00186
chr1	125400001	125500000	229	0.00229
chr1	125500001	125600000	194	0.00194
chr1	125600001	125700000	215	0.00215
chr1	125700001	125800000	116	0.00116
chr1	125800001	125900000	69	0.00069
chr1	125900001	126000000	129	0.00129
chr1	126000001	126100000	36	0.00036
chr1	126100001	126200000	117	0.00117
chr1	126200001	126300000	187	0.00187
chr1	126300001	126400000	156	0.00156
chr1	126400001	126500000	150	0.0015
chr1	126500001	126600000	286	0.00286
chr1	126600001	126700000	102	0.00102
chr1	126700001	126800000	22	0.00022
chr1	126800001	126900000	8	8e-05
chr1	126900001	127000000	4	4e-05
chr1	127000001	127100000	260	0.0026
chr1	127100001	127200000	167	0.00167
chr1	127200001	127300000	142	0.00142
chr1	127300001	127400000	202	0.00202
chr1	127400001	127500000	132	0.00132
chr1	127500001	127600000	226	0.00226
chr1	127600001	127700000	312	0.00312
chr1	127700001	127800000	143	0.00143
chr1	127800001	127900000	119	0.00119
chr1	127900001	128000000	119	0.00119
chr1	128000001	128100000	106	0.00106
chr1	128100001	128200000	211	0.00211
chr1	128200001	128300000	109	0.00109
chr1	128300001	128400000	125	0.00125
chr1	128400001	128500000	137	0.00137
chr1	128500001	128600000	113	0.00113
chr1	128600001	128700000	103	0.00103
chr1	128700001	128800000	110	0.0011
chr1	128800001	128900000	114	0.00114
chr1	128900001	129000000	118	0.00118
chr1	129000001	129100000	114	0.00114
chr1	129100001	129200000	309	0.00309
chr1	129200001	129300000	318	0.00318
chr1	129300001	129400000	114	0.00114
chr1	129400001	129500000	144	0.00144
chr1	129500001	129600000	22	0.00022
chr1	129600001	129700000	19	0.00019
chr1	129700001	129800000	49	0.00049
chr1	129800001	129900000	25	0.00025
chr1	129900001	130000000	23	0.00023
chr1	130000001	130100000	19	0.00019
chr1	130100001	130200000	29	0.00029
chr1	130200001	130300000	37	0.00037
chr1	130300001	130400000	28	0.00028
chr1	130400001	130500000	24	0.00024
chr1	130500001	130600000	35	0.00035
chr1	130600001	130700000	15	0.00015
chr1	130700001	130800000	22	0.00022
chr1	130800001	130900000	20	0.0002
chr1	130900001	131000000	41	0.00041
chr1	131000001	131100000	57	0.00057
chr1	131100001	131200000	29	0.00029
chr1	131200001	131300000	16	0.00016
chr1	131300001	131400000	24	0.00024
chr1	131400001	131500000	17	0.00017
chr1	131500001	131600000	69	0.00069
chr1	131600001	131700000	26	0.00026
chr1	131700001	131800000	17	0.00017
chr1	131800001	131900000	23	0.00023
chr1	131900001	132000000	25	0.00025
chr1	132000001	132100000	19	0.00019
chr1	132100001	132200000	23	0.00023
chr1	132200001	132300000	17	0.00017
chr1	132300001	132400000	17	0.00017
chr1	132400001	132500000	26	0.00026
chr1	132500001	132600000	26	0.00026
chr1	132600001	132700000	30	0.0003
chr1	132700001	132800000	18	0.00018
chr1	132800001	132900000	25	0.00025
chr1	132900001	133000000	34	0.00034
chr1	133000001	133100000	39	0.00039
chr1	133100001	133200000	27	0.00027
chr1	133200001	133300000	23	0.00023
chr1	133300001	133400000	20	0.0002
chr1	133400001	133500000	33	0.00033
chr1	133500001	133600000	28	0.00028
chr1	133600001	133700000	30	0.0003
chr1	133700001	133800000	26	0.00026
chr1	133800001	133900000	21	0.00021
chr1	133900001	134000000	50	0.0005
chr1	134000001	134100000	18	0.00018
chr1	134100001	134200000	30	0.0003
chr1	134200001	134300000	17	0.00017
chr1	134300001	134400000	17	0.00017
chr1	134400001	134500000	23	0.00023
chr1	134500001	134600000	33	0.00033
chr1	134600001	134700000	17	0.00017
chr1	134700001	134800000	26	0.00026
chr1	134800001	134900000	3	3e-05
chr1	134900001	135000000	37	0.00037
chr1	135000001	135100000	25	0.00025
chr1	135100001	135200000	35	0.00035
chr1	135200001	135300000	17	0.00017
chr1	135300001	135400000	24	0.00024
chr1	135400001	135500000	25	0.00025
chr1	135500001	135600000	13	0.00013
chr1	135600001	135700000	22	0.00022
chr1	135700001	135800000	27	0.00027
chr1	135800001	135900000	22	0.00022
chr1	135900001	136000000	16	0.00016
chr1	136000001	136100000	30	0.0003
chr1	136100001	136200000	25	0.00025
chr1	136200001	136300000	19	0.00019
chr1	136300001	136400000	23	0.00023
chr1	136400001	136500000	25	0.00025
chr1	136500001	136600000	31	0.00031
chr1	136600001	136700000	12	0.00012
chr1	136700001	136800000	11	0.00011
chr1	136800001	136900000	15	0.00015
chr1	136900001	137000000	36	0.00036
chr1	137000001	137100000	20	0.0002
chr1	137100001	137200000	26	0.00026
chr1	137200001	137300000	23	0.00023
chr1	137300001	137400000	30	0.0003
chr1	137400001	137500000	15	0.00015
chr1	137500001	137600000	29	0.00029
chr1	137600001	137700000	28	0.00028
chr1	137700001	137800000	20	0.0002
chr1	137800001	137900000	19	0.00019
chr1	137900001	138000000	213	0.00213
chr1	138000001	138100000	165	0.00165
chr1	138100001	138200000	80	0.0008
chr1	138200001	138300000	63	0.00063
chr1	138300001	138400000	30	0.0003
chr1	138400001	138500000	86	0.00086
chr1	138500001	138600000	193	0.00193
chr1	138600001	138700000	120	0.0012
chr1	138700001	138800000	46	0.00046
chr1	138800001	138900000	32	0.00032
chr1	138900001	139000000	120	0.0012
chr1	139000001	139100000	103	0.00103
chr1	139100001	139200000	145	0.00145
chr1	139200001	139300000	110	0.0011
chr1	139300001	139400000	108	0.00108
chr1	139400001	139500000	151	0.00151
chr1	139500001	139600000	126	0.00126
chr1	139600001	139700000	57	0.00057
chr1	139700001	139800000	23	0.00023
chr1	139800001	139900000	25	0.00025
chr1	139900001	140000000	80	0.0008
chr1	140000001	140100000	111	0.00111
chr1	140100001	140200000	102	0.00102
chr1	140200001	140300000	51	0.00051
chr1	140300001	140400000	102	0.00102
chr1	140400001	140500000	54	0.00054
chr1	140500001	140600000	204	0.00204
chr1	140600001	140700000	157	0.00157
chr1	140700001	140800000	281	0.00281
chr1	140800001	140900000	117	0.00117
chr1	140900001	141000000	138	0.00138
chr1	141000001	141100000	179	0.00179
chr1	141100001	141200000	142	0.00142
chr1	141200001	141300000	71	0.00071
chr1	141300001	141400000	117	0.00117
chr1	141400001	141500000	143	0.00143
chr1	141500001	141600000	160	0.0016
chr1	141600001	141700000	76	0.00076
chr1	141700001	141800000	49	0.00049
chr1	141800001	141900000	100	0.001
chr1	141900001	142000000	166	0.00166
chr1	142000001	142100000	120	0.0012
chr1	142100001	142200000	118	0.00118
chr1	142200001	142300000	128	0.00128
chr1	142300001	142400000	121	0.00121
chr1	142400001	142500000	106	0.00106
chr1	142500001	142600000	1	1e-05
chr1	142900001	143000000	12	0.00012
chr1	143300001	143400000	26	0.00026
chr1	143400001	143500000	21	0.00021
chr1	143500001	143600000	147	0.00147
chr1	143600001	143700000	225	0.00225
chr1	143700001	143800000	376	0.00376
chr1	143800001	143900000	203	0.00203
chr1	143900001	144000000	226	0.00226
chr1	144000001	144100000	204	0.00204
chr1	144100001	144200000	214	0.00214
chr1	144200001	144300000	169	0.00169
chr1	144300001	144400000	372	0.00372
chr1	144400001	144500000	156	0.00156
chr1	144500001	144600000	88	0.00088
chr1	144600001	144700000	23	0.00023
chr1	144700001	144800000	45	0.00045
chr1	144800001	144900000	162	0.00162
chr1	144900001	145000000	152	0.00152
chr1	145000001	145100000	148	0.00148
chr1	145100001	145200000	245	0.00245
chr1	145200001	145300000	210	0.0021
chr1	145300001	145400000	45	0.00045
chr1	145400001	145500000	120	0.0012
chr1	145500001	145600000	114	0.00114
chr1	145600001	145700000	107	0.00107
chr1	145700001	145800000	114	0.00114
chr1	145800001	145900000	111	0.00111
chr1	145900001	146000000	128	0.00128
chr1	146000001	146100000	96	0.00096
chr1	146100001	146200000	117	0.00117
chr1	146200001	146300000	122	0.00122
chr1	146300001	146400000	214	0.00214
chr1	146400001	146500000	144	0.00144
chr1	146500001	146600000	180	0.0018
chr1	146600001	146700000	43	0.00043
chr1	146700001	146800000	161	0.00161
chr1	146800001	146900000	206	0.00206
chr1	146900001	147000000	109	0.00109
chr1	147000001	147100000	40	0.0004
chr1	147100001	147200000	156	0.00156
chr1	147200001	147300000	111	0.00111
chr1	147300001	147400000	187	0.00187
chr1	147400001	147500000	211	0.00211
chr1	147500001	147600000	227	0.00227
chr1	147600001	147700000	190	0.0019
chr1	147700001	147800000	243	0.00243
chr1	147800001	147900000	81	0.00081
chr1	147900001	148000000	101	0.00101
chr1	148000001	148100000	127	0.00127
chr1	148100001	148200000	320	0.0032
chr1	148200001	148300000	280	0.0028
chr1	148300001	148400000	106	0.00106
chr1	148400001	148500000	88	0.00088
chr1	148500001	148600000	135	0.00135
chr1	148600001	148700000	128	0.00128
chr1	148700001	148800000	123	0.00123
chr1	148800001	148900000	129	0.00129
chr1	148900001	149000000	199	0.00199
chr1	149000001	149100000	154	0.00154
chr1	149100001	149200000	126	0.00126
chr1	149200001	149300000	155	0.00155
chr1	149300001	149400000	87	0.00087
chr1	149400001	149500000	111	0.00111
chr1	149500001	149600000	170	0.0017
chr1	149600001	149700000	104	0.00104
chr1	149700001	149800000	131	0.00131
chr1	149800001	149900000	103	0.00103
chr1	149900001	150000000	214	0.00214
chr1	150000001	150100000	186	0.00186
chr1	150100001	150200000	150	0.0015
chr1	150200001	150300000	175	0.00175
chr1	150300001	150400000	199	0.00199
chr1	150400001	150500000	191	0.00191
chr1	150500001	150600000	291	0.00291
chr1	150600001	150700000	169	0.00169
chr1	150700001	150800000	126	0.00126
chr1	150800001	150900000	39	0.00039
chr1	150900001	151000000	164	0.00164
chr1	151000001	151100000	210	0.0021
chr1	151100001	151200000	102	0.00102
chr1	151200001	151300000	109	0.00109
chr1	151300001	151400000	154	0.00154
chr1	151400001	151500000	202	0.00202
chr1	151500001	151600000	80	0.0008
chr1	151600001	151700000	4	4e-05
chr1	151700001	151800000	6	6e-05
chr1	151800001	151900000	8	8e-05
chr1	152000001	152100000	99	0.00099
chr1	152100001	152200000	181	0.00181
chr1	152200001	152300000	226	0.00226
chr1	152300001	152400000	112	0.00112
chr1	152400001	152500000	105	0.00105
chr1	152500001	152600000	158	0.00158
chr1	152600001	152700000	112	0.00112
chr1	152700001	152800000	108	0.00108
chr1	152800001	152900000	150	0.0015
chr1	152900001	153000000	53	0.00053
chr1	153000001	153100000	65	0.00065
chr1	153100001	153200000	91	0.00091
chr1	153200001	153300000	196	0.00196
chr1	153300001	153400000	73	0.00073
chr1	153400001	153500000	130	0.0013
chr1	153500001	153600000	190	0.0019
chr1	153600001	153700000	202	0.00202
chr1	153700001	153800000	161	0.00161
chr1	153800001	153900000	91	0.00091
chr1	153900001	154000000	23	0.00023
chr1	154000001	154100000	28	0.00028
chr1	154100001	154200000	111	0.00111
chr1	154200001	154300000	126	0.00126
chr1	154300001	154400000	138	0.00138
chr1	154400001	154500000	182	0.00182
chr1	154500001	154600000	150	0.0015
chr1	154600001	154700000	111	0.00111
chr1	154700001	154800000	303	0.00303
chr1	154800001	154900000	240	0.0024
chr1	154900001	155000000	144	0.00144
chr1	155000001	155100000	141	0.00141
chr1	155100001	155200000	203	0.00203
chr1	155200001	155300000	159	0.00159
chr1	155300001	155400000	171	0.00171
chr1	155400001	155500000	184	0.00184
chr1	155500001	155600000	260	0.0026
chr1	155600001	155700000	442	0.00442
chr1	155700001	155800000	251	0.00251
chr1	155800001	155900000	118	0.00118
chr1	155900001	156000000	142	0.00142
chr1	156000001	156100000	217	0.00217
chr1	156100001	156200000	147	0.00147
chr1	156200001	156300000	357	0.00357
chr1	156300001	156400000	119	0.00119
chr1	156400001	156500000	201	0.00201
chr1	156500001	156600000	293	0.00293
chr1	156600001	156700000	680	0.0068
chr1	156700001	156800000	199	0.00199
chr1	156800001	156900000	278	0.00278
chr1	156900001	157000000	181	0.00181
chr1	157000001	157100000	69	0.00069
chr1	157100001	157200000	57	0.00057
chr1	157200001	157300000	43	0.00043
chr1	157300001	157400000	317	0.00317
chr1	157400001	157500000	127	0.00127
chr1	157500001	157600000	158	0.00158
chr1	157600001	157700000	438	0.00438
chr1	157700001	157800000	452	0.00452
chr1	157800001	157900000	191	0.00191
chr1	157900001	158000000	370	0.0037
chr1	158000001	158100000	379	0.00379
chr1	158100001	158200000	498	0.00498
chr1	158200001	158300000	476	0.00476
chr1	158300001	158400000	260	0.0026
chr1	158400001	158500000	177	0.00177
chr1	158500001	158600000	132	0.00132
chr1	158600001	158700000	275	0.00275
chr1	158700001	158800000	243	0.00243
chr1	158800001	158900000	175	0.00175
chr1	158900001	159000000	288	0.00288
chr1	159000001	159100000	399	0.00399
chr1	159100001	159200000	527	0.00527
chr1	159200001	159300000	617	0.00617
chr1	159300001	159400000	190	0.0019
chr1	159400001	159500000	171	0.00171
chr1	159500001	159600000	105	0.00105
chr1	159600001	159700000	131	0.00131
chr1	159700001	159800000	239	0.00239
chr1	159800001	159900000	96	0.00096
chr1	159900001	160000000	282	0.00282
chr1	160000001	160100000	777	0.00777
chr1	160100001	160200000	659	0.00659
chr1	160200001	160300000	663	0.00663
chr1	160300001	160400000	510	0.0051
chr1	160400001	160500000	855	0.00855
chr1	160500001	160600000	154	0.00154
chr1	160600001	160700000	236	0.00236
chr1	160700001	160800000	1373	0.01373
chr1	160800001	160900000	475	0.00475
chr1	160900001	161000000	354	0.00354
chr1	161000001	161100000	168	0.00168
chr1	161100001	161200000	43	0.00043
chr1	161200001	161300000	375	0.00375
chr1	161300001	161400000	208	0.00208
chr1	161400001	161500000	443	0.00443
chr1	161500001	161600000	223	0.00223
chr1	161600001	161700000	733	0.00733
chr1	161700001	161800000	586	0.00586
chr1	161800001	161900000	470	0.0047
chr1	161900001	162000000	222	0.00222
chr1	162000001	162100000	430	0.0043
chr1	162100001	162200000	227	0.00227
chr1	162200001	162300000	289	0.00289
chr1	162300001	162400000	352	0.00352
chr1	162400001	162500000	222	0.00222
chr1	162500001	162600000	91	0.00091
chr1	162600001	162700000	222	0.00222
chr1	162700001	162800000	274	0.00274
chr1	162800001	162900000	126	0.00126
chr1	162900001	163000000	106	0.00106
chr1	163000001	163100000	144	0.00144
chr1	163100001	163200000	246	0.00246
chr1	163200001	163300000	165	0.00165
chr1	163300001	163400000	177	0.00177
chr1	163400001	163500000	139	0.00139
chr1	163500001	163600000	294	0.00294
chr1	163600001	163700000	190	0.0019
chr1	163700001	163800000	255	0.00255
chr1	163800001	163900000	233	0.00233
chr1	163900001	164000000	153	0.00153
chr1	164000001	164100000	159	0.00159
chr1	164100001	164200000	133	0.00133
chr1	164200001	164300000	1676	0.01676
chr1	164300001	164400000	937	0.00937
chr1	164400001	164500000	728	0.00728
chr1	164500001	164600000	1553	0.01553
chr1	164600001	164700000	1054	0.01054
chr1	164700001	164800000	1398	0.01398
chr1	164800001	164900000	30	0.0003
chr1	164900001	165000000	1456	0.01456
chr1	165000001	165100000	1413	0.01413
chr1	165100001	165200000	1171	0.01171
chr1	165200001	165300000	82	0.00082
chr1	165300001	165400000	244	0.00244
chr1	165400001	165500000	160	0.0016
chr1	165500001	165600000	159	0.00159
chr1	165600001	165700000	330	0.0033
chr1	165700001	165800000	235	0.00235
chr1	165800001	165900000	274	0.00274
chr1	165900001	166000000	395	0.00395
chr1	166000001	166100000	48	0.00048
chr1	166100001	166200000	179	0.00179
chr1	166200001	166300000	326	0.00326
chr1	166300001	166400000	185	0.00185
chr1	166400001	166500000	144	0.00144
chr1	166500001	166600000	331	0.00331
chr1	166600001	166700000	101	0.00101
chr1	166700001	166800000	119	0.00119
chr1	166800001	166900000	174	0.00174
chr1	166900001	167000000	166	0.00166
chr1	167000001	167100000	66	0.00066
chr1	167100001	167200000	179	0.00179
chr1	167200001	167300000	203	0.00203
chr1	167300001	167400000	144	0.00144
chr1	167400001	167500000	177	0.00177
chr1	167500001	167600000	107	0.00107
chr1	167600001	167700000	66	0.00066
chr1	167700001	167800000	44	0.00044
chr1	167800001	167900000	115	0.00115
chr1	167900001	168000000	245	0.00245
chr1	168000001	168100000	183	0.00183
chr1	168100001	168200000	157	0.00157
chr1	168200001	168300000	214	0.00214
chr1	168300001	168400000	159	0.00159
chr1	168400001	168500000	144	0.00144
chr1	168500001	168600000	236	0.00236
chr1	168600001	168700000	182	0.00182
chr1	168700001	168800000	313	0.00313
chr1	168800001	168900000	151	0.00151
chr1	168900001	169000000	120	0.0012
chr1	169000001	169100000	161	0.00161
chr1	169100001	169200000	189	0.00189
chr1	169200001	169300000	206	0.00206
chr1	169300001	169400000	146	0.00146
chr1	169400001	169500000	302	0.00302
chr1	169500001	169600000	130	0.0013
chr1	169600001	169700000	242	0.00242
chr1	169700001	169800000	257	0.00257
chr1	169800001	169900000	158	0.00158
chr1	169900001	170000000	169	0.00169
chr1	170000001	170100000	120	0.0012
chr1	170100001	170200000	34	0.00034
chr1	170200001	170300000	39	0.00039
chr1	170300001	170400000	14	0.00014
chr1	170400001	170500000	25	0.00025
chr1	170500001	170600000	19	0.00019
chr1	170600001	170700000	41	0.00041
chr1	170700001	170800000	23	0.00023
chr1	170800001	170900000	22	0.00022
chr1	170900001	171000000	34	0.00034
chr1	171000001	171100000	23	0.00023
chr1	171100001	171200000	21	0.00021
chr1	171200001	171300000	36	0.00036
chr1	171300001	171400000	19	0.00019
chr1	171400001	171500000	21	0.00021
chr1	171500001	171600000	25	0.00025
chr1	171600001	171700000	26	0.00026
chr1	171700001	171800000	59	0.00059
chr1	171800001	171900000	233	0.00233
chr1	171900001	172000000	188	0.00188
chr1	172000001	172100000	116	0.00116
chr1	172100001	172200000	153	0.00153
chr1	172200001	172300000	119	0.00119
chr1	172300001	172400000	237	0.00237
chr1	172400001	172500000	222	0.00222
chr1	172500001	172600000	178	0.00178
chr1	172600001	172700000	138	0.00138
chr1	172700001	172800000	129	0.00129
chr1	172800001	172900000	144	0.00144
chr1	172900001	173000000	216	0.00216
chr1	173000001	173100000	195	0.00195
chr1	173100001	173200000	22	0.00022
chr1	173200001	173300000	6	6e-05
chr1	173300001	173400000	6	6e-05
chr1	173400001	173500000	37	0.00037
chr1	173500001	173600000	41	0.00041
chr1	173600001	173700000	72	0.00072
chr1	173700001	173800000	20	0.0002
chr1	173800001	173900000	27	0.00027
chr1	173900001	174000000	16	0.00016
chr1	174000001	174100000	16	0.00016
chr1	174100001	174200000	28	0.00028
chr1	174200001	174300000	31	0.00031
chr1	174300001	174400000	22	0.00022
chr1	174400001	174500000	26	0.00026
chr1	174500001	174600000	24	0.00024
chr1	174600001	174700000	17	0.00017
chr1	174700001	174800000	36	0.00036
chr1	174800001	174900000	35	0.00035
chr1	174900001	175000000	29	0.00029
chr1	175000001	175100000	30	0.0003
chr1	175100001	175200000	19	0.00019
chr1	175200001	175300000	25	0.00025
chr1	175300001	175400000	22	0.00022
chr1	175400001	175500000	28	0.00028
chr1	175500001	175600000	26	0.00026
chr1	175600001	175700000	20	0.0002
chr1	175700001	175800000	21	0.00021
chr1	175800001	175900000	34	0.00034
chr1	175900001	176000000	23	0.00023
chr1	176000001	176100000	34	0.00034
chr1	176100001	176200000	31	0.00031
chr1	176200001	176300000	27	0.00027
chr1	176300001	176400000	27	0.00027
chr1	176400001	176500000	36	0.00036
chr1	176500001	176600000	35	0.00035
chr1	176600001	176700000	20	0.0002
chr1	176700001	176800000	18	0.00018
chr1	176800001	176900000	26	0.00026
chr1	176900001	177000000	26	0.00026
chr1	177000001	177100000	20	0.0002
chr1	177100001	177200000	31	0.00031
chr1	177200001	177300000	23	0.00023
chr1	177300001	177400000	1	1e-05
chr1	177400001	177500000	8	8e-05
chr1	177500001	177600000	21	0.00021
chr1	177600001	177700000	28	0.00028
chr1	177700001	177800000	14	0.00014
chr1	177800001	177900000	16	0.00016
chr1	177900001	178000000	15	0.00015
chr1	178000001	178100000	35	0.00035
chr1	178100001	178200000	56	0.00056
chr1	178200001	178300000	32	0.00032
chr1	178300001	178400000	64	0.00064
chr1	178400001	178500000	18	0.00018
chr1	178500001	178600000	11	0.00011
chr1	178700001	178800000	9	9e-05
chr1	178800001	178900000	34	0.00034
chr1	178900001	179000000	35	0.00035
chr1	179000001	179100000	13	0.00013
chr1	179100001	179200000	4	4e-05
chr1	179200001	179300000	13	0.00013
chr1	179300001	179400000	26	0.00026
chr1	179400001	179500000	26	0.00026
chr1	179500001	179600000	15	0.00015
chr1	179600001	179700000	19	0.00019
chr1	179700001	179800000	32	0.00032
chr1	179800001	179900000	20	0.0002
chr1	179900001	180000000	228	0.00228
chr1	180000001	180100000	241	0.00241
chr1	180100001	180200000	270	0.0027
chr1	180200001	180300000	17	0.00017
chr1	180300001	180400000	98	0.00098
chr1	180400001	180500000	405	0.00405
chr1	180500001	180600000	165	0.00165
chr1	180600001	180700000	22	0.00022
chr1	180700001	180800000	30	0.0003
chr1	180800001	180900000	22	0.00022
chr1	180900001	181000000	39	0.00039
chr1	181000001	181100000	24	0.00024
chr1	181100001	181200000	22	0.00022
chr1	181200001	181300000	45	0.00045
chr1	181300001	181400000	39	0.00039
chr1	181400001	181500000	161	0.00161
chr1	181500001	181600000	336	0.00336
chr1	181600001	181700000	362	0.00362
chr1	181700001	181800000	229	0.00229
chr1	181800001	181900000	296	0.00296
chr1	181900001	182000000	195	0.00195
chr1	182000001	182100000	42	0.00042
chr1	182100001	182200000	111	0.00111
chr1	182200001	182300000	38	0.00038
chr1	182300001	182400000	24	0.00024
chr1	182400001	182500000	25	0.00025
chr1	182500001	182600000	53	0.00053
chr1	182600001	182700000	24	0.00024
chr1	182700001	182800000	19	0.00019
chr1	182800001	182900000	49	0.00049
chr1	182900001	183000000	20	0.0002
chr1	183000001	183100000	22	0.00022
chr1	183100001	183200000	23	0.00023
chr1	183200001	183300000	16	0.00016
chr1	183300001	183400000	28	0.00028
chr1	183400001	183500000	25	0.00025
chr1	183500001	183600000	21	0.00021
chr1	183600001	183700000	21	0.00021
chr1	183700001	183800000	27	0.00027
chr1	183800001	183900000	19	0.00019
chr1	183900001	184000000	22	0.00022
chr1	184000001	184100000	69	0.00069
chr1	184100001	184200000	283	0.00283
chr1	184200001	184300000	153	0.00153
chr1	184300001	184400000	249	0.00249
chr1	184400001	184500000	165	0.00165
chr1	184500001	184600000	94	0.00094
chr1	184600001	184700000	36	0.00036
chr1	184700001	184800000	107	0.00107
chr1	184800001	184900000	212	0.00212
chr1	184900001	185000000	361	0.00361
chr1	185000001	185100000	293	0.00293
chr1	185100001	185200000	276	0.00276
chr1	185200001	185300000	68	0.00068
chr1	185300001	185400000	9	9e-05
chr1	185400001	185500000	99	0.00099
chr1	185500001	185600000	254	0.00254
chr1	185600001	185700000	36	0.00036
chr1	185700001	185800000	152	0.00152
chr1	185800001	185900000	194	0.00194
chr1	185900001	186000000	216	0.00216
chr1	186000001	186100000	134	0.00134
chr1	186100001	186200000	141	0.00141
chr1	186200001	186300000	130	0.0013
chr1	186300001	186400000	135	0.00135
chr1	186400001	186500000	129	0.00129
chr1	186500001	186600000	121	0.00121
chr1	186600001	186700000	114	0.00114
chr1	186700001	186800000	134	0.00134
chr1	186800001	186900000	52	0.00052
chr1	186900001	187000000	209	0.00209
chr1	187000001	187100000	214	0.00214
chr1	187100001	187200000	133	0.00133
chr1	187200001	187300000	155	0.00155
chr1	187300001	187400000	159	0.00159
chr1	187400001	187500000	227	0.00227
chr1	187500001	187600000	134	0.00134
chr1	187600001	187700000	282	0.00282
chr1	187700001	187800000	288	0.00288
chr1	187800001	187900000	229	0.00229
chr1	187900001	188000000	134	0.00134
chr1	188000001	188100000	118	0.00118
chr1	188100001	188200000	15	0.00015
chr1	188200001	188300000	64	0.00064
chr10	1	100000	124	0.00124
chr10	100001	200000	157	0.00157
chr10	200001	300000	131	0.00131
chr10	300001	400000	263	0.00263
chr10	400001	500000	518	0.00518
chr10	500001	600000	336	0.00336
chr10	600001	700000	632	0.00632
chr10	700001	800000	466	0.00466
chr10	800001	900000	315	0.00315
chr10	900001	1000000	524	0.00524
chr10	1000001	1100000	463	0.00463
chr10	1100001	1200000	172	0.00172
chr10	1200001	1300000	407	0.00407
chr10	1300001	1400000	322	0.00322
chr10	1400001	1500000	276	0.00276
chr10	1500001	1600000	169	0.00169
chr10	1600001	1700000	95	0.00095
chr10	1700001	1800000	41	0.00041
chr10	1800001	1900000	177	0.00177
chr10	1900001	2000000	187	0.00187
chr10	2000001	2100000	186	0.00186
chr10	2100001	2200000	247	0.00247
chr10	2200001	2300000	298	0.00298
chr10	2300001	2400000	269	0.00269
chr10	2400001	2500000	350	0.0035
chr10	2500001	2600000	254	0.00254
chr10	2600001	2700000	366	0.00366
chr10	2700001	2800000	187	0.00187
chr10	2800001	2900000	192	0.00192
chr10	2900001	3000000	336	0.00336
chr10	3000001	3100000	270	0.0027
chr10	3100001	3200000	179	0.00179
chr10	3200001	3300000	275	0.00275
chr10	3300001	3400000	269	0.00269
chr10	3400001	3500000	193	0.00193
chr10	3500001	3600000	279	0.00279
chr10	3600001	3700000	277	0.00277
chr10	3700001	3800000	188	0.00188
chr10	3800001	3900000	182	0.00182
chr10	3900001	4000000	251	0.00251
chr10	4000001	4100000	312	0.00312
chr10	4100001	4200000	180	0.0018
chr10	4200001	4300000	118	0.00118
chr10	4300001	4400000	134	0.00134
chr10	4400001	4500000	200	0.002
chr10	4500001	4600000	102	0.00102
chr10	4600001	4700000	150	0.0015
chr10	4700001	4800000	296	0.00296
chr10	4800001	4900000	277	0.00277
chr10	4900001	5000000	211	0.00211
chr10	5000001	5100000	86	0.00086
chr10	5100001	5200000	268	0.00268
chr10	5200001	5300000	273	0.00273
chr10	5300001	5400000	119	0.00119
chr10	5400001	5500000	124	0.00124
chr10	5500001	5600000	160	0.0016
chr10	5600001	5700000	212	0.00212
chr10	5700001	5800000	292	0.00292
chr10	5800001	5900000	176	0.00176
chr10	5900001	6000000	214	0.00214
chr10	6000001	6100000	283	0.00283
chr10	6100001	6200000	274	0.00274
chr10	6200001	6300000	246	0.00246
chr10	6300001	6400000	287	0.00287
chr10	6400001	6500000	336	0.00336
chr10	6500001	6600000	358	0.00358
chr10	6600001	6700000	210	0.0021
chr10	6700001	6800000	372	0.00372
chr10	6800001	6900000	145	0.00145
chr10	6900001	7000000	35	0.00035
chr10	7000001	7100000	27	0.00027
chr10	7100001	7200000	165	0.00165
chr10	7200001	7300000	155	0.00155
chr10	7300001	7400000	299	0.00299
chr10	7400001	7500000	311	0.00311
chr10	7500001	7600000	266	0.00266
chr10	7600001	7700000	227	0.00227
chr10	7700001	7800000	30	0.0003
chr10	7800001	7900000	19	0.00019
chr10	7900001	8000000	25	0.00025
chr10	8000001	8100000	24	0.00024
chr10	8100001	8200000	27	0.00027
chr10	8200001	8300000	175	0.00175
chr10	8300001	8400000	148	0.00148
chr10	8400001	8500000	209	0.00209
chr10	8500001	8600000	268	0.00268
chr10	8600001	8700000	258	0.00258
chr10	8700001	8800000	155	0.00155
chr10	8800001	8900000	345	0.00345
chr10	8900001	9000000	622	0.00622
chr10	9000001	9100000	139	0.00139
chr10	9100001	9200000	264	0.00264
chr10	9200001	9300000	225	0.00225
chr10	9300001	9400000	350	0.0035
chr10	9400001	9500000	225	0.00225
chr10	9500001	9600000	257	0.00257
chr10	9600001	9700000	41	0.00041
chr10	9700001	9800000	30	0.0003
chr10	9800001	9900000	40	0.0004
chr10	9900001	10000000	44	0.00044
chr10	10000001	10100000	32	0.00032
chr10	10100001	10200000	202	0.00202
chr10	10200001	10300000	339	0.00339
chr10	10300001	10400000	189	0.00189
chr10	10400001	10500000	233	0.00233
chr10	10500001	10600000	288	0.00288
chr10	10600001	10700000	210	0.0021
chr10	10700001	10800000	391	0.00391
chr10	10800001	10900000	207	0.00207
chr10	10900001	11000000	228	0.00228
chr10	11000001	11100000	134	0.00134
chr10	11100001	11200000	146	0.00146
chr10	11200001	11300000	102	0.00102
chr10	11300001	11400000	295	0.00295
chr10	11400001	11500000	187	0.00187
chr10	11500001	11600000	209	0.00209
chr10	11600001	11700000	191	0.00191
chr10	11700001	11800000	121	0.00121
chr10	11800001	11900000	290	0.0029
chr10	11900001	12000000	110	0.0011
chr10	12000001	12100000	118	0.00118
chr10	12100001	12200000	240	0.0024
chr10	12200001	12300000	315	0.00315
chr10	12300001	12400000	245	0.00245
chr10	12400001	12500000	531	0.00531
chr10	12500001	12600000	340	0.0034
chr10	12600001	12700000	349	0.00349
chr10	12700001	12800000	669	0.00669
chr10	12800001	12900000	306	0.00306
chr10	12900001	13000000	460	0.0046
[truncated: 21,865 more rows]

## Sheet: AMH
CHROM	BIN_START	BIN_END	N_VARIANTS	PI
chr1	1	100000	134	0.00134
chr1	100001	200000	117	0.00117
chr1	200001	300000	216	0.00216
chr1	300001	400000	220	0.0022
chr1	400001	500000	100	0.001
chr1	500001	600000	96	0.00096
chr1	600001	700000	154	0.00154
chr1	700001	800000	170	0.0017
chr1	800001	900000	119	0.00119
chr1	900001	1000000	28	0.00028
chr1	1000001	1100000	31	0.00031
chr1	1100001	1200000	30	0.0003
chr1	1200001	1300000	86	0.00086
chr1	1300001	1400000	315	0.00315
chr1	1400001	1500000	180	0.0018
chr1	1500001	1600000	116	0.00116
chr1	1600001	1700000	224	0.00224
chr1	1700001	1800000	347	0.00347
chr1	1800001	1900000	141	0.00141
chr1	1900001	2000000	139	0.00139
chr1	2000001	2100000	271	0.00271
chr1	2100001	2200000	212	0.00212
chr1	2200001	2300000	282	0.00282
chr1	2300001	2400000	323	0.00323
chr1	2400001	2500000	435	0.00435
chr1	2500001	2600000	300	0.003
chr1	2600001	2700000	467	0.00467
chr1	2700001	2800000	260	0.0026
chr1	2800001	2900000	129	0.00129
chr1	2900001	3000000	163	0.00163
chr1	3000001	3100000	180	0.0018
chr1	3100001	3200000	202	0.00202
chr1	3200001	3300000	67	0.00067
chr1	3300001	3400000	153	0.00153
chr1	3400001	3500000	167	0.00167
chr1	3500001	3600000	184	0.00184
chr1	3600001	3700000	178	0.00178
chr1	3700001	3800000	182	0.00182
chr1	3800001	3900000	27	0.00027
chr1	3900001	4000000	19	0.00019
chr1	4000001	4100000	192	0.00192
chr1	4100001	4200000	218	0.00218
chr1	4200001	4300000	176	0.00176
chr1	4300001	4400000	232	0.00232
chr1	4400001	4500000	212	0.00212
chr1	4500001	4600000	148	0.00148
chr1	4600001	4700000	137	0.00137
chr1	4700001	4800000	216	0.00216
chr1	4800001	4900000	163	0.00163
chr1	4900001	5000000	126	0.00126
chr1	5000001	5100000	99	0.00099
chr1	5100001	5200000	185	0.00185
chr1	5200001	5300000	44	0.00044
chr1	5300001	5400000	75	0.00075
chr1	5400001	5500000	47	0.00047
chr1	5500001	5600000	30	0.0003
chr1	5600001	5700000	17	0.00017
chr1	5700001	5800000	24	0.00024
chr1	5800001	5900000	21	0.00021
chr1	5900001	6000000	24	0.00024
chr1	6000001	6100000	28	0.00028
chr1	6100001	6200000	18	0.00018
chr1	6200001	6300000	19	0.00019
chr1	6300001	6400000	166	0.00166
chr1	6400001	6500000	161	0.00161
chr1	6500001	6600000	127	0.00127
chr1	6600001	6700000	104	0.00104
chr1	6700001	6800000	262	0.00262
chr1	6800001	6900000	67	0.00067
chr1	6900001	7000000	72	0.00072
chr1	7000001	7100000	8	8e-05
chr1	7100001	7200000	47	0.00047
chr1	7200001	7300000	192	0.00192
chr1	7300001	7400000	136	0.00136
chr1	7400001	7500000	135	0.00135
chr1	7500001	7600000	104	0.00104
chr1	7600001	7700000	176	0.00176
chr1	7700001	7800000	113	0.00113
chr1	7800001	7900000	310	0.0031
chr1	7900001	8000000	34	0.00034
chr1	8000001	8100000	143	0.00143
chr1	8100001	8200000	124	0.00124
chr1	8200001	8300000	150	0.0015
chr1	8300001	8400000	106	0.00106
chr1	8400001	8500000	98	0.00098
chr1	8500001	8600000	111	0.00111
chr1	8600001	8700000	129	0.00129
chr1	8700001	8800000	133	0.00133
chr1	8800001	8900000	187	0.00187
chr1	8900001	9000000	187	0.00187
chr1	9000001	9100000	143	0.00143
chr1	9100001	9200000	126	0.00126
chr1	9200001	9300000	132	0.00132
chr1	9300001	9400000	363	0.00363
chr1	9400001	9500000	157	0.00157
chr1	9500001	9600000	352	0.00352
chr1	9600001	9700000	221	0.00221
chr1	9700001	9800000	131	0.00131
chr1	9800001	9900000	116	0.00116
chr1	9900001	10000000	123	0.00123
chr1	10000001	10100000	225	0.00225
chr1	10100001	10200000	225	0.00225
chr1	10200001	10300000	92	0.00092
chr1	10300001	10400000	307	0.00307
chr1	10400001	10500000	333	0.00333
chr1	10500001	10600000	94	0.00094
chr1	10600001	10700000	72	0.00072
chr1	10700001	10800000	123	0.00123
chr1	10800001	10900000	154	0.00154
chr1	10900001	11000000	238	0.00238
chr1	11000001	11100000	43	0.00043
chr1	11100001	11200000	13	0.00013
chr1	11200001	11300000	124	0.00124
chr1	11300001	11400000	86	0.00086
chr1	11400001	11500000	130	0.0013
chr1	11500001	11600000	131	0.00131
chr1	11600001	11700000	176	0.00176
chr1	11700001	11800000	117	0.00117
chr1	11800001	11900000	161	0.00161
chr1	11900001	12000000	154	0.00154
chr1	12000001	12100000	143	0.00143
chr1	12100001	12200000	219	0.00219
chr1	12200001	12300000	142	0.00142
chr1	12300001	12400000	222	0.00222
chr1	12400001	12500000	104	0.00104
chr1	12500001	12600000	86	0.00086
chr1	12600001	12700000	245	0.00245
chr1	12700001	12800000	120	0.0012
chr1	12800001	12900000	151	0.00151
chr1	12900001	13000000	140	0.0014
chr1	13000001	13100000	144	0.00144
chr1	13100001	13200000	128	0.00128
chr1	13200001	13300000	86	0.00086
chr1	13300001	13400000	135	0.00135
chr1	13400001	13500000	25	0.00025
chr1	13500001	13600000	20	0.0002
chr1	13600001	13700000	190	0.0019
chr1	13700001	13800000	106	0.00106
chr1	13800001	13900000	265	0.00265
chr1	13900001	14000000	121	0.00121
chr1	14000001	14100000	152	0.00152
chr1	14100001	14200000	91	0.00091
chr1	14200001	14300000	131	0.00131
chr1	14300001	14400000	58	0.00058
chr1	14400001	14500000	121	0.00121
chr1	14500001	14600000	136	0.00136
chr1	14600001	14700000	88	0.00088
chr1	14700001	14800000	49	0.00049
chr1	14800001	14900000	200	0.002
chr1	14900001	15000000	138	0.00138
chr1	15000001	15100000	80	0.0008
chr1	15100001	15200000	192	0.00192
chr1	15200001	15300000	164	0.00164
chr1	15300001	15400000	129	0.00129
chr1	15400001	15500000	101	0.00101
chr1	15500001	15600000	24	0.00024
chr1	15600001	15700000	23	0.00023
chr1	15700001	15800000	23	0.00023
chr1	15800001	15900000	21	0.00021
chr1	15900001	16000000	37	0.00037
chr1	16000001	16100000	94	0.00094
chr1	16100001	16200000	161	0.00161
chr1	16200001	16300000	83	0.00083
chr1	16300001	16400000	19	0.00019
chr1	16400001	16500000	129	0.00129
chr1	16500001	16600000	161	0.00161
chr1	16600001	16700000	189	0.00189
chr1	16700001	16800000	97	0.00097
chr1	16800001	16900000	72	0.00072
chr1	16900001	17000000	101	0.00101
chr1	17000001	17100000	137	0.00137
chr1	17100001	17200000	96	0.00096
chr1	17200001	17300000	182	0.00182
chr1	17300001	17400000	209	0.00209
chr1	17400001	17500000	108	0.00108
chr1	17500001	17600000	76	0.00076
chr1	17600001	17700000	65	0.00065
chr1	17700001	17800000	167	0.00167
chr1	17800001	17900000	110	0.0011
chr1	17900001	18000000	167	0.00167
chr1	18000001	18100000	89	0.00089
chr1	18100001	18200000	168	0.00168
chr1	18200001	18300000	130	0.0013
chr1	18300001	18400000	67	0.00067
chr1	18400001	18500000	22	0.00022
chr1	18500001	18600000	22	0.00022
chr1	18600001	18700000	23	0.00023
chr1	18700001	18800000	29	0.00029
chr1	18800001	18900000	29	0.00029
chr1	18900001	19000000	18	0.00018
chr1	19000001	19100000	18	0.00018
chr1	19100001	19200000	16	0.00016
chr1	19200001	19300000	15	0.00015
chr1	19300001	19400000	42	0.00042
chr1	19400001	19500000	106	0.00106
chr1	19500001	19600000	194	0.00194
chr1	19600001	19700000	241	0.00241
chr1	19700001	19800000	117	0.00117
chr1	19800001	19900000	188	0.00188
chr1	19900001	20000000	165	0.00165
chr1	20000001	20100000	111	0.00111
chr1	20100001	20200000	228	0.00228
chr1	20200001	20300000	146	0.00146
chr1	20300001	20400000	121	0.00121
chr1	20400001	20500000	180	0.0018
chr1	20500001	20600000	46	0.00046
chr1	20600001	20700000	63	0.00063
chr1	20700001	20800000	163	0.00163
chr1	20800001	20900000	84	0.00084
chr1	20900001	21000000	180	0.0018
chr1	21000001	21100000	248	0.00248
chr1	21100001	21200000	93	0.00093
chr1	21200001	21300000	140	0.0014
chr1	21300001	21400000	82	0.00082
chr1	21400001	21500000	151	0.00151
chr1	21500001	21600000	122	0.00122
chr1	21600001	21700000	134	0.00134
chr1	21700001	21800000	282	0.00282
chr1	21800001	21900000	134	0.00134
chr1	21900001	22000000	191	0.00191
chr1	22000001	22100000	492	0.00492
chr1	22100001	22200000	184	0.00184
chr1	22200001	22300000	374	0.00374
chr1	22300001	22400000	368	0.00368
chr1	22400001	22500000	237	0.00237
chr1	22500001	22600000	310	0.0031
chr1	22600001	22700000	105	0.00105
chr1	22700001	22800000	148	0.00148
chr1	22800001	22900000	185	0.00185
chr1	22900001	23000000	543	0.00543
chr1	23000001	23100000	321	0.00321
chr1	23100001	23200000	230	0.0023
chr1	23200001	23300000	151	0.00151
chr1	23300001	23400000	149	0.00149
chr1	23400001	23500000	120	0.0012
chr1	23500001	23600000	131	0.00131
chr1	23600001	23700000	261	0.00261
chr1	23700001	23800000	289	0.00289
chr1	23800001	23900000	72	0.00072
chr1	23900001	24000000	100	0.001
chr1	24000001	24100000	35	0.00035
chr1	24100001	24200000	19	0.00019
chr1	24200001	24300000	14	0.00014
chr1	24300001	24400000	30	0.0003
chr1	24400001	24500000	77	0.00077
chr1	24500001	24600000	149	0.00149
chr1	24600001	24700000	230	0.0023
chr1	24700001	24800000	392	0.00392
chr1	24800001	24900000	107	0.00107
chr1	24900001	25000000	200	0.002
chr1	25000001	25100000	178	0.00178
chr1	25100001	25200000	265	0.00265
chr1	25200001	25300000	190	0.0019
chr1	25300001	25400000	234	0.00234
chr1	25400001	25500000	122	0.00122
chr1	25500001	25600000	82	0.00082
chr1	25600001	25700000	30	0.0003
chr1	25700001	25800000	166	0.00166
chr1	25800001	25900000	391	0.00391
chr1	25900001	26000000	138	0.00138
chr1	26000001	26100000	172	0.00172
chr1	26100001	26200000	159	0.00159
chr1	26200001	26300000	154	0.00154
chr1	26300001	26400000	138	0.00138
chr1	26400001	26500000	116	0.00116
chr1	26500001	26600000	111	0.00111
chr1	26600001	26700000	96	0.00096
chr1	26700001	26800000	126	0.00126
chr1	26800001	26900000	127	0.00127
chr1	26900001	27000000	114	0.00114
chr1	27000001	27100000	130	0.0013
chr1	27100001	27200000	250	0.0025
chr1	27200001	27300000	137	0.00137
chr1	27300001	27400000	94	0.00094
chr1	27400001	27500000	41	0.00041
chr1	27500001	27600000	98	0.00098
chr1	27600001	27700000	135	0.00135
chr1	27700001	27800000	119	0.00119
chr1	27800001	27900000	98	0.00098
chr1	27900001	28000000	46	0.00046
chr1	28000001	28100000	46	0.00046
chr1	28100001	28200000	107	0.00107
chr1	28200001	28300000	101	0.00101
chr1	28300001	28400000	119	0.00119
chr1	28400001	28500000	116	0.00116
chr1	28500001	28600000	77	0.00077
chr1	28600001	28700000	96	0.00096
chr1	28700001	28800000	104	0.00104
chr1	28800001	28900000	113	0.00113
chr1	28900001	29000000	80	0.0008
chr1	29000001	29100000	101	0.00101
chr1	29100001	29200000	68	0.00068
chr1	29200001	29300000	93	0.00093
chr1	29300001	29400000	108	0.00108
chr1	29400001	29500000	84	0.00084
chr1	29500001	29600000	78	0.00078
chr1	29600001	29700000	72	0.00072
chr1	29700001	29800000	64	0.00064
chr1	29800001	29900000	187	0.00187
chr1	29900001	30000000	261	0.00261
chr1	30000001	30100000	108	0.00108
chr1	30100001	30200000	136	0.00136
chr1	30200001	30300000	140	0.0014
chr1	30300001	30400000	206	0.00206
chr1	30400001	30500000	130	0.0013
chr1	30500001	30600000	104	0.00104
chr1	30600001	30700000	107	0.00107
chr1	30700001	30800000	101	0.00101
chr1	30800001	30900000	101	0.00101
chr1	30900001	31000000	180	0.0018
chr1	31000001	31100000	131	0.00131
chr1	31100001	31200000	128	0.00128
chr1	31200001	31300000	219	0.00219
chr1	31300001	31400000	199	0.00199
chr1	31400001	31500000	140	0.0014
chr1	31500001	31600000	248	0.00248
chr1	31600001	31700000	257	0.00257
chr1	31700001	31800000	110	0.0011
chr1	31800001	31900000	102	0.00102
chr1	31900001	32000000	96	0.00096
chr1	32000001	32100000	133	0.00133
chr1	32100001	32200000	167	0.00167
chr1	32200001	32300000	275	0.00275
chr1	32300001	32400000	117	0.00117
chr1	32400001	32500000	118	0.00118
chr1	32500001	32600000	174	0.00174
chr1	32600001	32700000	138	0.00138
chr1	32700001	32800000	106	0.00106
chr1	32800001	32900000	132	0.00132
chr1	32900001	33000000	111	0.00111
chr1	33000001	33100000	132	0.00132
chr1	33100001	33200000	53	0.00053
chr1	33200001	33300000	68	0.00068
chr1	33300001	33400000	39	0.00039
chr1	33400001	33500000	126	0.00126
chr1	33500001	33600000	110	0.0011
chr1	33600001	33700000	242	0.00242
chr1	33700001	33800000	104	0.00104
chr1	33800001	33900000	101	0.00101
chr1	33900001	34000000	46	0.00046
chr1	34000001	34100000	47	0.00047
chr1	34100001	34200000	50	0.0005
chr1	34200001	34300000	90	0.0009
chr1	34300001	34400000	112	0.00112
chr1	34400001	34500000	127	0.00127
chr1	34500001	34600000	59	0.00059
chr1	34600001	34700000	175	0.00175
chr1	34700001	34800000	136	0.00136
chr1	34800001	34900000	109	0.00109
chr1	34900001	35000000	137	0.00137
chr1	35000001	35100000	182	0.00182
chr1	35100001	35200000	108	0.00108
chr1	35200001	35300000	107	0.00107
chr1	35300001	35400000	182	0.00182
chr1	35400001	35500000	103	0.00103
chr1	35500001	35600000	126	0.00126
chr1	35600001	35700000	21	0.00021
chr1	35700001	35800000	14	0.00014
chr1	35800001	35900000	139	0.00139
chr1	35900001	36000000	285	0.00285
chr1	36000001	36100000	132	0.00132
chr1	36100001	36200000	63	0.00063
chr1	36200001	36300000	127	0.00127
chr1	36300001	36400000	132	0.00132
chr1	36400001	36500000	261	0.00261
chr1	36500001	36600000	41	0.00041
chr1	36600001	36700000	17	0.00017
chr1	36700001	36800000	25	0.00025
chr1	36800001	36900000	20	0.0002
chr1	36900001	37000000	15	0.00015
chr1	37000001	37100000	13	0.00013
chr1	37100001	37200000	168	0.00168
chr1	37200001	37300000	247	0.00247
chr1	37300001	37400000	314	0.00314
chr1	37400001	37500000	114	0.00114
chr1	37500001	37600000	262	0.00262
chr1	37600001	37700000	237	0.00237
chr1	37700001	37800000	92	0.00092
chr1	37800001	37900000	158	0.00158
chr1	37900001	38000000	145	0.00145
chr1	38000001	38100000	182	0.00182
chr1	38100001	38200000	327	0.00327
chr1	38200001	38300000	158	0.00158
chr1	38300001	38400000	137	0.00137
chr1	38400001	38500000	221	0.00221
chr1	38500001	38600000	250	0.0025
chr1	38600001	38700000	254	0.00254
chr1	38700001	38800000	111	0.00111
chr1	38800001	38900000	193	0.00193
chr1	38900001	39000000	35	0.00035
chr1	39000001	39100000	271	0.00271
chr1	39100001	39200000	97	0.00097
chr1	39200001	39300000	111	0.00111
chr1	39300001	39400000	215	0.00215
chr1	39400001	39500000	144	0.00144
chr1	39500001	39600000	110	0.0011
chr1	39600001	39700000	117	0.00117
chr1	39700001	39800000	98	0.00098
chr1	39800001	39900000	133	0.00133
chr1	39900001	40000000	69	0.00069
chr1	40000001	40100000	119	0.00119
chr1	40100001	40200000	332	0.00332
chr1	40200001	40300000	458	0.00458
chr1	40300001	40400000	90	0.0009
chr1	40400001	40500000	93	0.00093
chr1	40500001	40600000	124	0.00124
chr1	40600001	40700000	158	0.00158
chr1	40700001	40800000	172	0.00172
chr1	40800001	40900000	84	0.00084
chr1	40900001	41000000	95	0.00095
chr1	41000001	41100000	134	0.00134
chr1	41100001	41200000	180	0.0018
chr1	41200001	41300000	180	0.0018
chr1	41300001	41400000	255	0.00255
chr1	41400001	41500000	138	0.00138
chr1	41500001	41600000	89	0.00089
chr1	41600001	41700000	109	0.00109
chr1	41700001	41800000	91	0.00091
chr1	41800001	41900000	85	0.00085
chr1	41900001	42000000	167	0.00167
chr1	42000001	42100000	117	0.00117
chr1	42100001	42200000	107	0.00107
chr1	42200001	42300000	117	0.00117
chr1	42300001	42400000	190	0.0019
chr1	42400001	42500000	255	0.00255
chr1	42500001	42600000	128	0.00128
chr1	42600001	42700000	114	0.00114
chr1	42700001	42800000	185	0.00185
chr1	42800001	42900000	187	0.00187
chr1	42900001	43000000	393	0.00393
chr1	43000001	43100000	208	0.00208
chr1	43100001	43200000	98	0.00098
chr1	43200001	43300000	151	0.00151
chr1	43300001	43400000	143	0.00143
chr1	43400001	43500000	97	0.00097
chr1	43500001	43600000	134	0.00134
chr1	43600001	43700000	182	0.00182
chr1	43700001	43800000	127	0.00127
chr1	43800001	43900000	259	0.00259
chr1	43900001	44000000	123	0.00123
chr1	44000001	44100000	99	0.00099
chr1	44100001	44200000	267	0.00267
chr1	44200001	44300000	169	0.00169
chr1	44300001	44400000	102	0.00102
chr1	44400001	44500000	133	0.00133
chr1	44500001	44600000	373	0.00373
chr1	44600001	44700000	247	0.00247
chr1	44700001	44800000	172	0.00172
chr1	44800001	44900000	283	0.00283
chr1	44900001	45000000	238	0.00238
chr1	45000001	45100000	294	0.00294
chr1	45100001	45200000	228	0.00228
chr1	45200001	45300000	87	0.00087
chr1	45300001	45400000	55	0.00055
chr1	45400001	45500000	119	0.00119
chr1	45500001	45600000	235	0.00235
chr1	45600001	45700000	75	0.00075
chr1	45700001	45800000	453	0.00453
chr1	45800001	45900000	271	0.00271
chr1	45900001	46000000	194	0.00194
chr1	46000001	46100000	114	0.00114
chr1	46100001	46200000	282	0.00282
chr1	46200001	46300000	218	0.00218
chr1	46300001	46400000	18	0.00018
chr1	46400001	46500000	22	0.00022
chr1	46500001	46600000	20	0.0002
chr1	46600001	46700000	20	0.0002
chr1	46700001	46800000	22	0.00022
chr1	46800001	46900000	19	0.00019
chr1	46900001	47000000	27	0.00027
chr1	47000001	47100000	13	0.00013
chr1	47100001	47200000	81	0.00081
chr1	47200001	47300000	78	0.00078
chr1	47300001	47400000	41	0.00041
chr1	47400001	47500000	20	0.0002
chr1	47500001	47600000	12	0.00012
chr1	47600001	47700000	23	0.00023
chr1	47700001	47800000	11	0.00011
chr1	47800001	47900000	23	0.00023
chr1	47900001	48000000	22	0.00022
chr1	48000001	48100000	52	0.00052
chr1	48100001	48200000	116	0.00116
chr1	48200001	48300000	222	0.00222
chr1	48300001	48400000	126	0.00126
chr1	48400001	48500000	148	0.00148
chr1	48500001	48600000	129	0.00129
chr1	48600001	48700000	87	0.00087
chr1	48700001	48800000	116	0.00116
chr1	48800001	48900000	113	0.00113
chr1	48900001	49000000	88	0.00088
chr1	49000001	49100000	99	0.00099
chr1	49100001	49200000	75	0.00075
chr1	49200001	49300000	132	0.00132
chr1	49300001	49400000	181	0.00181
chr1	49400001	49500000	101	0.00101
chr1	49500001	49600000	114	0.00114
chr1	49600001	49700000	145	0.00145
chr1	49700001	49800000	35	0.00035
chr1	49800001	49900000	90	0.0009
chr1	49900001	50000000	146	0.00146
chr1	50000001	50100000	161	0.00161
chr1	50100001	50200000	249	0.00249
chr1	50200001	50300000	114	0.00114
chr1	50300001	50400000	172	0.00172
chr1	50400001	50500000	184	0.00184
chr1	50500001	50600000	93	0.00093
chr1	50600001	50700000	189	0.00189
chr1	50700001	50800000	84	0.00084
chr1	50800001	50900000	180	0.0018
chr1	50900001	51000000	250	0.0025
chr1	51000001	51100000	148	0.00148
chr1	51100001	51200000	220	0.0022
chr1	51200001	51300000	231	0.00231
chr1	51300001	51400000	135	0.00135
chr1	51400001	51500000	57	0.00057
chr1	51500001	51600000	67	0.00067
chr1	51600001	51700000	57	0.00057
chr1	51700001	51800000	82	0.00082
chr1	51800001	51900000	28	0.00028
chr1	51900001	52000000	15	0.00015
chr1	52000001	52100000	130	0.0013
chr1	52100001	52200000	62	0.00062
chr1	52200001	52300000	95	0.00095
chr1	52300001	52400000	99	0.00099
chr1	52400001	52500000	97	0.00097
chr1	52500001	52600000	213	0.00213
chr1	52600001	52700000	118	0.00118
chr1	52700001	52800000	76	0.00076
chr1	52800001	52900000	101	0.00101
chr1	52900001	53000000	84	0.00084
chr1	53000001	53100000	100	0.001
chr1	53100001	53200000	52	0.00052
chr1	53200001	53300000	3	3e-05
chr1	53300001	53400000	79	0.00079
chr1	53400001	53500000	162	0.00162
chr1	53500001	53600000	193	0.00193
chr1	53600001	53700000	253	0.00253
chr1	53700001	53800000	117	0.00117
chr1	53800001	53900000	115	0.00115
chr1	53900001	54000000	256	0.00256
chr1	54000001	54100000	338	0.00338
chr1	54100001	54200000	97	0.00097
chr1	54200001	54300000	286	0.00286
chr1	54300001	54400000	74	0.00074
chr1	54400001	54500000	61	0.00061
chr1	54500001	54600000	342	0.00342
chr1	54600001	54700000	248	0.00248
chr1	54700001	54800000	325	0.00325
chr1	54800001	54900000	334	0.00334
chr1	54900001	55000000	300	0.003
chr1	55000001	55100000	378	0.00378
chr1	55100001	55200000	145	0.00145
chr1	55200001	55300000	196	0.00196
chr1	55300001	55400000	177	0.00177
chr1	55400001	55500000	223	0.00223
chr1	55500001	55600000	275	0.00275
chr1	55600001	55700000	108	0.00108
chr1	55700001	55800000	282	0.00282
chr1	55800001	55900000	125	0.00125
chr1	55900001	56000000	180	0.0018
chr1	56000001	56100000	243	0.00243
chr1	56100001	56200000	64	0.00064
chr1	56200001	56300000	163	0.00163
chr1	56300001	56400000	256	0.00256
chr1	56400001	56500000	217	0.00217
chr1	56500001	56600000	96	0.00096
chr1	56600001	56700000	234	0.00234
chr1	56700001	56800000	103	0.00103
chr1	56800001	56900000	28	0.00028
chr1	56900001	57000000	69	0.00069
chr1	57000001	57100000	187	0.00187
chr1	57100001	57200000	97	0.00097
chr1	57200001	57300000	129	0.00129
chr1	57300001	57400000	112	0.00112
chr1	57400001	57500000	118	0.00118
chr1	57500001	57600000	99	0.00099
chr1	57600001	57700000	109	0.00109
chr1	57700001	57800000	103	0.00103
chr1	57800001	57900000	237	0.00237
chr1	57900001	58000000	246	0.00246
chr1	58000001	58100000	260	0.0026
chr1	58100001	58200000	195	0.00195
chr1	58200001	58300000	201	0.00201
chr1	58300001	58400000	215	0.00215
chr1	58400001	58500000	262	0.00262
chr1	58500001	58600000	342	0.00342
chr1	58600001	58700000	130	0.0013
chr1	58700001	58800000	90	0.0009
chr1	58800001	58900000	192	0.00192
chr1	58900001	59000000	29	0.00029
chr1	59000001	59100000	25	0.00025
chr1	59100001	59200000	31	0.00031
chr1	59200001	59300000	234	0.00234
chr1	59300001	59400000	133	0.00133
chr1	59400001	59500000	400	0.004
chr1	59500001	59600000	255	0.00255
chr1	59600001	59700000	209	0.00209
chr1	59700001	59800000	144	0.00144
chr1	59800001	59900000	121	0.00121
chr1	59900001	60000000	120	0.0012
chr1	60000001	60100000	191	0.00191
chr1	60100001	60200000	101	0.00101
chr1	60200001	60300000	120	0.0012
chr1	60300001	60400000	222	0.00222
chr1	60400001	60500000	126	0.00126
chr1	60500001	60600000	110	0.0011
chr1	60600001	60700000	121	0.00121
chr1	60700001	60800000	84	0.00084
chr1	60800001	60900000	70	0.0007
chr1	60900001	61000000	64	0.00064
chr1	61000001	61100000	96	0.00096
chr1	61100001	61200000	100	0.001
chr1	61200001	61300000	136	0.00136
chr1	61300001	61400000	143	0.00143
chr1	61400001	61500000	126	0.00126
chr1	61500001	61600000	112	0.00112
chr1	61600001	61700000	112	0.00112
chr1	61700001	61800000	78	0.00078
chr1	61800001	61900000	73	0.00073
chr1	61900001	62000000	75	0.00075
chr1	62000001	62100000	80	0.0008
chr1	62100001	62200000	76	0.00076
chr1	62200001	62300000	108	0.00108
chr1	62300001	62400000	119	0.00119
chr1	62400001	62500000	100	0.001
chr1	62500001	62600000	114	0.00114
chr1	62600001	62700000	76	0.00076
chr1	62700001	62800000	120	0.0012
chr1	62800001	62900000	115	0.00115
chr1	62900001	63000000	110	0.0011
chr1	63000001	63100000	167	0.00167
chr1	63100001	63200000	142	0.00142
chr1	63200001	63300000	97	0.00097
chr1	63300001	63400000	129	0.00129
chr1	63400001	63500000	73	0.00073
chr1	63500001	63600000	56	0.00056
chr1	63600001	63700000	96	0.00096
chr1	63700001	63800000	80	0.0008
chr1	63800001	63900000	107	0.00107
chr1	63900001	64000000	96	0.00096
chr1	64000001	64100000	122	0.00122
chr1	64100001	64200000	145	0.00145
chr1	64200001	64300000	257	0.00257
chr1	64300001	64400000	187	0.00187
chr1	64400001	64500000	146	0.00146
chr1	64500001	64600000	177	0.00177
chr1	64600001	64700000	109	0.00109
chr1	64700001	64800000	82	0.00082
chr1	64800001	64900000	72	0.00072
chr1	64900001	65000000	164	0.00164
chr1	65000001	65100000	221	0.00221
chr1	65100001	65200000	63	0.00063
chr1	65200001	65300000	104	0.00104
chr1	65300001	65400000	237	0.00237
chr1	65400001	65500000	173	0.00173
chr1	65500001	65600000	143	0.00143
chr1	65600001	65700000	139	0.00139
chr1	65700001	65800000	131	0.00131
chr1	65800001	65900000	140	0.0014
chr1	65900001	66000000	162	0.00162
chr1	66000001	66100000	157	0.00157
chr1	66100001	66200000	179	0.00179
chr1	66200001	66300000	180	0.0018
chr1	66300001	66400000	89	0.00089
chr1	66400001	66500000	109	0.00109
chr1	66500001	66600000	108	0.00108
chr1	66600001	66700000	47	0.00047
chr1	66700001	66800000	28	0.00028
chr1	66800001	66900000	30	0.0003
chr1	66900001	67000000	18	0.00018
chr1	67000001	67100000	89	0.00089
chr1	67100001	67200000	83	0.00083
chr1	67200001	67300000	220	0.0022
chr1	67300001	67400000	564	0.00564
chr1	67400001	67500000	956	0.00956
chr1	67500001	67600000	717	0.00717
chr1	67600001	67700000	602	0.00602
chr1	67700001	67800000	93	0.00093
chr1	67800001	67900000	85	0.00085
chr1	67900001	68000000	108	0.00108
chr1	68000001	68100000	131	0.00131
chr1	68100001	68200000	99	0.00099
chr1	68200001	68300000	109	0.00109
chr1	68300001	68400000	132	0.00132
chr1	68400001	68500000	158	0.00158
chr1	68500001	68600000	147	0.00147
chr1	68600001	68700000	208	0.00208
chr1	68700001	68800000	153	0.00153
chr1	68800001	68900000	157	0.00157
chr1	68900001	69000000	167	0.00167
chr1	69000001	69100000	89	0.00089
chr1	69100001	69200000	195	0.00195
chr1	69200001	69300000	183	0.00183
chr1	69300001	69400000	300	0.003
chr1	69400001	69500000	266	0.00266
chr1	69500001	69600000	124	0.00124
chr1	69600001	69700000	420	0.0042
chr1	69700001	69800000	141	0.00141
chr1	69800001	69900000	105	0.00105
chr1	69900001	70000000	207	0.00207
chr1	70000001	70100000	137	0.00137
chr1	70100001	70200000	213	0.00213
chr1	70200001	70300000	127	0.00127
chr1	70300001	70400000	108	0.00108
chr1	70400001	70500000	104	0.00104
chr1	70500001	70600000	130	0.0013
chr1	70600001	70700000	179	0.00179
chr1	70700001	70800000	158	0.00158
chr1	70800001	70900000	111	0.00111
chr1	70900001	71000000	36	0.00036
chr1	71000001	71100000	82	0.00082
chr1	71100001	71200000	105	0.00105
chr1	71200001	71300000	102	0.00102
chr1	71300001	71400000	192	0.00192
chr1	71400001	71500000	72	0.00072
chr1	71500001	71600000	87	0.00087
chr1	71600001	71700000	140	0.0014
chr1	71700001	71800000	138	0.00138
chr1	71800001	71900000	161	0.00161
chr1	71900001	72000000	238	0.00238
chr1	72000001	72100000	338	0.00338
chr1	72100001	72200000	387	0.00387
chr1	72200001	72300000	355	0.00355
chr1	72300001	72400000	191	0.00191
chr1	72400001	72500000	275	0.00275
chr1	72500001	72600000	71	0.00071
chr1	72600001	72700000	145	0.00145
chr1	72700001	72800000	183	0.00183
chr1	72800001	72900000	99	0.00099
chr1	72900001	73000000	36	0.00036
chr1	73000001	73100000	132	0.00132
chr1	73100001	73200000	119	0.00119
chr1	73200001	73300000	122	0.00122
chr1	73300001	73400000	102	0.00102
chr1	73400001	73500000	158	0.00158
chr1	73500001	73600000	164	0.00164
chr1	73600001	73700000	177	0.00177
chr1	73700001	73800000	11	0.00011
chr1	74100001	74200000	39	0.00039
chr1	74200001	74300000	265	0.00265
chr1	74300001	74400000	153	0.00153
chr1	74400001	74500000	150	0.0015
chr1	74500001	74600000	40	0.0004
chr1	74700001	74800000	32	0.00032
chr1	74800001	74900000	245	0.00245
chr1	74900001	75000000	177	0.00177
chr1	75000001	75100000	135	0.00135
chr1	75100001	75200000	99	0.00099
chr1	75200001	75300000	316	0.00316
chr1	75300001	75400000	163	0.00163
chr1	75400001	75500000	234	0.00234
chr1	75500001	75600000	88	0.00088
chr1	75600001	75700000	66	0.00066
chr1	75700001	75800000	94	0.00094
chr1	75800001	75900000	162	0.00162
chr1	75900001	76000000	178	0.00178
chr1	76000001	76100000	187	0.00187
chr1	76100001	76200000	104	0.00104
chr1	76200001	76300000	24	0.00024
chr1	76300001	76400000	38	0.00038
chr1	76400001	76500000	120	0.0012
chr1	76500001	76600000	96	0.00096
chr1	76600001	76700000	90	0.0009
chr1	76700001	76800000	124	0.00124
chr1	76800001	76900000	121	0.00121
chr1	76900001	77000000	118	0.00118
chr1	77000001	77100000	110	0.0011
chr1	77100001	77200000	67	0.00067
chr1	77200001	77300000	157	0.00157
chr1	77300001	77400000	145	0.00145
chr1	77400001	77500000	175	0.00175
chr1	77500001	77600000	78	0.00078
chr1	77600001	77700000	118	0.00118
chr1	77700001	77800000	124	0.00124
chr1	77800001	77900000	229	0.00229
chr1	77900001	78000000	324	0.00324
chr1	78000001	78100000	78	0.00078
chr1	78100001	78200000	24	0.00024
chr1	78200001	78300000	86	0.00086
chr1	78300001	78400000	259	0.00259
chr1	78400001	78500000	153	0.00153
chr1	78500001	78600000	115	0.00115
chr1	78600001	78700000	276	0.00276
chr1	78700001	78800000	238	0.00238
chr1	78800001	78900000	247	0.00247
chr1	78900001	79000000	192	0.00192
chr1	79000001	79100000	84	0.00084
chr1	79100001	79200000	238	0.00238
chr1	79200001	79300000	258	0.00258
chr1	79300001	79400000	128	0.00128
chr1	79400001	79500000	229	0.00229
chr1	79500001	79600000	123	0.00123
chr1	79600001	79700000	314	0.00314
chr1	79700001	79800000	77	0.00077
chr1	79800001	79900000	203	0.00203
chr1	79900001	80000000	334	0.00334
chr1	80000001	80100000	203	0.00203
chr1	80100001	80200000	325	0.00325
chr1	80200001	80300000	277	0.00277
chr1	80300001	80400000	131	0.00131
chr1	80400001	80500000	101	0.00101
chr1	80500001	80600000	105	0.00105
chr1	80600001	80700000	127	0.00127
chr1	80700001	80800000	170	0.0017
chr1	80800001	80900000	124	0.00124
chr1	80900001	81000000	111	0.00111
chr1	81000001	81100000	282	0.00282
chr1	81100001	81200000	303	0.00303
chr1	81200001	81300000	152	0.00152
chr1	81300001	81400000	291	0.00291
chr1	81400001	81500000	141	0.00141
chr1	81500001	81600000	111	0.00111
chr1	81600001	81700000	108	0.00108
chr1	81700001	81800000	103	0.00103
chr1	81800001	81900000	116	0.00116
chr1	81900001	82000000	152	0.00152
chr1	82000001	82100000	99	0.00099
chr1	82100001	82200000	172	0.00172
chr1	82200001	82300000	33	0.00033
chr1	82300001	82400000	92	0.00092
chr1	82400001	82500000	162	0.00162
chr1	82500001	82600000	145	0.00145
chr1	82600001	82700000	166	0.00166
chr1	82700001	82800000	176	0.00176
chr1	82800001	82900000	135	0.00135
chr1	82900001	83000000	277	0.00277
chr1	83000001	83100000	130	0.0013
chr1	83100001	83200000	17	0.00017
chr1	83200001	83300000	25	0.00025
chr1	83300001	83400000	29	0.00029
chr1	83400001	83500000	26	0.00026
chr1	83500001	83600000	16	0.00016
chr1	83600001	83700000	197	0.00197
chr1	83700001	83800000	291	0.00291
chr1	83800001	83900000	234	0.00234
chr1	83900001	84000000	479	0.00479
chr1	84000001	84100000	173	0.00173
chr1	84100001	84200000	147	0.00147
chr1	84200001	84300000	292	0.00292
chr1	84300001	84400000	188	0.00188
chr1	84400001	84500000	191	0.00191
chr1	84500001	84600000	119	0.00119
chr1	84600001	84700000	231	0.00231
chr1	84700001	84800000	106	0.00106
chr1	84800001	84900000	124	0.00124
chr1	84900001	85000000	202	0.00202
chr1	85000001	85100000	114	0.00114
chr1	85100001	85200000	162	0.00162
chr1	85200001	85300000	117	0.00117
chr1	85300001	85400000	155	0.00155
chr1	85400001	85500000	188	0.00188
chr1	85500001	85600000	164	0.00164
chr1	85600001	85700000	320	0.0032
chr1	85700001	85800000	17	0.00017
chr1	85800001	85900000	201	0.00201
chr1	85900001	86000000	77	0.00077
chr1	86000001	86100000	90	0.0009
chr1	86100001	86200000	16	0.00016
chr1	86200001	86300000	102	0.00102
chr1	86300001	86400000	317	0.00317
chr1	86400001	86500000	308	0.00308
chr1	86500001	86600000	217	0.00217
chr1	86600001	86700000	235	0.00235
chr1	86700001	86800000	181	0.00181
chr1	86800001	86900000	127	0.00127
chr1	86900001	87000000	150	0.0015
chr1	87000001	87100000	204	0.00204
chr1	87100001	87200000	273	0.00273
chr1	87200001	87300000	125	0.00125
chr1	87300001	87400000	100	0.001
chr1	87400001	87500000	140	0.0014
chr1	87500001	87600000	266	0.00266
chr1	87600001	87700000	125	0.00125
chr1	87700001	87800000	121	0.00121
chr1	87800001	87900000	141	0.00141
chr1	87900001	88000000	339	0.00339
chr1	88000001	88100000	191	0.00191
chr1	88100001	88200000	171	0.00171
chr1	88200001	88300000	135	0.00135
chr1	88300001	88400000	222	0.00222
chr1	88400001	88500000	244	0.00244
chr1	88500001	88600000	136	0.00136
chr1	88600001	88700000	124	0.00124
chr1	88700001	88800000	111	0.00111
chr1	88800001	88900000	133	0.00133
chr1	88900001	89000000	111	0.00111
chr1	89000001	89100000	413	0.00413
chr1	89100001	89200000	279	0.00279
chr1	89200001	89300000	116	0.00116
chr1	89300001	89400000	135	0.00135
chr1	89400001	89500000	285	0.00285
chr1	89500001	89600000	121	0.00121
chr1	89600001	89700000	125	0.00125
chr1	89700001	89800000	147	0.00147
chr1	89800001	89900000	162	0.00162
chr1	89900001	90000000	382	0.00382
chr1	90000001	90100000	185	0.00185
chr1	90100001	90200000	173	0.00173
chr1	90200001	90300000	190	0.0019
chr1	90300001	90400000	245	0.00245
chr1	90400001	90500000	266	0.00266
chr1	90500001	90600000	166	0.00166
chr1	90600001	90700000	117	0.00117
chr1	90700001	90800000	143	0.00143
chr1	90800001	90900000	138	0.00138
chr1	90900001	91000000	119	0.00119
chr1	91000001	91100000	184	0.00184
chr1	91100001	91200000	318	0.00318
chr1	91200001	91300000	248	0.00248
chr1	91300001	91400000	189	0.00189
chr1	91400001	91500000	266	0.00266
chr1	91500001	91600000	82	0.00082
chr1	91600001	91700000	400	0.004
chr1	91700001	91800000	144	0.00144
chr1	91800001	91900000	208	0.00208
chr1	91900001	92000000	109	0.00109
chr1	92000001	92100000	122	0.00122
chr1	92100001	92200000	127	0.00127
chr1	92200001	92300000	123	0.00123
chr1	92300001	92400000	85	0.00085
chr1	92400001	92500000	164	0.00164
chr1	92500001	92600000	126	0.00126
chr1	92600001	92700000	135	0.00135
chr1	92700001	92800000	150	0.0015
chr1	92800001	92900000	157	0.00157
chr1	92900001	93000000	233	0.00233
chr1	93000001	93100000	146	0.00146
chr1	93100001	93200000	142	0.00142
chr1	93200001	93300000	66	0.00066
chr1	93300001	93400000	19	0.00019
chr1	93400001	93500000	18	0.00018
chr1	93500001	93600000	14	0.00014
chr1	93600001	93700000	57	0.00057
chr1	93700001	93800000	111	0.00111
chr1	93800001	93900000	97	0.00097
chr1	93900001	94000000	58	0.00058
chr1	94000001	94100000	56	0.00056
chr1	94100001	94200000	98	0.00098
chr1	94200001	94300000	111	0.00111
chr1	94300001	94400000	122	0.00122
chr1	94400001	94500000	86	0.00086
chr1	94500001	94600000	93	0.00093
chr1	94600001	94700000	116	0.00116
chr1	94700001	94800000	206	0.00206
chr1	94800001	94900000	147	0.00147
chr1	94900001	95000000	88	0.00088
chr1	95000001	95100000	130	0.0013
chr1	95100001	95200000	60	0.0006
chr1	95200001	95300000	157	0.00157
chr1	95300001	95400000	123	0.00123
chr1	95400001	95500000	103	0.00103
chr1	95500001	95600000	100	0.001
chr1	95600001	95700000	226	0.00226
chr1	95700001	95800000	18	0.00018
chr1	95800001	95900000	27	0.00027
chr1	95900001	96000000	101	0.00101
chr1	96000001	96100000	76	0.00076
chr1	96100001	96200000	41	0.00041
chr1	96200001	96300000	131	0.00131
chr1	96300001	96400000	230	0.0023
chr1	96400001	96500000	134	0.00134
chr1	96500001	96600000	159	0.00159
chr1	96600001	96700000	286	0.00286
chr1	96700001	96800000	306	0.00306
chr1	96800001	96900000	83	0.00083
chr1	96900001	97000000	48	0.00048
chr1	97000001	97100000	112	0.00112
chr1	97100001	97200000	27	0.00027
chr1	97200001	97300000	24	0.00024
chr1	97300001	97400000	116	0.00116
chr1	97400001	97500000	114	0.00114
chr1	97500001	97600000	100	0.001
chr1	97600001	97700000	111	0.00111
chr1	97700001	97800000	164	0.00164
chr1	97800001	97900000	170	0.0017
chr1	97900001	98000000	130	0.0013
chr1	98000001	98100000	16	0.00016
chr1	98100001	98200000	22	0.00022
chr1	98200001	98300000	23	0.00023
chr1	98300001	98400000	29	0.00029
chr1	98400001	98500000	187	0.00187
chr1	98500001	98600000	41	0.00041
chr1	98600001	98700000	71	0.00071
chr1	98700001	98800000	29	0.00029
chr1	98800001	98900000	30	0.0003
chr1	98900001	99000000	26	0.00026
chr1	99000001	99100000	322	0.00322
chr1	99100001	99200000	222	0.00222
chr1	99200001	99300000	160	0.0016
chr1	99300001	99400000	259	0.00259
chr1	99400001	99500000	428	0.00428
chr1	99500001	99600000	123	0.00123
chr1	99600001	99700000	117	0.00117
chr1	99700001	99800000	123	0.00123
chr1	99800001	99900000	141	0.00141
chr1	99900001	100000000	97	0.00097
chr1	100000001	100100000	158	0.00158
chr1	100100001	100200000	205	0.00205
chr1	100200001	100300000	219	0.00219
chr1	100300001	100400000	144	0.00144
chr1	100400001	100500000	170	0.0017
chr1	100500001	100600000	29	0.00029
chr1	100600001	100700000	26	0.00026
chr1	100700001	100800000	20	0.0002
chr1	100800001	100900000	62	0.00062
chr1	100900001	101000000	130	0.0013
chr1	101000001	101100000	216	0.00216
chr1	101100001	101200000	122	0.00122
chr1	101200001	101300000	215	0.00215
chr1	101300001	101400000	150	0.0015
chr1	101400001	101500000	193	0.00193
chr1	101500001	101600000	165	0.00165
chr1	101600001	101700000	143	0.00143
chr1	101700001	101800000	93	0.00093
chr1	101800001	101900000	143	0.00143
chr1	101900001	102000000	213	0.00213
chr1	102000001	102100000	130	0.0013
chr1	102100001	102200000	130	0.0013
chr1	102200001	102300000	126	0.00126
chr1	102300001	102400000	92	0.00092
chr1	102400001	102500000	152	0.00152
chr1	102500001	102600000	167	0.00167
chr1	102600001	102700000	137	0.00137
chr1	102700001	102800000	146	0.00146
chr1	102800001	102900000	142	0.00142
chr1	102900001	103000000	101	0.00101
chr1	103000001	103100000	101	0.00101
chr1	103100001	103200000	26	0.00026
chr1	103200001	103300000	19	0.00019
chr1	103300001	103400000	74	0.00074
chr1	103400001	103500000	160	0.0016
chr1	103500001	103600000	85	0.00085
chr1	103600001	103700000	56	0.00056
chr1	103700001	103800000	249	0.00249
chr1	103800001	103900000	287	0.00287
chr1	103900001	104000000	210	0.0021
chr1	104000001	104100000	204	0.00204
chr1	104100001	104200000	315	0.00315
chr1	104200001	104300000	132	0.00132
chr1	104300001	104400000	88	0.00088
chr1	104400001	104500000	199	0.00199
chr1	104500001	104600000	269	0.00269
chr1	104600001	104700000	243	0.00243
chr1	104700001	104800000	23	0.00023
chr1	104800001	104900000	18	0.00018
chr1	104900001	105000000	27	0.00027
chr1	105000001	105100000	16	0.00016
chr1	105100001	105200000	24	0.00024
chr1	105200001	105300000	28	0.00028
chr1	105300001	105400000	29	0.00029
chr1	105400001	105500000	24	0.00024
chr1	105500001	105600000	19	0.00019
chr1	105600001	105700000	16	0.00016
chr1	105700001	105800000	20	0.0002
chr1	105800001	105900000	23	0.00023
chr1	105900001	106000000	15	0.00015
chr1	106000001	106100000	11	0.00011
chr1	106100001	106200000	15	0.00015
chr1	106200001	106300000	22	0.00022
chr1	106300001	106400000	27	0.00027
chr1	106400001	106500000	31	0.00031
chr1	106500001	106600000	29	0.00029
chr1	106600001	106700000	14	0.00014
chr1	106700001	106800000	61	0.00061
chr1	106800001	106900000	290	0.0029
chr1	106900001	107000000	157	0.00157
chr1	107000001	107100000	99	0.00099
chr1	107100001	107200000	193	0.00193
chr1	107200001	107300000	111	0.00111
chr1	107300001	107400000	128	0.00128
chr1	107400001	107500000	121	0.00121
chr1	107500001	107600000	51	0.00051
chr1	107600001	107700000	234	0.00234
chr1	107700001	107800000	193	0.00193
chr1	107800001	107900000	275	0.00275
chr1	107900001	108000000	109	0.00109
chr1	108000001	108100000	77	0.00077
chr1	108100001	108200000	142	0.00142
chr1	108200001	108300000	123	0.00123
chr1	108300001	108400000	154	0.00154
chr1	108400001	108500000	146	0.00146
chr1	108500001	108600000	173	0.00173
chr1	108600001	108700000	335	0.00335
chr1	108700001	108800000	169	0.00169
chr1	108800001	108900000	188	0.00188
chr1	108900001	109000000	406	0.00406
chr1	109000001	109100000	61	0.00061
chr1	109100001	109200000	148	0.00148
chr1	109200001	109300000	144	0.00144
chr1	109300001	109400000	113	0.00113
chr1	109400001	109500000	67	0.00067
chr1	109500001	109600000	104	0.00104
chr1	109600001	109700000	103	0.00103
chr1	109700001	109800000	308	0.00308
chr1	109800001	109900000	155	0.00155
chr1	109900001	110000000	187	0.00187
chr1	110000001	110100000	158	0.00158
chr1	110100001	110200000	112	0.00112
chr1	110200001	110300000	203	0.00203
chr1	110300001	110400000	92	0.00092
chr1	110400001	110500000	170	0.0017
chr1	110500001	110600000	193	0.00193
chr1	110600001	110700000	212	0.00212
chr1	110700001	110800000	335	0.00335
chr1	110800001	110900000	125	0.00125
chr1	110900001	111000000	163	0.00163
chr1	111000001	111100000	64	0.00064
chr1	111100001	111200000	152	0.00152
chr1	111200001	111300000	125	0.00125
chr1	111300001	111400000	123	0.00123
chr1	111400001	111500000	130	0.0013
chr1	111500001	111600000	157	0.00157
chr1	111600001	111700000	123	0.00123
chr1	111700001	111800000	121	0.00121
chr1	111800001	111900000	112	0.00112
chr1	111900001	112000000	111	0.00111
chr1	112000001	112100000	111	0.00111
chr1	112100001	112200000	79	0.00079
chr1	112200001	112300000	120	0.0012
chr1	112300001	112400000	162	0.00162
chr1	112400001	112500000	197	0.00197
chr1	112500001	112600000	148	0.00148
chr1	112600001	112700000	166	0.00166
chr1	112700001	112800000	138	0.00138
chr1	112800001	112900000	98	0.00098
chr1	112900001	113000000	106	0.00106
chr1	113000001	113100000	107	0.00107
chr1	113100001	113200000	104	0.00104
chr1	113200001	113300000	113	0.00113
chr1	113300001	113400000	103	0.00103
chr1	113400001	113500000	138	0.00138
chr1	113500001	113600000	126	0.00126
chr1	113600001	113700000	185	0.00185
chr1	113700001	113800000	232	0.00232
chr1	113800001	113900000	254	0.00254
chr1	113900001	114000000	378	0.00378
chr1	114000001	114100000	324	0.00324
chr1	114100001	114200000	235	0.00235
chr1	114200001	114300000	119	0.00119
chr1	114300001	114400000	312	0.00312
chr1	114400001	114500000	114	0.00114
chr1	114500001	114600000	102	0.00102
chr1	114600001	114700000	340	0.0034
chr1	114700001	114800000	123	0.00123
chr1	114800001	114900000	109	0.00109
chr1	114900001	115000000	104	0.00104
chr1	115000001	115100000	178	0.00178
chr1	115100001	115200000	89	0.00089
chr1	115200001	115300000	197	0.00197
chr1	115300001	115400000	134	0.00134
chr1	115400001	115500000	93	0.00093
chr1	115500001	115600000	120	0.0012
chr1	115600001	115700000	163	0.00163
chr1	115700001	115800000	103	0.00103
chr1	115800001	115900000	223	0.00223
chr1	115900001	116000000	347	0.00347
chr1	116000001	116100000	168	0.00168
chr1	116100001	116200000	210	0.0021
chr1	116200001	116300000	132	0.00132
chr1	116300001	116400000	124	0.00124
chr1	116400001	116500000	105	0.00105
chr1	116700001	116800000	15	0.00015
chr1	116800001	116900000	75	0.00075
chr1	116900001	117000000	75	0.00075
chr1	117000001	117100000	65	0.00065
chr1	117100001	117200000	79	0.00079
chr1	117200001	117300000	112	0.00112
chr1	117300001	117400000	77	0.00077
chr1	117400001	117500000	111	0.00111
chr1	117500001	117600000	87	0.00087
chr1	117600001	117700000	121	0.00121
chr1	117700001	117800000	91	0.00091
chr1	117800001	117900000	59	0.00059
chr1	117900001	118000000	25	0.00025
chr1	118000001	118100000	35	0.00035
chr1	118100001	118200000	21	0.00021
chr1	118200001	118300000	17	0.00017
chr1	118300001	118400000	19	0.00019
chr1	118400001	118500000	18	0.00018
chr1	118500001	118600000	32	0.00032
chr1	118600001	118700000	25	0.00025
chr1	118700001	118800000	17	0.00017
chr1	118800001	118900000	31	0.00031
chr1	118900001	119000000	34	0.00034
chr1	119000001	119100000	48	0.00048
chr1	119100001	119200000	31	0.00031
chr1	119200001	119300000	97	0.00097
chr1	119300001	119400000	73	0.00073
chr1	119400001	119500000	200	0.002
chr1	119500001	119600000	75	0.00075
chr1	119600001	119700000	34	0.00034
chr1	119700001	119800000	110	0.0011
chr1	119800001	119900000	89	0.00089
chr1	119900001	120000000	115	0.00115
chr1	120000001	120100000	50	0.0005
chr1	120100001	120200000	119	0.00119
chr1	120200001	120300000	98	0.00098
chr1	120300001	120400000	133	0.00133
chr1	120400001	120500000	183	0.00183
chr1	120500001	120600000	225	0.00225
chr1	120600001	120700000	140	0.0014
chr1	120700001	120800000	112	0.00112
chr1	120800001	120900000	383	0.00383
chr1	120900001	121000000	141	0.00141
chr1	121000001	121100000	35	0.00035
chr1	121100001	121200000	29	0.00029
chr1	121200001	121300000	124	0.00124
chr1	121300001	121400000	253	0.00253
chr1	121400001	121500000	158	0.00158
chr1	121500001	121600000	84	0.00084
chr1	121600001	121700000	4	4e-05
chr1	121700001	121800000	16	0.00016
chr1	121800001	121900000	117	0.00117
chr1	121900001	122000000	101	0.00101
chr1	122000001	122100000	114	0.00114
chr1	122100001	122200000	110	0.0011
chr1	122200001	122300000	101	0.00101
chr1	122300001	122400000	144	0.00144
chr1	122400001	122500000	134	0.00134
chr1	122500001	122600000	198	0.00198
chr1	122600001	122700000	145	0.00145
chr1	122700001	122800000	129	0.00129
chr1	122800001	122900000	104	0.00104
chr1	122900001	123000000	146	0.00146
chr1	123000001	123100000	190	0.0019
chr1	123100001	123200000	86	0.00086
chr1	123200001	123300000	142	0.00142
chr1	123300001	123400000	99	0.00099
chr1	123400001	123500000	136	0.00136
chr1	123500001	123600000	117	0.00117
chr1	123600001	123700000	119	0.00119
chr1	123700001	123800000	178	0.00178
chr1	123800001	123900000	179	0.00179
chr1	123900001	124000000	118	0.00118
chr1	124000001	124100000	146	0.00146
chr1	124100001	124200000	200	0.002
chr1	124200001	124300000	119	0.00119
chr1	124300001	124400000	199	0.00199
[truncated: 22,616 more rows]

## Sheet: all_horsesAllchrs
chr1	1	100000	24	0.00024
[truncated: 143,008 more rows]

## Sheet: All_horsesXchroms
chrX	1	100000	2	2e-05
[truncated: 7,557 more rows]

[truncated: 3 more sheets: All_horsesAutosomalchrs, chr12and20highPI, chr12and20highPIgenes]
